# Supplementary material for: Discovery and confirmation of crucial genes associated with radiation-induced heart disease
Source: Int J Med Sci. 2025 Feb 18;22(6):1278–91. doi: 10.7150/ijms.107667 (PMC11898860; doi:10.7150/ijms.107667)
Supplement: Supplementary file 1 — Supplementary table 1. [file ijmsv22p1278s1.xlsx]

## Sheet: Control 1d vs. IRR 1d
Supplementary Table1: DEGs of irradiated-1 day samples compared with non-irradiated-1 day samples
Gene ID	Gene name	log2FoldChange	pvalue
ENSMUSG00000019577	Pdk4	-2.23589	3.66133e-09
ENSMUSG00000024164	C3	1.2052	0.0188163
ENSMUSG00000031375	Bgn	1.047	0.0271165
ENSMUSG00000018339	Gpx3	1.09511	0.0430602
ENSMUSG00000026365	Cfh	1.07305	0.00584494
ENSMUSG00000031328	Flna	1.0954	0.0299686
ENSMUSG00000025270	Alas2	-2.08191	7.15458e-05
ENSMUSG00000040249	Lrp1	1.20774	0.00196918
ENSMUSG00000026185	Igfbp5	1.04198	0.0261189
ENSMUSG00000031451	Gas6	2.2451	9.28363e-09
ENSMUSG00000075602	Ly6a	1.00118	0.00522569
ENSMUSG00000026193	Fn1	1.32462	0.00311847
ENSMUSG00000024610	Cd74	-1.2171	7.90871e-05
ENSMUSG00000001506	Col1a1	1.06096	0.0415171
ENSMUSG00000029657	Hsph1	-1.64026	6.19669e-05
ENSMUSG00000023019	Gpd1	2.5157	0.0312484
ENSMUSG00000035783	Acta2	1.63706	0.00966111
ENSMUSG00000017493	Igfbp4	1.05862	0.0108895
ENSMUSG00000001930	Vwf	1.29627	0.00413425
ENSMUSG00000040152	Thbs1	1.46541	0.018928
ENSMUSG00000031740	Mmp2	1.92276	4.05788e-08
ENSMUSG00000038871	Bpgm	-1.99778	4.04215e-05
ENSMUSG00000019970	Sgk1	-1.3533	0.000162426
ENSMUSG00000028211	Trp53inp1	2.66926	5.79826e-12
ENSMUSG00000027078	Ube2l6	-1.13703	0.0139663
ENSMUSG00000023067	Cdkn1a	2.45495	6.08552e-10
ENSMUSG00000006369	Fbln1	1.16374	0.00391034
ENSMUSG00000073418	C4b	2.17367	0.000112441
ENSMUSG00000030218	Mgp	1.17342	0.0163642
ENSMUSG00000033880	Lgals3bp	1.30064	0.00377464
ENSMUSG00000025492	Ifitm3	1.57418	0.00127583
ENSMUSG00000083563	Gm13340	-1.22401	0.0216362
ENSMUSG00000036594	H2-Aa	-1.34668	9.82884e-05
ENSMUSG00000041445	Mmrn2	1.23876	0.000556257
ENSMUSG00000040283	Btnl9	-1.41931	0.00185428
ENSMUSG00000018830	Myh11	1.48425	0.0126449
ENSMUSG00000025203	Scd2	1.32695	0.00105528
ENSMUSG00000076617	Ighm	-2.75412	0.0148747
ENSMUSG00000040170	Fmo2	1.58858	0.00136811
ENSMUSG00000041577	Prelp	1.5247	0.00100926
ENSMUSG00000060586	H2-Eb1	-1.42259	9.7251e-05
ENSMUSG00000068220	Lgals1	1.19334	0.0383238
ENSMUSG00000029763	Exoc4	1.15531	0.000268439
ENSMUSG00000029922	Mkrn1	-1.25682	0.0018367
ENSMUSG00000024892	Pcx	1.58645	0.00233145
ENSMUSG00000026249	Serpine2	1.57037	7.97076e-05
ENSMUSG00000041134	Cyyr1	-1.06263	0.0151293
ENSMUSG00000022912	Pros1	1.02558	0.0061883
ENSMUSG00000064215	Ifi27	1.18208	0.0446237
ENSMUSG00000026922	Agpat2	1.0925	0.0415696
ENSMUSG00000028581	Laptm5	1.17549	8.71378e-05
ENSMUSG00000038776	Ephx1	2.54265	1.39846e-13
ENSMUSG00000006800	Sulf2	1.45681	0.000654757
ENSMUSG00000074896	Ifit3	2.57548	4.06216e-05
ENSMUSG00000034459	Ifit1	2.85625	7.89069e-06
ENSMUSG00000031004	Mki67	-3.14612	6.3362e-09
ENSMUSG00000070047	Fat1	1.43386	6.48271e-05
ENSMUSG00000025498	Irf7	1.59638	0.00737186
ENSMUSG00000073421	H2-Ab1	-1.2072	0.00189907
ENSMUSG00000067212	H2-T23	1.03904	0.0107028
ENSMUSG00000044468	Tent5c	-2.27714	2.63444e-06
ENSMUSG00000020538	Srebf1	1.00598	0.0341934
ENSMUSG00000020900	Myh10	1.08299	0.0228162
ENSMUSG00000040710	St8sia4	-1.39138	0.0043322
ENSMUSG00000040997	Abhd4	1.00076	0.00582113
ENSMUSG00000036781	Rps27l	1.04682	0.00130446
ENSMUSG00000053977	Cd8a	-6.62288	0.00284083
ENSMUSG00000020473	Aebp1	1.5344	0.00744972
ENSMUSG00000024940	Ltbp3	1.04634	0.0319652
ENSMUSG00000022836	Mylk	1.08602	0.030432
ENSMUSG00000034248	Slc25a37	-1.27223	0.000281366
ENSMUSG00000041801	Phlda3	2.72821	3.65779e-13
ENSMUSG00000025823	Pdia4	1.14501	0.0307471
ENSMUSG00000022371	Col14a1	1.44467	0.00282387
ENSMUSG00000044338	Aplnr	-1.02479	0.0300412
ENSMUSG00000028108	Ecm1	1.62349	0.000226336
ENSMUSG00000030787	Lyve1	1.45296	3.9195e-06
ENSMUSG00000020914	Top2a	-2.96568	2.79504e-07
ENSMUSG00000025889	Snca	-1.80964	0.000320628
ENSMUSG00000090698	Apold1	-1.18264	0.00246141
ENSMUSG00000046718	Bst2	1.02758	0.0344234
ENSMUSG00000025742	Prps2	1.02734	0.0103974
ENSMUSG00000021091	Serpina3n	3.28645	3.58188e-08
ENSMUSG00000019326	Aoc3	1.28992	0.0248443
ENSMUSG00000067818	Myl9	1.72772	0.00759189
ENSMUSG00000028268	Gbp3	1.59027	0.0010588
ENSMUSG00000056313	Tcim	-1.06163	0.00340771
ENSMUSG00000028037	Ifi44	1.15437	0.0360738
ENSMUSG00000024526	Cidea	1.68632	0.00926311
ENSMUSG00000029561	Oasl2	1.81648	0.00020699
ENSMUSG00000052142	Rasal3	-2.83914	0.0074166
ENSMUSG00000027715	Ccna2	-2.73827	0.0339708
ENSMUSG00000048218	Amigo2	1.04689	0.0441009
ENSMUSG00000026833	Olfm1	1.18992	0.0456112
ENSMUSG00000024909	Efemp2	1.11621	0.0299807
ENSMUSG00000027514	Zbp1	2.29503	0.00220505
ENSMUSG00000001986	Gria3	1.32919	0.0175455
ENSMUSG00000030579	Tyrobp	1.09246	0.0429302
ENSMUSG00000055675	Kbtbd11	1.65808	0.0115826
ENSMUSG00000021222	Dcaf4	1.19962	0.0139905
ENSMUSG00000026832	Cytip	-2.69349	0.000924559
ENSMUSG00000018740	Slc25a35	1.5342	0.0125917
ENSMUSG00000040690	Col16a1	1.0938	0.0415155
ENSMUSG00000019792	Trmt11	-1.06501	0.0440768
ENSMUSG00000030433	Sbk2	1.07272	0.0435445
ENSMUSG00000079036	Alkbh1	-1.14623	0.043752
ENSMUSG00000034275	Igsf9b	1.61115	0.00098437
ENSMUSG00000028341	Nr4a3	-1.70105	0.00589482
ENSMUSG00000039450	Dcxr	2.61984	5.75392e-11
ENSMUSG00000026822	Lcn2	4.63159	0.00834581
ENSMUSG00000045680	Tcf21	1.06913	0.0263828
ENSMUSG00000086584	Gm12002	-1.17943	0.0129738
ENSMUSG00000042453	Reln	1.11314	0.00526626
ENSMUSG00000027469	Tpx2	-2.74075	0.00188535
ENSMUSG00000083863	Gm13341	-1.97524	0.00153653
ENSMUSG00000000386	Mx1	2.78291	0.00640248
ENSMUSG00000001739	Cldn15	1.16819	0.0456637
ENSMUSG00000020395	Itk	-2.99285	0.0470899
ENSMUSG00000027996	Sfrp2	2.44667	0.000725609
ENSMUSG00000028194	Ddah1	-1.07332	0.0398011
ENSMUSG00000051506	Wdfy4	-1.0819	0.0286555
ENSMUSG00000027408	Cpxm1	1.21593	0.0237272
ENSMUSG00000005410	Mcm5	-1.19106	0.0401856
ENSMUSG00000046731	Kctd11	1.11835	0.0374496
ENSMUSG00000056427	Slit3	2.00246	0.000814802
ENSMUSG00000027322	Siglec1	2.24968	8.62505e-08
ENSMUSG00000027956	Tmem144	-1.33015	0.00231854
ENSMUSG00000080893	Gm15920	1.34329	0.00904486
ENSMUSG00000073489	Ifi204	1.23326	0.0143857
ENSMUSG00000036986	Pml	1.22552	0.0237052
ENSMUSG00000002550	Uck1	1.22887	0.0185344
ENSMUSG00000028479	Gne	1.35711	0.000387806
ENSMUSG00000030609	Aen	1.50374	0.00338289
ENSMUSG00000025268	Maged2	1.13582	0.0312746
ENSMUSG00000040711	Sh3pxd2b	1.06693	0.0288356
ENSMUSG00000019066	Rab3d	1.02045	0.0123996
ENSMUSG00000028464	Tpm2	1.5825	0.0190548
ENSMUSG00000021822	Plau	1.22266	0.00108573
ENSMUSG00000029119	Man2b2	1.01053	0.0267837
ENSMUSG00000063889	Crem	-1.01733	0.0301769
ENSMUSG00000039236	Isg20	-1.87775	0.000917862
ENSMUSG00000006014	Prg4	2.3399	2.96431e-05
ENSMUSG00000078234	Klhdc7a	1.66759	0.00250911
ENSMUSG00000055172	C1ra	1.2003	0.0237312
ENSMUSG00000056737	Capg	1.37975	0.00154371
ENSMUSG00000021136	Smoc1	1.78875	0.00415875
ENSMUSG00000030107	Usp18	1.40863	0.0273318
ENSMUSG00000044229	Nxpe4	-1.22557	0.00199691
ENSMUSG00000020644	Id2	1.41177	0.00254242
ENSMUSG00000035258	Abi3bp	1.20534	0.0171247
ENSMUSG00000105504	Gbp5	1.10286	0.00616104
ENSMUSG00000060703	Cd302	1.25339	0.00222276
ENSMUSG00000028476	Reck	1.10258	0.019826
ENSMUSG00000033355	Rtp4	1.45613	0.000881309
ENSMUSG00000045534	Kcna5	-1.22466	0.00953451
ENSMUSG00000062488	Ifit3b	2.52255	0.000390429
ENSMUSG00000055653	Gpc3	1.2735	0.0456594
ENSMUSG00000045382	Cxcr4	-1.99118	0.000385687
ENSMUSG00000054641	Mmrn1	1.55395	0.000515269
ENSMUSG00000003873	Bax	2.16076	1.12379e-05
ENSMUSG00000024769	Cdc42bpg	1.51952	0.0144295
ENSMUSG00000045679	Pqlc3	2.16604	4.7626e-07
ENSMUSG00000063011	Msln	1.67323	0.00158135
ENSMUSG00000038463	Olfml2b	1.13979	0.0364943
ENSMUSG00000109635	Gm45670	-1.18692	0.0270457
ENSMUSG00000063415	Cyp26b1	4.26961	0.000216531
ENSMUSG00000027562	Car2	-1.95954	4.92338e-07
ENSMUSG00000036867	Smad6	1.41944	0.00476805
ENSMUSG00000020455	Trim11	1.23291	0.00683513
ENSMUSG00000036611	Eepd1	-1.06117	0.00520355
ENSMUSG00000041559	Fmod	3.03579	8.20252e-07
ENSMUSG00000072812	Ahnak2	1.68625	0.000266737
ENSMUSG00000022853	Ehhadh	-1.11378	0.0145444
ENSMUSG00000056481	Cd248	1.89175	0.000330715
ENSMUSG00000039886	Tmem120a	1.54172	0.00908039
ENSMUSG00000027306	Nusap1	-2.48785	7.13362e-05
ENSMUSG00000058297	Spock2	1.63492	0.00024065
ENSMUSG00000074825	Itpripl1	1.12389	0.00248309
ENSMUSG00000062329	Cytl1	1.51033	0.0161086
ENSMUSG00000012443	Kif11	-2.0957	0.0155851
ENSMUSG00000028399	Ptprd	1.01992	0.0268035
ENSMUSG00000024590	Lmnb1	-1.11117	0.0184545
ENSMUSG00000020649	Rrm2	-1.44158	0.0404777
ENSMUSG00000019539	Rcn3	1.16426	0.0440844
ENSMUSG00000045667	Smtnl2	1.208	0.0258308
ENSMUSG00000072825	Cep170b	1.92335	0.000108916
ENSMUSG00000022548	Apod	1.292	0.0276136
ENSMUSG00000039062	Anpep	1.06811	0.0284809
ENSMUSG00000002108	Nr1h3	1.41403	0.0198822
ENSMUSG00000055866	Per2	1.6284	0.00125829
ENSMUSG00000002020	Ltbp2	2.89339	6.3301e-05
ENSMUSG00000044674	Fzd1	1.47529	0.0300212
ENSMUSG00000019194	Scn1b	1.35679	0.0139061
ENSMUSG00000053965	Pde5a	1.56706	0.0147083
ENSMUSG00000066000	Zfp979	-1.22701	0.0130696
ENSMUSG00000001128	Cfp	1.11167	0.0200426
ENSMUSG00000028957	Per3	1.12242	0.000628711
ENSMUSG00000028893	Sesn2	3.17429	4.98392e-11
ENSMUSG00000046402	Rbp1	1.58788	0.0159525
ENSMUSG00000046618	Olfml2a	1.42328	0.00649049
ENSMUSG00000112023	Lilr4b	-1.31227	0.0195962
ENSMUSG00000018983	E2f2	-1.61421	0.0174313
ENSMUSG00000040212	Emp3	1.24809	0.0259159
ENSMUSG00000007682	Dio2	2.40682	0.00138307
ENSMUSG00000018774	Cd68	1.49864	0.00507072
ENSMUSG00000020826	Nos2	-1.33047	0.016192
ENSMUSG00000020592	Sdc1	1.12287	0.0216307
ENSMUSG00000001403	Ube2c	-1.67313	0.0439638
ENSMUSG00000050891	Tatdn1	-1.00353	0.0467959
ENSMUSG00000030074	Gxylt2	1.74262	0.0223855
ENSMUSG00000020186	Csrp2	2.04926	0.00169134
ENSMUSG00000056220	Pla2g4a	1.28991	0.00850352
ENSMUSG00000069972	Rps13-ps2	1.1475	0.0254799
ENSMUSG00000027889	Ampd2	1.27358	0.00484184
ENSMUSG00000071984	Fndc1	1.02805	0.00595903
ENSMUSG00000076490	Trbc1	-7.01801	0.000145043
ENSMUSG00000028270	Gbp2	1.61177	0.000838454
ENSMUSG00000041736	Tspo	1.06022	0.0457484
ENSMUSG00000042895	Abra	-1.194	0.00554838
ENSMUSG00000056116	H2-T22	1.25565	0.0198346
ENSMUSG00000034457	Eda2r	2.93108	1.32918e-08
ENSMUSG00000020264	Slc36a2	1.2166	0.0235434
ENSMUSG00000048489	Depp1	-1.78024	0.000277178
ENSMUSG00000030022	Adamts9	-1.11929	0.00181251
ENSMUSG00000030095	Tmem43	1.023	0.0185759
ENSMUSG00000001435	Col18a1	2.27142	0.000869117
ENSMUSG00000000031	H19	1.39062	0.0168682
ENSMUSG00000022018	Rgcc	-1.142	0.000326168
ENSMUSG00000030317	Timp4	-2.19548	4.58331e-08
ENSMUSG00000047139	Cd24a	-1.63959	0.00446516
ENSMUSG00000031548	Sfrp1	1.2679	0.00634117
ENSMUSG00000078853	Igtp	1.09995	0.0330377
ENSMUSG00000037095	Lrg1	1.35771	0.00169845
ENSMUSG00000030878	Cdr2	-1.66112	0.000343052
ENSMUSG00000111942	Gm5182	1.61079	0.039411
ENSMUSG00000017969	Ptgis	1.451	0.00858106
ENSMUSG00000079017	Ifi27l2a	2.05705	1.10312e-05
ENSMUSG00000027663	Zmat3	1.73403	1.30009e-06
ENSMUSG00000110631	Gm42047	3.19469	3.61474e-08
ENSMUSG00000054717	Hmgb2	-1.00323	0.0317318
ENSMUSG00000058761	Rnf169	1.16658	0.000612826
ENSMUSG00000001025	S100a6	1.17569	0.00351766
ENSMUSG00000020658	Efr3b	-1.16393	0.00138233
ENSMUSG00000028600	Podn	1.70263	0.00133685
ENSMUSG00000071657	Bscl2	1.40234	0.00778933
ENSMUSG00000034040	Galnt17	1.31372	0.0363194
ENSMUSG00000024673	Ms4a1	-4.87991	6.73252e-05
ENSMUSG00000039787	Cercam	1.74842	0.0030156
ENSMUSG00000040729	Cep126	-1.48343	0.00314023
ENSMUSG00000048327	Ckap2l	-3.28441	9.64215e-05
ENSMUSG00000044469	Tnfaip8l1	-1.3648	0.0367312
ENSMUSG00000080848	Gm9385	1.48131	0.0496817
ENSMUSG00000106831	Ube2n-ps1	-1.91858	0.0109032
ENSMUSG00000022103	Gfra2	2.46993	0.00948221
ENSMUSG00000037544	Dlgap5	-3.51067	0.0314114
ENSMUSG00000026683	Nuf2	-4.97384	0.000157197
ENSMUSG00000020330	Hmmr	-2.26447	0.0270906
ENSMUSG00000028873	Cdca8	-2.02151	0.0469854
ENSMUSG00000032915	Adgre4	-2.31163	0.00314034
ENSMUSG00000022421	Nptxr	1.34136	0.0315219
ENSMUSG00000058402	Zfp420	1.24533	0.0216764
ENSMUSG00000101941	Gm28979	-1.14964	0.0436164
ENSMUSG00000043602	Zfp3	-1.20515	0.0479569
ENSMUSG00000039264	Gimap3	-2.83912	0.00831526
ENSMUSG00000001131	Timp1	1.81845	0.0143921
ENSMUSG00000031842	Pde4c	-1.10414	0.041978
ENSMUSG00000082292	Gm12250	3.13636	0.00230776
ENSMUSG00000027188	Pamr1	2.90318	2.20964e-05
ENSMUSG00000034463	Scara3	2.63645	0.000413721
ENSMUSG00000017830	Dhx58	1.32506	0.043481
ENSMUSG00000030889	Vwa3a	-1.56747	0.00380962
ENSMUSG00000015947	Fcgr1	1.21469	0.0259399
ENSMUSG00000003573	Homer3	1.6499	0.0017838
ENSMUSG00000059040	Eno1b	2.00934	0.0481718
ENSMUSG00000044847	Lsm11	-1.01602	0.0188694
ENSMUSG00000031849	Comp	3.14716	0.00049384
ENSMUSG00000029122	Evc	1.14092	0.04488
ENSMUSG00000019942	Cdk1	-3.29117	0.0377584
ENSMUSG00000005057	Sh2b2	2.84579	0.0146554
ENSMUSG00000032093	Cd3e	-4.96995	0.016879
ENSMUSG00000031377	Bmx	1.42714	0.01849
ENSMUSG00000021298	Gpr132	-2.82109	0.00161368
ENSMUSG00000025321	Itgb8	1.15563	0.0343352
ENSMUSG00000057722	Lepr	1.3184	0.00522209
ENSMUSG00000031596	Slc7a2	1.53087	0.0102419
ENSMUSG00000046688	Tifa	-1.14205	0.0465026
ENSMUSG00000022385	Gtse1	4.61629	0.0214258
ENSMUSG00000023571	C1qtnf12	1.19576	0.019647
ENSMUSG00000029254	Stap1	-2.60696	0.00164637
ENSMUSG00000009376	Met	1.79461	0.00810964
ENSMUSG00000030088	Aldh1l1	2.37992	0.00346464
ENSMUSG00000038508	Gdf15	4.18818	8.97003e-08
ENSMUSG00000037725	Ckap2	2.17834	0.0177241
ENSMUSG00000029563	Foxp2	1.28632	0.0287563
ENSMUSG00000073555	Gm4951	1.9804	0.00580402
ENSMUSG00000035189	Ano4	-1.16418	0.0111365
ENSMUSG00000027326	Knl1	-5.18565	0.0215489
ENSMUSG00000050014	Apol10b	-1.04399	0.0304687
ENSMUSG00000038943	Prc1	-2.308	0.000874783
ENSMUSG00000031877	Ces2g	1.72173	0.00144795
ENSMUSG00000054612	Mgmt	1.31357	0.0320575
ENSMUSG00000042156	Dzip1	1.54637	0.0179219
ENSMUSG00000028996	Rbp7	-1.68082	0.00118658
ENSMUSG00000021950	Anxa8	2.94603	0.000281088
ENSMUSG00000083061	Gm12191	-1.52253	0.0243214
ENSMUSG00000032254	Kif23	-2.52217	0.000405669
ENSMUSG00000032487	Ptgs2	1.36638	0.0232022
ENSMUSG00000035455	Fignl1	-2.56589	0.0010086
ENSMUSG00000052336	Cx3cr1	-1.83278	0.000660837
ENSMUSG00000039542	Ncam1	2.21239	0.00150795
ENSMUSG00000114053	AC133498.1	-1.56936	0.00965806
ENSMUSG00000051839	Gypa	-3.68043	2.19115e-11
ENSMUSG00000049281	Scn3b	1.60268	0.0257084
ENSMUSG00000040703	Cyp2s1	1.73514	0.0231625
ENSMUSG00000028047	Thbs3	1.4573	0.0191787
ENSMUSG00000037035	Inhbb	1.26925	0.0120046
ENSMUSG00000035352	Ccl12	2.05854	0.022586
ENSMUSG00000062563	Cys1	1.72239	0.0003507
ENSMUSG00000028475	Spaar	-1.1329	0.0362853
ENSMUSG00000027379	Bub1	-5.67161	0.00731814
ENSMUSG00000032218	Ccnb2	-3.31189	0.0486272
ENSMUSG00000060063	Alox5ap	1.17328	0.0428554
ENSMUSG00000005107	Slc2a9	1.48013	0.00447254
ENSMUSG00000045790	Ccdc149	1.12735	0.0231086
ENSMUSG00000029762	Akr1b8	1.1054	0.0465068
ENSMUSG00000026956	Uap1l1	1.07799	0.0358333
ENSMUSG00000020142	Slc1a4	2.14499	0.036656
ENSMUSG00000001494	Sost	4.75465	0.0227079
ENSMUSG00000067235	H2-Q10	3.88378	0.00784872
ENSMUSG00000001517	Foxm1	-2.75878	0.0329178
ENSMUSG00000033952	Aspm	-2.96414	0.00453906
ENSMUSG00000020990	Cdkl1	-1.73992	0.00455095
ENSMUSG00000032311	Nrg4	2.37545	0.0434758
ENSMUSG00000015314	Slamf6	-4.13159	0.0121428
ENSMUSG00000038151	Prdm1	-1.13665	0.0373005
ENSMUSG00000026819	Slc25a25	-1.05651	0.00828938
ENSMUSG00000028076	Cd1d1	1.4524	0.0419514
ENSMUSG00000037855	Zfp365	4.74472	1.60911e-23
ENSMUSG00000044350	Lacc1	1.1912	0.0116196
ENSMUSG00000063873	Slc24a3	2.38306	0.00161125
ENSMUSG00000073471	Rsph3a	1.47749	0.0148085
ENSMUSG00000035692	Isg15	1.36538	0.0428014
ENSMUSG00000053897	Slc39a8	1.37708	0.0197443
ENSMUSG00000034738	Nostrin	-1.32716	0.00145673
ENSMUSG00000020178	Adora2a	-1.13695	0.036809
ENSMUSG00000058809	Hspd1-ps3	-1.65204	0.000637466
ENSMUSG00000048779	P2ry6	1.12575	0.0309579
ENSMUSG00000031886	Ces2e	2.93097	1.27295e-11
ENSMUSG00000033585	Ndn	1.31294	0.00410751
ENSMUSG00000002059	Rab34	1.20512	0.028115
ENSMUSG00000022474	Pmm1	1.06359	0.0282836
ENSMUSG00000000805	Car4	-1.14771	0.0114224
ENSMUSG00000006574	Slc4a1	-2.67684	4.72169e-05
ENSMUSG00000056888	Glipr1	1.65358	0.0262633
ENSMUSG00000072082	Ccnf	-2.68653	0.0304715
ENSMUSG00000020151	Ptprr	-1.56186	0.0235617
ENSMUSG00000021943	Gdf10	1.73841	0.0309013
ENSMUSG00000042485	Mustn1	1.43533	0.0436634
ENSMUSG00000058290	Espl1	-1.60753	0.0278917
ENSMUSG00000020155	Kcnmb1	1.81513	0.0194591
ENSMUSG00000049580	Tsku	1.07697	0.034515
ENSMUSG00000047511	Olfr1396	-1.28767	0.0478929
ENSMUSG00000023064	Sncg	2.10484	9.44838e-05
ENSMUSG00000002083	Bbc3	2.12136	0.0204426
ENSMUSG00000029368	Alb	-2.95516	0.0482517
ENSMUSG00000067242	Lgi1	-1.11199	0.0439908
ENSMUSG00000018486	Wnt9b	3.70339	0.00147925
ENSMUSG00000035403	Crb2	2.55413	0.0477398
ENSMUSG00000102758	Naaladl2	2.53336	0.0253786
ENSMUSG00000029377	Ereg	5.90544	0.00258795
ENSMUSG00000055313	Pgbd1	-1.94357	0.0430347
ENSMUSG00000040026	Saa3	5.25099	0.0325421
ENSMUSG00000039903	Eva1c	2.56969	0.0474529
ENSMUSG00000039865	Slc44a3	4.09713	0.00606899
ENSMUSG00000036960	Clca2	4.19373	0.00128771
ENSMUSG00000051811	Cox6b2	2.82793	0.0256443
ENSMUSG00000087528	9830144P21Rik	-2.43971	0.0133881
ENSMUSG00000072680	Tmem254c	2.25528	0.0316253
ENSMUSG00000004473	Clec11a	2.77283	0.0297618
ENSMUSG00000116953	9030025P20Rik	-2.05039	0.0262417
ENSMUSG00000044702	Palb2	-3.01623	0.00369968
ENSMUSG00000102813	Gm37795	3.16213	0.000300813
ENSMUSG00000034818	Celf5	8.58124	1.04208e-09
ENSMUSG00000106157	4930555A03Rik	-2.27938	0.013605
ENSMUSG00000023995	Tspo2	-3.42024	0.0142666
ENSMUSG00000004552	Ctse	-2.85448	0.0307954
ENSMUSG00000063430	Wscd2	3.77918	0.00278229
ENSMUSG00000046687	Gm5424	2.44566	0.00879479
ENSMUSG00000021958	Pinx1	-1.62751	0.0200417
ENSMUSG00000044206	Vsig4	1.92063	0.000868175
ENSMUSG00000021057	Akap5	-1.43072	0.0114794
ENSMUSG00000076441	Ass1	2.5065	0.000454675
ENSMUSG00000001281	Itgb7	-2.49117	0.0358153
ENSMUSG00000025551	Fgf14	1.72035	0.00693995
ENSMUSG00000005338	Cadm3	1.96553	0.00464494
ENSMUSG00000024989	Cep55	-3.40839	0.00558817
ENSMUSG00000091694	Apol11b	-2.50374	0.000210667
ENSMUSG00000034780	B3galt1	1.82578	0.0153845
ENSMUSG00000029816	Gpnmb	1.68115	0.00723045
ENSMUSG00000026429	Ube2t	-1.71196	0.0262964
ENSMUSG00000026697	Myoc	2.44201	0.00713398
ENSMUSG00000030641	Ddias	3.38443	7.94084e-05
ENSMUSG00000051220	Ercc6l	-1.88979	0.0205608
ENSMUSG00000017146	Brca1	-3.09089	0.00771665
ENSMUSG00000052013	Btla	-4.35977	0.000117876
ENSMUSG00000003779	Kif20a	-1.86221	0.0155671
ENSMUSG00000005124	Wisp1	2.34808	0.0214481
ENSMUSG00000008318	Relt	-1.1968	0.0488208
ENSMUSG00000097039	Pvt1	2.05134	0.0499073
ENSMUSG00000044348	Slc25a53	-1.48412	0.0363969
ENSMUSG00000026840	Lamc3	2.73839	0.0343926
ENSMUSG00000083411	Rpl30-ps10	-1.75675	0.0383671
ENSMUSG00000047182	Irs3	3.41362	0.0190227
ENSMUSG00000104213	Ighd	-3.78	8.27466e-05
ENSMUSG00000030237	Slco1a4	1.97572	0.0177113
ENSMUSG00000010651	Acaa1b	4.51629	0.00130839
ENSMUSG00000074968	Ano3	4.14109	5.86793e-05
ENSMUSG00000025507	Pidd1	2.08425	0.00542505
ENSMUSG00000045751	Mms22l	-1.86419	0.0121237
ENSMUSG00000112329	Gm47908	-1.57771	0.0399036
ENSMUSG00000022584	Ly6c2	2.99408	0.0308677
ENSMUSG00000041202	Pla2g2d	-1.63079	0.0377818
ENSMUSG00000028689	Ccdc163	1.14022	0.0465271
ENSMUSG00000040907	Atp1a3	2.9976	0.0410112
ENSMUSG00000036362	P2ry13	2.22142	0.0184647
ENSMUSG00000056025	Clca3a1	1.62125	0.0376015
ENSMUSG00000039396	Neil3	-5.94093	0.0218201
ENSMUSG00000027932	Slc27a3	3.1727	0.0005065
ENSMUSG00000074766	Ism1	2.80596	0.0076251
ENSMUSG00000038624	Nepn	-1.54679	0.00921416
ENSMUSG00000102411	Gm36936	-1.61665	0.0279643
ENSMUSG00000008167	Fbxw9	2.21352	0.0300306
ENSMUSG00000095545	Zfp969	-2.2526	0.00625219
ENSMUSG00000034164	Emid1	-1.71859	0.0187532
ENSMUSG00000001865	Cpa3	-1.66397	0.0318057
ENSMUSG00000010066	Cacna2d2	3.26377	0.00499
ENSMUSG00000032554	Trf	1.90966	0.0395196
ENSMUSG00000026669	Mcm10	-2.58498	0.0164689
ENSMUSG00000021765	Fst	1.71341	0.0451328
ENSMUSG00000040592	Cd79b	-3.0607	0.0230004
ENSMUSG00000097910	5033428I22Rik	1.37517	0.0440826
ENSMUSG00000084407	Gm14018	-1.54249	0.0218978
ENSMUSG00000028671	Gale	4.71006	0.00137118
ENSMUSG00000073400	Trim10	-2.80062	0.00209587
ENSMUSG00000036298	Slc2a13	2.37691	0.0292908
ENSMUSG00000026622	Nek2	-3.56883	0.0411504
ENSMUSG00000043993	2900052L18Rik	2.39994	0.0104691
ENSMUSG00000070691	Runx3	-2.04923	0.0179091
ENSMUSG00000045871	Slitrk6	1.46863	0.020507
ENSMUSG00000112825	Gm9118	-1.55064	0.036783
ENSMUSG00000027359	Slc27a2	3.32268	0.0382756
ENSMUSG00000046449	Nexmif	2.03257	0.038754
ENSMUSG00000048402	Gli2	2.06398	0.035557
ENSMUSG00000096929	A330023F24Rik	-1.39602	0.0406297
ENSMUSG00000063727	Tnfrsf11b	3.88384	0.00263854
ENSMUSG00000032401	Lctl	6.77982	0.0024814
ENSMUSG00000024056	Ndc80	-3.73937	0.00192724
ENSMUSG00000040428	Plekha4	1.71748	0.00965653
ENSMUSG00000041974	Spidr	1.08376	0.0485916
ENSMUSG00000024521	Pmaip1	2.66932	0.00319977
ENSMUSG00000022021	Diaph3	-2.07047	0.00209898
ENSMUSG00000045237	1110012L19Rik	1.39423	0.0215109
ENSMUSG00000028859	Csf3r	1.69185	0.0220523
ENSMUSG00000046997	Spsb4	-1.11555	0.024499
ENSMUSG00000075122	Cd80	2.95443	0.00056702
ENSMUSG00000025912	Mybl1	3.32088	9.02506e-05
ENSMUSG00000035948	Acss3	1.73539	0.0489431
ENSMUSG00000039883	Lrrc17	1.72638	0.00560263
ENSMUSG00000022033	Pbk	-6.95912	8.10047e-05
ENSMUSG00000020218	Wif1	2.99028	0.000457873
ENSMUSG00000067869	Tcea1-ps1	-1.30608	0.0189411
ENSMUSG00000039616	Mocos	1.24523	0.0476165
ENSMUSG00000007783	Cpt1c	2.75145	0.00169793
ENSMUSG00000022868	Ahsg	2.01043	0.00838061
ENSMUSG00000082675	Gm6382	-2.31983	0.0127201
ENSMUSG00000089991	Gm16332	2.02754	0.00852918
ENSMUSG00000064317	Gm10146	-2.15138	0.0079447
ENSMUSG00000082938	Gm2810	-1.74155	0.0184062
ENSMUSG00000031258	Xkrx	-1.86279	0.0341404
ENSMUSG00000040113	Mettl11b	-2.86126	0.00223539
ENSMUSG00000036292	Gramd1c	2.52551	0.0202835
ENSMUSG00000039683	Sdk1	2.58249	0.031892
ENSMUSG00000051906	Cd209f	4.04389	0.00409186
ENSMUSG00000045215	Asxl3	-1.92515	0.0225708
ENSMUSG00000026676	Ccdc3	3.66261	0.00105298
ENSMUSG00000044933	Sstr3	-1.40228	0.034643
ENSMUSG00000028664	Ephb2	3.25823	0.0422308
ENSMUSG00000020953	Coch	4.0756	0.0100453
ENSMUSG00000029671	Wnt16	7.80397	0.0458754
ENSMUSG00000055560	Zfp459	-3.0631	0.0125702
ENSMUSG00000006457	Actn3	3.85279	0.0152148
ENSMUSG00000097445	Gm26631	-3.25021	0.0275307
ENSMUSG00000025201	Bloc1s2-ps	-2.42225	0.0235193
ENSMUSG00000083457	Cyp4b1-ps2	-4.79139	0.00539931
ENSMUSG00000081476	Itpa-ps1	-2.3561	0.0355971
ENSMUSG00000102704	Gm38309	-3.43636	0.0137063
ENSMUSG00000073530	Pappa2	3.08976	0.0193043
ENSMUSG00000050511	Oprd1	-2.88143	0.0299611
ENSMUSG00000023011	Faim2	4.83082	0.0394085
ENSMUSG00000030048	Gkn3	2.59133	0.0329773
ENSMUSG00000020672	Sntg2	3.59606	0.0151043
ENSMUSG00000033688	1300017J02Rik	-4.49255	0.00998735
ENSMUSG00000079410	Gm2897	-2.64046	0.00759758
ENSMUSG00000070692	Rps12-ps10	-2.76225	0.0289611
ENSMUSG00000054679	Srsf12	-4.7424	0.0378489
ENSMUSG00000073995	Gm10604	-3.29521	0.0271599
ENSMUSG00000100261	Gm6473	-4.62407	0.00124181
ENSMUSG00000013523	Bcas1	4.5784	0.0327929
ENSMUSG00000102101	Zbtb11os1	2.68017	0.0433537
ENSMUSG00000016239	Lonrf3	2.69384	0.0453637
ENSMUSG00000094622	Gm3055	-3.14432	0.0025915
ENSMUSG00000085342	Gm12254	-1.85251	0.0483278
ENSMUSG00000056174	Col8a2	3.18313	0.00905848
ENSMUSG00000030806	Stx1b	3.9877	0.000890778
ENSMUSG00000031995	St14	3.94653	0.00389055
ENSMUSG00000031861	Lpar2	2.6793	0.0427631
ENSMUSG00000086245	Gm16170	-1.95052	0.0325216
ENSMUSG00000021509	Slc25a48	5.98959	0.0345668
ENSMUSG00000092021	Gbp11	2.91858	0.0483106
ENSMUSG00000066175	2510046G10Rik	-3.50146	0.00219718
ENSMUSG00000018012	Rac3	2.81738	0.0336065
ENSMUSG00000105708	Gm36070	-3.36474	0.0289556
ENSMUSG00000085180	AI838599	3.66153	0.00109711
ENSMUSG00000047822	Angptl8	6.31316	0.00222099
ENSMUSG00000030607	Acan	3.33356	0.0200706
ENSMUSG00000031762	Mt2	2.30824	0.0483594
ENSMUSG00000036223	Ska1	-5.76967	0.0298341
ENSMUSG00000019102	Aldh3a1	2.62389	0.0269778
ENSMUSG00000052430	Bmpr1b	3.62883	0.0123777
ENSMUSG00000052504	Epha3	4.00104	0.00880346
ENSMUSG00000046341	Gm11223	-2.47037	0.0472698
ENSMUSG00000099622	Gm29188	-2.55527	0.0206071
ENSMUSG00000078137	Ankrd63	2.38114	0.0454212
ENSMUSG00000039617	Gm7488	-2.63306	0.0339084
ENSMUSG00000046295	Ankle1	-4.99623	0.00262217
ENSMUSG00000034394	Lif	3.03569	0.0053059
ENSMUSG00000027524	Edn3	-3.12396	0.0225282
ENSMUSG00000076937	Iglc2	-5.83123	0.00494737
ENSMUSG00000032085	Tagln	2.9693	0.013279
ENSMUSG00000067575	Rpl35a-ps3	3.37547	0.00736065
ENSMUSG00000068452	Duox2	2.44808	0.0459456
ENSMUSG00000049409	Prokr1	-2.20072	0.0371115
ENSMUSG00000101309	Gm29397	-1.91289	0.0315635
ENSMUSG00000050558	Prokr2	3.16146	0.0224722
ENSMUSG00000087129	Gm16316	2.58467	0.0257583
ENSMUSG00000086741	Gm15816	-1.97486	0.0349413
ENSMUSG00000115391	Gm49123	-3.22548	0.00442396
ENSMUSG00000086826	Gm11739	-2.56862	0.0226663
ENSMUSG00000058589	Anks1b	2.58935	0.0237557
ENSMUSG00000091754	Gm3636	-2.54925	0.00394795
ENSMUSG00000095105	Edaradd	-3.51286	0.0455028
ENSMUSG00000031028	Tub	4.60884	0.00398563
ENSMUSG00000115379	Gm48990	-3.20873	0.0163046
ENSMUSG00000028226	Mmp16	2.40078	0.0420639
ENSMUSG00000038555	Reep2	2.36624	0.0491962
ENSMUSG00000006784	Ttc25	5.20781	0.0110791
ENSMUSG00000075012	Fjx1	2.5645	0.0484187
ENSMUSG00000049556	Lingo1	2.6119	0.0310142
ENSMUSG00000069378	Prdm6	4.44613	0.00276869
ENSMUSG00000104654	Gm43814	-2.32061	0.0258494
ENSMUSG00000037440	Vnn1	5.34716	6.85663e-05
ENSMUSG00000046167	Gldn	6.58595	0.0106561
ENSMUSG00000083261	Gm7816	-3.37755	0.00662828
ENSMUSG00000023000	Dhh	2.90547	0.0366193
ENSMUSG00000022871	Fetub	3.86146	0.0076165
ENSMUSG00000074824	Rslcan18	-1.96179	0.0368229
ENSMUSG00000029168	Dpysl5	5.64057	0.00213354
ENSMUSG00000021613	Hapln1	4.72474	0.00119463
ENSMUSG00000054320	Lrrc36	-2.55008	0.0284326
ENSMUSG00000101335	Gm28229	-2.887	0.018664
ENSMUSG00000076522	Igkv16-104	-5.69846	0.0190738
ENSMUSG00000108614	2610306O10Rik	-2.13869	0.0243682
ENSMUSG00000037944	Ccr7	-4.5661	0.0195004
ENSMUSG00000087236	Kif28	2.47732	0.0449908
ENSMUSG00000103756	Gm37285	-2.308	0.0366192
ENSMUSG00000082394	Gm4596	-2.56967	0.0205033
ENSMUSG00000096988	A930029G22Rik	-3.24872	0.0213884
ENSMUSG00000050578	Mmp13	-2.82029	0.00295877
ENSMUSG00000021379	Id4	3.2455	0.00735299
ENSMUSG00000035095	Fam167a	2.47242	0.0428895
ENSMUSG00000103144	Pcdhga1	-1.43539	0.0491441
ENSMUSG00000035683	Melk	-3.85102	0.043991
ENSMUSG00000038253	Hoxa5	3.22058	0.00794942
ENSMUSG00000026163	Sphkap	2.86199	0.0331561
ENSMUSG00000034387	Ssu2	-1.55607	0.0305536
ENSMUSG00000083649	Rasl2-9	-1.63953	0.00743927
ENSMUSG00000057346	Apol9a	4.51263	0.000394809
ENSMUSG00000072589	Gm10371	-1.66009	0.0322057
ENSMUSG00000030724	Cd19	-4.87009	0.000318078
ENSMUSG00000040751	Lat2	-1.65965	0.0436373
ENSMUSG00000073405	H2-T-ps	2.28556	0.0390685
ENSMUSG00000026398	Nr5a2	-1.48893	0.0443131
ENSMUSG00000041538	H2-Ob	-2.87027	0.0372744
ENSMUSG00000051378	Kif18b	-6.24797	0.00145928
ENSMUSG00000095762	Gm16378	-2.03622	0.0267029
ENSMUSG00000089698	Gm2541	-2.21744	0.0342959
ENSMUSG00000036596	Cpz	3.4291	0.0439278
ENSMUSG00000073375	Lrrc30	-3.56158	0.00938403
ENSMUSG00000109452	Gm44530	-3.23016	0.0430432
ENSMUSG00000022015	Tnfsf11	-6.72283	0.0030917
ENSMUSG00000106087	Gm43609	-2.83156	0.00902972
ENSMUSG00000035211	Xrra1	5.1559	0.0348978
ENSMUSG00000005681	Apoa2	-2.50533	0.0353211
ENSMUSG00000030666	Calcb	3.58341	0.0167763
ENSMUSG00000051504	Siglech	-5.97247	0.0147468
ENSMUSG00000079049	Serpinb1c	5.59216	0.0118573
ENSMUSG00000108368	Gm45053	-3.2126	0.0480102
ENSMUSG00000106022	Gm42929	-3.41837	0.0419247
ENSMUSG00000045915	Ccdc42	5.43516	0.0478847
ENSMUSG00000046652	Tas2r143	-6.59028	0.0115169
ENSMUSG00000074004	B3gnt6	-6.30384	0.0209004
ENSMUSG00000105746	Gm43595	5.17042	0.0374226
ENSMUSG00000095295	Gm3488	-6.49258	0.0141917
ENSMUSG00000086154	Gm16196	5.57138	0.0138905
ENSMUSG00000082194	Gm12444	-5.8243	0.02529
ENSMUSG00000038224	Serpinf2	-5.98241	0.0381862
ENSMUSG00000045350	Fam186a	4.3442	0.0465613
ENSMUSG00000064704	n-R5s180	-5.53169	0.0261042
ENSMUSG00000046008	Pnlip	6.27335	0.00642051
ENSMUSG00000099041	Gm28035	-6.34026	0.0103191
ENSMUSG00000078923	Ube2v1	5.05271	0.0460397
ENSMUSG00000109814	Gm45847	-5.49047	0.0107882
ENSMUSG00000112816	Gm48798	-5.3912	0.00769069
ENSMUSG00000036814	Slc6a20a	-6.36034	0.0186629
ENSMUSG00000053168	9030619P08Rik	-5.29111	0.0188339
ENSMUSG00000112637	Gm48225	-5.32746	0.0168845
ENSMUSG00000045010	Gm4779	-6.16856	0.0130658
ENSMUSG00000113529	Gm47484	4.46184	0.0451785
ENSMUSG00000096979	Gm26880	-6.21472	0.0248781
ENSMUSG00000117050	AC167363.2	6.10459	0.00395258
ENSMUSG00000032502	Stac	3.76061	0.0344601
ENSMUSG00000070501	Ifi214	-4.09969	0.0363399
ENSMUSG00000060044	Tmem26	5.47483	0.012856
ENSMUSG00000114159	Gm48866	-3.09034	0.0201725
ENSMUSG00000084880	Tomm6os	-4.57413	0.00679841
ENSMUSG00000109956	Gm45428	-3.99723	0.0185672
ENSMUSG00000021123	Rdh12	-2.83955	0.0479724
ENSMUSG00000020279	Il9r	-5.90852	0.0434272
ENSMUSG00000075184	F930017D23Rik	-3.44127	0.0122297
ENSMUSG00000045620	Odf3l1	5.58538	0.0422642
ENSMUSG00000103847	Gm20056	-2.8695	0.0324379
ENSMUSG00000035699	Slc51a	-2.43456	0.0476859
ENSMUSG00000026866	Kynu	-5.53888	0.0156819
ENSMUSG00000069303	Hist1h2br	-3.44596	0.0126299
ENSMUSG00000018865	Sult4a1	-4.3167	0.0433074
ENSMUSG00000009551	6330409D20Rik	-2.87255	0.0229891
ENSMUSG00000110676	Gm45897	-3.5629	0.0425649
ENSMUSG00000026343	Gpr39	3.40772	0.038517
ENSMUSG00000051314	Ffar2	5.12835	0.0284341
ENSMUSG00000061397	Krt79	5.86722	0.00751295
ENSMUSG00000059994	Fcrl1	-6.7306	0.0025822
ENSMUSG00000032015	Pou2f3	-2.78633	0.0168435
ENSMUSG00000076652	Ighv7-3	-6.74675	0.00813241
ENSMUSG00000032204	Aqp9	-6.17193	0.000841167
ENSMUSG00000022097	Sftpc	-5.53169	0.0261042
ENSMUSG00000040490	Lrfn2	-3.25353	0.0263496
ENSMUSG00000029607	Ankrd61	-3.44436	0.0160828
ENSMUSG00000076487	Trbj1-5	-6.46709	0.0149729
ENSMUSG00000115111	Gm4632	-5.77587	0.00831134
ENSMUSG00000026348	Acmsd	-4.47251	0.00702971
ENSMUSG00000084241	Gm13416	-2.92075	0.0416583
ENSMUSG00000074491	Clec4g	4.42575	0.0181278
ENSMUSG00000031344	Gabrq	5.84546	0.0102523
ENSMUSG00000044313	Mab21l3	5.89196	0.015628
ENSMUSG00000044757	Gm6430	-2.91767	0.0366152
ENSMUSG00000064390	Rnu73b	-3.58474	0.0402631
ENSMUSG00000028238	Atp6v0d2	-2.46226	0.0499024
ENSMUSG00000010311	Optc	5.82501	0.0019254
ENSMUSG00000050908	Tvp23a	4.67656	0.00598501
ENSMUSG00000026175	Vil1	-3.55539	0.00641308
ENSMUSG00000050097	Ces2b	5.23365	0.00549718
ENSMUSG00000116121	Gm49486	3.81113	0.0122197
ENSMUSG00000113136	Gm19951	-5.62933	0.0218385
ENSMUSG00000053519	Kcnip1	-3.23629	0.0319108
ENSMUSG00000051225	Fam83a	6.38674	0.0161982
ENSMUSG00000069911	Fam196b	-6.49971	0.00717765
ENSMUSG00000108841	Frmpd2	-6.52464	0.00677222
ENSMUSG00000095351	Igkv3-2	-5.87011	0.0463621
ENSMUSG00000000982	Ccl3	4.58895	0.0120772
ENSMUSG00000022126	Acod1	3.74786	0.0405137
ENSMUSG00000026831	1700007K13Rik	5.62913	0.0102979
ENSMUSG00000104253	Gm37174	5.47015	0.0162884
ENSMUSG00000082481	Rps12-ps19	-6.06213	0.018718
ENSMUSG00000024039	Cbs	5.00188	0.025679
ENSMUSG00000062168	Ppef1	6.51443	0.0124238
ENSMUSG00000102051	I830127L07Rik	-5.36117	0.00791327
ENSMUSG00000034645	Zyg11a	5.67425	0.0327798
ENSMUSG00000097275	Gm26648	3.97129	0.0476673
ENSMUSG00000109199	Gm44996	-3.54737	0.0466792
ENSMUSG00000096056	Gm21986	-3.73743	0.02431
ENSMUSG00000082264	Gm12799	-3.33045	0.0399913
ENSMUSG00000037625	Cldn11	4.47999	0.0469629
ENSMUSG00000021803	Cdhr1	5.47834	0.018409
ENSMUSG00000087616	Gm14257	-4.31968	0.0230854
ENSMUSG00000027895	Kcnc4	5.386	0.0245951
ENSMUSG00000116766	AC171205.1	-2.55991	0.0473715
ENSMUSG00000086765	Gm11827	4.95587	0.0105287
ENSMUSG00000104383	Gm37553	-6.89624	0.000614255
ENSMUSG00000043673	Kcns3	5.28187	0.0189569
ENSMUSG00000043664	Tmem221	4.95534	0.0144228
ENSMUSG00000084917	Gm17477	-3.12262	0.0322229
ENSMUSG00000094707	A830019P07Rik	-3.78158	0.0172999
ENSMUSG00000086602	Gm15609	-2.23315	0.036288
ENSMUSG00000094257	Ap3s1-ps2	-3.24663	0.0150496
ENSMUSG00000094475	Gm11007	3.50879	0.0102501
ENSMUSG00000078879	Zfp973	-2.90157	0.0356495
ENSMUSG00000084329	Gm6733	-2.58247	0.0368513
ENSMUSG00000048355	Arxes1	5.53341	0.0388561
ENSMUSG00000051242	Pcdhb9	3.65072	0.0120631
ENSMUSG00000005540	Fcer2a	-4.36411	0.0139789
ENSMUSG00000014704	Hoxa2	3.8656	0.0258734
ENSMUSG00000108034	4930557K07Rik	-2.3174	0.0184422
ENSMUSG00000026567	Adcy10	5.98666	0.0164876
ENSMUSG00000030672	Mylpf	3.12018	0.0490733
ENSMUSG00000087060	Eldr	-3.37861	0.0180659
ENSMUSG00000097882	0610038B21Rik	-2.72663	0.0325529
ENSMUSG00000102700	Gm38312	-3.80106	0.0418894
ENSMUSG00000027938	Creb3l4	3.88442	0.0470657
ENSMUSG00000031554	Adam5	4.00094	0.0390818
ENSMUSG00000116707	AC130844.1	-6.36034	0.0186629
ENSMUSG00000103309	BC037039	-3.34253	0.0424932
ENSMUSG00000046334	Gm6195	-5.60555	0.0226626
ENSMUSG00000026100	Mstn	5.28134	0.0296184
ENSMUSG00000088982	Gm25600	-6.59028	0.0115169
ENSMUSG00000033676	Gabrb3	5.50791	0.0158802
ENSMUSG00000096459	Ighv9-3	-6.21472	0.0248781
ENSMUSG00000022847	Thpo	5.47632	0.0155723
ENSMUSG00000084904	Gm14827	-4.38981	0.041251
ENSMUSG00000030228	Pik3c2g	-5.51665	0.00622158
ENSMUSG00000097229	Platr23	-5.90852	0.0434272
ENSMUSG00000088947	Gm23257	-4.93437	0.0463046
ENSMUSG00000114232	Gm17747	-5.90265	0.0215485
ENSMUSG00000100337	Gm5066	5.17175	0.0373627
ENSMUSG00000084781	D930015M05Rik	5.35466	0.0221625
ENSMUSG00000077265	Gm24430	-5.67304	0.0393825
ENSMUSG00000094826	Gm23804	-5.90852	0.0434272
ENSMUSG00000104001	Gm38334	-5.87011	0.0463621
ENSMUSG00000050425	Mrgprb2	5.28403	0.0266609
ENSMUSG00000093931	Amy2a3	5.52511	0.0365335
ENSMUSG00000028979	Masp2	5.02672	0.0462619
ENSMUSG00000083238	Hspe1-ps4	5.12317	0.0400096
ENSMUSG00000107610	D530018E20Rik	-5.92257	0.00541535
ENSMUSG00000074206	Adh6b	4.98494	0.0303608
ENSMUSG00000076532	Igkv4-91	-5.42695	0.0313665
ENSMUSG00000108465	Gm45110	4.37861	0.0491604
ENSMUSG00000081611	Gm13651	-3.23507	0.0381744
ENSMUSG00000078656	Vps25	4.96293	0.0101593
ENSMUSG00000110622	Iqcn	-5.69845	0.0192135
ENSMUSG00000057457	Phex	5.34878	0.0259125
ENSMUSG00000109293	Dcst2	5.17247	0.0395877
ENSMUSG00000109031	Gm45201	-5.25399	0.0419323
ENSMUSG00000031481	Tpte	-5.94594	0.0407079
ENSMUSG00000103854	Gm37250	-6.30384	0.0209004
ENSMUSG00000087684	1200007C13Rik	5.70651	0.00878371
ENSMUSG00000089656	Gm16271	-4.2468	0.0291526
ENSMUSG00000111341	Gm47111	-6.30384	0.0209004
ENSMUSG00000074336	Apoc4	-6.24504	0.0234605
ENSMUSG00000088990	Gm22767	-5.29416	0.0108855
ENSMUSG00000089678	Agxt2	-6.24504	0.0234605
ENSMUSG00000087336	Gm15860	5.39645	0.0267559
ENSMUSG00000074768	Bhmt	-5.90852	0.0434272
ENSMUSG00000065651	Gm25973	-6.18374	0.0263977
ENSMUSG00000098506	Phf20-ps	-6.208	0.00493365
ENSMUSG00000020609	Apob	-4.62332	0.0394544
ENSMUSG00000075334	Rprm	5.31352	0.024133
ENSMUSG00000099923	1700105P06Rik	-4.68912	0.0372944
ENSMUSG00000027744	Stoml3	-5.94594	0.0407079
ENSMUSG00000028039	Efna3	4.44325	0.0382083
ENSMUSG00000057074	Ces1g	-6.01798	0.035846
ENSMUSG00000092563	Gm3617	-4.76681	0.0363318
ENSMUSG00000108478	Gm19514	-6.44113	0.0158056
ENSMUSG00000087265	Gm12349	-4.20176	0.0379061
ENSMUSG00000005716	Pvalb	5.71014	0.00156757
ENSMUSG00000105969	Gm42525	-4.40361	0.0142111
ENSMUSG00000097160	A630072L19Rik	-5.07118	0.00293342
ENSMUSG00000104927	Gm43388	-6.68176	0.00941249
ENSMUSG00000076606	Igkj3	-6.61754	0.00182014
ENSMUSG00000103634	3110062G12Rik	-4.6354	0.0413888

## Sheet: Control 6w vs. IRR 6w
Supplementary Table1: DEGs of irradiated-6 weeks samples compared with non-irradiated-6 weeks samples
Gene ID	Gene name	log2FoldChange	pvalue
ENSMUSG00000064370	mt-Cytb	-1.15455	0.0107245
ENSMUSG00000064341	mt-Nd1	-1.05565	0.0228112
ENSMUSG00000064363	mt-Nd4	-1.19924	0.00630118
ENSMUSG00000052305	Hbb-bs	2.23952	0.00458004
ENSMUSG00000069919	Hba-a1	2.8941	0.00253011
ENSMUSG00000064337	mt-Rnr1	-1.16264	0.0106345
ENSMUSG00000064357	mt-Atp6	-2.17234	5.98161e-05
ENSMUSG00000064358	mt-Co3	-2.14546	0.000738393
ENSMUSG00000073940	Hbb-bt	3.69818	7.9052e-05
ENSMUSG00000064354	mt-Co2	-2.12922	0.00029347
ENSMUSG00000026335	Pam	1.25422	0.0217467
ENSMUSG00000018593	Sparc	1.58937	5.46728e-05
ENSMUSG00000024803	Ankrd1	1.68539	0.000381398
ENSMUSG00000031502	Col4a1	1.08307	0.0185128
ENSMUSG00000026728	Vim	1.28902	4.02061e-08
ENSMUSG00000102070	Gm28661	-1.94156	0.00054631
ENSMUSG00000100862	Gm10925	-1.48845	0.00375936
ENSMUSG00000024164	C3	1.83026	0.00127179
ENSMUSG00000053898	Ech1	-1.01257	0.0322853
ENSMUSG00000026043	Col3a1	1.57027	5.72986e-07
ENSMUSG00000069917	Hba-a2	2.04818	0.0265912
ENSMUSG00000004655	Aqp1	-2.04585	8.32782e-05
ENSMUSG00000101111	Gm28437	-1.826	0.000681455
ENSMUSG00000069516	Lyz2	1.26605	0.000594358
ENSMUSG00000031503	Col4a2	1.18244	0.0137504
ENSMUSG00000101249	Gm29216	-1.76171	0.000922004
ENSMUSG00000061232	H2-K1	1.28884	2.81209e-07
ENSMUSG00000073411	H2-D1	1.01112	6.41263e-08
ENSMUSG00000025270	Alas2	2.98841	0.000109073
ENSMUSG00000029661	Col1a2	1.25558	0.000410568
ENSMUSG00000040249	Lrp1	1.0134	0.0253565
ENSMUSG00000027435	Cd93	1.1555	0.0175934
ENSMUSG00000022816	Fstl1	1.30884	0.000259751
ENSMUSG00000100131	Gm28439	-1.14261	0.00513139
ENSMUSG00000075602	Ly6a	1.16931	0.0213161
ENSMUSG00000026193	Fn1	2.60422	3.00438e-13
ENSMUSG00000001506	Col1a1	1.37797	0.000144156
ENSMUSG00000027750	Postn	2.45773	4.36589e-06
ENSMUSG00000004951	Hspb1	-1.34289	0.00642016
ENSMUSG00000027204	Fbn1	1.44768	0.00148412
ENSMUSG00000029648	Flt1	-1.07218	0.00944759
ENSMUSG00000070327	Rnf213	1.87523	4.07541e-06
ENSMUSG00000019997	Ctgf	1.68121	0.000275345
ENSMUSG00000070348	Ccnd1	2.31721	0.000120194
ENSMUSG00000064372	mt-Tp	-1.44878	0.000646414
ENSMUSG00000019846	Lama4	1.24106	0.000954887
ENSMUSG00000040152	Thbs1	2.36065	4.37609e-05
ENSMUSG00000030208	Emp1	1.09611	0.0250032
ENSMUSG00000031740	Mmp2	1.37899	0.000610923
ENSMUSG00000025278	Flnb	1.1618	0.00203346
ENSMUSG00000034708	Grn	1.21676	0.000388176
ENSMUSG00000065947	mt-Nd4l	-1.31548	0.00612233
ENSMUSG00000039899	Fgl2	1.52309	0.000112514
ENSMUSG00000038871	Bpgm	2.48652	0.00645972
ENSMUSG00000064369	mt-Te	-1.17489	0.00728283
ENSMUSG00000023067	Cdkn1a	1.76157	1.51618e-05
ENSMUSG00000020674	Pxdn	1.19085	0.000180478
ENSMUSG00000073418	C4b	3.65507	1.16107e-14
ENSMUSG00000090733	Rps27	-1.21876	0.0207801
ENSMUSG00000054072	Iigp1	1.77014	5.57644e-07
ENSMUSG00000027955	Fam198b	1.54258	0.00138239
ENSMUSG00000033880	Lgals3bp	2.56339	1.68897e-20
ENSMUSG00000020641	Rsad2	2.24698	3.1228e-09
ENSMUSG00000083563	Gm13340	-1.83573	0.00404327
ENSMUSG00000037010	Apln	4.02942	2.042e-10
ENSMUSG00000036594	H2-Aa	1.1371	7.16959e-05
ENSMUSG00000041445	Mmrn2	1.07104	0.00815352
ENSMUSG00000036181	Hist1h1c	1.0329	0.0116432
ENSMUSG00000026712	Mrc1	1.11743	0.000211924
ENSMUSG00000060586	H2-Eb1	1.34572	1.34863e-06
ENSMUSG00000026042	Col5a2	1.74721	1.77138e-06
ENSMUSG00000015243	Abca1	1.04257	0.00131082
ENSMUSG00000024659	Anxa1	1.79507	4.72911e-08
ENSMUSG00000026249	Serpine2	1.68141	6.33408e-06
ENSMUSG00000034422	Parp14	1.0639	0.00224417
ENSMUSG00000022912	Pros1	1.18535	0.00025412
ENSMUSG00000036905	C1qb	1.32911	0.000179145
ENSMUSG00000005142	Man2b1	1.00238	0.000588705
ENSMUSG00000045932	Ifit2	2.63003	2.38301e-06
ENSMUSG00000040723	Rcsd1	-1.03038	0.0145379
ENSMUSG00000032135	Mcam	1.25514	1.66473e-06
ENSMUSG00000035284	Vps13c	1.05906	0.000555513
ENSMUSG00000004891	Nes	1.22762	0.0224612
ENSMUSG00000058624	Gda	1.16433	0.00336002
ENSMUSG00000038776	Ephx1	1.28042	0.00121233
ENSMUSG00000020460	Rps27a	-1.52039	0.00173415
ENSMUSG00000068196	Col8a1	1.92519	0.00149735
ENSMUSG00000029484	Anxa3	1.11108	0.00540807
ENSMUSG00000074896	Ifit3	3.37898	2.40353e-15
ENSMUSG00000027087	Itgav	1.10875	0.0132331
ENSMUSG00000034459	Ifit1	2.59943	5.43875e-08
ENSMUSG00000040253	Gbp7	1.06696	0.0154687
ENSMUSG00000005698	Ctcf	-1.12383	0.0354521
ENSMUSG00000021614	Vcan	1.25997	0.00844308
ENSMUSG00000027200	Sema6d	1.01445	0.00911305
ENSMUSG00000070047	Fat1	1.65455	5.83013e-06
ENSMUSG00000025498	Irf7	3.83984	4.71853e-18
ENSMUSG00000069874	Irgm2	1.31128	3.81491e-06
ENSMUSG00000024501	Dpysl3	1.13287	0.000200528
ENSMUSG00000052921	Arhgef15	-1.1311	0.0426294
ENSMUSG00000005802	Slc30a4	1.15505	0.0187468
ENSMUSG00000046879	Irgm1	1.80932	1.83312e-06
ENSMUSG00000044468	Tent5c	2.17608	0.0066535
ENSMUSG00000022500	Litaf	1.25483	0.00276042
ENSMUSG00000014444	Piezo1	1.30681	6.05968e-05
ENSMUSG00000036545	Adamts2	1.61707	2.70825e-05
ENSMUSG00000029135	Fosl2	1.14805	0.00244939
ENSMUSG00000064340	mt-Tl1	-1.11207	0.0197795
ENSMUSG00000020473	Aebp1	1.60064	0.001303
ENSMUSG00000017754	Pltp	1.14859	0.000404961
ENSMUSG00000030921	Trim30a	1.49475	0.000881634
ENSMUSG00000053279	Aldh1a1	1.39341	0.010278
ENSMUSG00000027219	Slc28a2	-1.02645	0.015398
ENSMUSG00000031442	Mcf2l	-1.14384	0.0380812
ENSMUSG00000004730	Adgre1	1.95821	8.10434e-05
ENSMUSG00000032735	Ablim3	-1.3018	0.0189339
ENSMUSG00000015340	Cybb	2.1959	1.26702e-06
ENSMUSG00000028369	Svep1	2.1725	5.99932e-09
ENSMUSG00000022371	Col14a1	1.80824	2.41684e-07
ENSMUSG00000067736	Gm10222	-1.5612	9.43503e-05
ENSMUSG00000030678	Maz	-1.30864	0.0340542
ENSMUSG00000044258	Ctla2a	1.45599	9.80479e-05
ENSMUSG00000027858	Tspan2	1.0632	0.00538973
ENSMUSG00000025889	Snca	2.97433	0.00114992
ENSMUSG00000040296	Ddx58	1.36272	5.41623e-05
ENSMUSG00000090698	Apold1	2.16454	0.00108336
ENSMUSG00000046718	Bst2	1.21941	0.00435245
ENSMUSG00000039005	Tlr4	1.67901	0.0031513
ENSMUSG00000029810	Tmem176b	1.0401	4.27029e-05
ENSMUSG00000002325	Irf9	1.13188	0.00158261
ENSMUSG00000021091	Serpina3n	1.91975	0.000205887
ENSMUSG00000028268	Gbp3	1.47427	2.96147e-07
ENSMUSG00000020802	Ube2o	1.49325	0.0148506
ENSMUSG00000028037	Ifi44	2.77419	2.60657e-05
ENSMUSG00000046805	Mpeg1	1.83842	3.81763e-07
ENSMUSG00000038642	Ctss	1.65863	1.58642e-10
ENSMUSG00000021806	Nid2	1.84179	0.00060689
ENSMUSG00000032265	Tent5a	1.46909	0.000315438
ENSMUSG00000037411	Serpine1	2.87721	7.16192e-07
ENSMUSG00000038507	Parp12	1.14353	0.00319485
ENSMUSG00000029561	Oasl2	1.97726	5.16717e-07
ENSMUSG00000032089	Il10ra	1.18864	0.000149776
ENSMUSG00000033972	Zfp944	-1.12685	0.03307
ENSMUSG00000022901	Cd86	1.80754	0.00101099
ENSMUSG00000028064	Sema4a	1.19902	0.0130024
ENSMUSG00000025044	Msr1	1.70463	2.03411e-06
ENSMUSG00000028480	Glipr2	1.02852	0.000233506
ENSMUSG00000050195	Scd4	2.20062	0.00859808
ENSMUSG00000027656	Wisp2	2.06654	5.20013e-08
ENSMUSG00000068079	Tcf15	-1.58937	0.0223404
ENSMUSG00000030790	Adm	1.51972	0.000626778
ENSMUSG00000022074	Tnfrsf10b	2.08418	2.93703e-06
ENSMUSG00000068606	Gm4841	4.4244	1.03511e-09
ENSMUSG00000027514	Zbp1	2.21598	0.0309808
ENSMUSG00000040010	Slc7a5	1.21149	0.00360276
ENSMUSG00000030801	Kat8	-1.0094	0.00293719
ENSMUSG00000032661	Oas3	4.23722	1.91918e-07
ENSMUSG00000001986	Gria3	1.73133	0.000648296
ENSMUSG00000049929	Lpar4	2.75449	4.83048e-05
ENSMUSG00000038644	Pold1	-1.074	0.0207506
ENSMUSG00000021453	Gadd45g	1.08307	0.0117264
ENSMUSG00000018554	Ybx2	-2.78139	0.00268977
ENSMUSG00000064366	mt-Tl2	-1.13353	0.0402108
ENSMUSG00000024300	Myo1f	1.55434	1.98192e-07
ENSMUSG00000040855	Reps2	1.10221	0.0372264
ENSMUSG00000002111	Spi1	1.50294	2.42889e-07
ENSMUSG00000040690	Col16a1	1.11173	0.00674195
ENSMUSG00000055240	Zfp101	-1.05693	0.0436728
ENSMUSG00000029752	Asns	1.18171	0.0337465
ENSMUSG00000037731	Themis2	1.98138	1.96804e-07
ENSMUSG00000026480	Ncf2	1.11429	0.000852746
ENSMUSG00000031906	Smpd3	2.13573	5.5523e-07
ENSMUSG00000073491	Ifi213	3.06592	3.53345e-08
ENSMUSG00000034275	Igsf9b	1.49475	0.0035964
ENSMUSG00000112148	Lilrb4a	2.4117	0.000490306
ENSMUSG00000014158	Trpv4	1.01186	0.0491424
ENSMUSG00000057606	Colq	-2.63577	0.00985268
ENSMUSG00000028364	Tnc	2.11247	0.0254336
ENSMUSG00000079419	Ms4a6c	1.83183	5.11954e-05
ENSMUSG00000048234	Rnf149	1.11169	0.00986004
ENSMUSG00000050390	C77080	1.1906	0.000878748
ENSMUSG00000049038	Mterf2	-1.27707	0.0334198
ENSMUSG00000026822	Lcn2	1.40567	0.0230717
ENSMUSG00000021423	Ly86	1.48233	7.69521e-06
ENSMUSG00000086584	Gm12002	-2.3109	0.000128724
ENSMUSG00000058099	Nfam1	1.3531	0.000157863
ENSMUSG00000068466	Gm5518	-1.11348	0.0134397
ENSMUSG00000060206	Zfp462	1.01835	0.0176852
ENSMUSG00000000386	Mx1	3.81255	7.89956e-05
ENSMUSG00000024043	Arhgap28	1.01544	0.0287561
ENSMUSG00000026536	Ifi211	1.1731	0.0126999
ENSMUSG00000051736	Fam229b	-3.44458	2.47369e-07
ENSMUSG00000036615	Rfxap	-1.36611	0.00793962
ENSMUSG00000009185	Ccl8	3.85357	4.65541e-17
ENSMUSG00000034855	Cxcl10	3.37955	9.71717e-05
ENSMUSG00000028884	Rpa2	-1.23817	0.0122194
ENSMUSG00000074170	Plekhf1	-1.04777	0.0160482
ENSMUSG00000047497	Adamts12	2.56107	4.80237e-10
ENSMUSG00000051669	AU021092	1.13837	0.0192007
ENSMUSG00000023972	Ptk7	1.80462	7.0714e-07
ENSMUSG00000020407	Upp1	2.01538	0.00568282
ENSMUSG00000058818	Pirb	1.75271	3.21558e-05
ENSMUSG00000004791	Pgf	2.53937	6.88004e-05
ENSMUSG00000027996	Sfrp2	2.01615	0.000220447
ENSMUSG00000091549	Gm6548	1.38589	0.00033029
ENSMUSG00000028194	Ddah1	1.08371	0.0369079
ENSMUSG00000005268	Prlr	1.08126	0.0156133
ENSMUSG00000051506	Wdfy4	1.57156	0.000113327
ENSMUSG00000078945	Naip2	1.98702	7.07485e-05
ENSMUSG00000050335	Lgals3	2.3428	0.00113483
ENSMUSG00000024672	Ms4a7	1.84601	0.000225965
ENSMUSG00000029061	Mmp23	1.14199	0.00189336
ENSMUSG00000032271	Nnmt	1.86337	1.76844e-06
ENSMUSG00000031253	Srpx2	1.01467	0.0289749
ENSMUSG00000043424	Eif3j2	-1.35467	0.0183894
ENSMUSG00000030474	Siglece	1.32176	0.0136687
ENSMUSG00000031497	Tnfsf13b	1.69503	0.00379265
ENSMUSG00000048852	Gm12185	1.73483	0.0159503
ENSMUSG00000015981	Stk32c	1.42404	0.0489825
ENSMUSG00000046449	Nexmif	2.72	0.0361701
ENSMUSG00000066319	Rtp3	-1.42884	0.0272997
ENSMUSG00000042684	Npl	1.74051	0.0455455
ENSMUSG00000063727	Tnfrsf11b	3.13116	0.00132055
ENSMUSG00000068246	Apol9b	2.41857	0.00162545
ENSMUSG00000063455	D630045J12Rik	1.2431	0.0126009
ENSMUSG00000026580	Selp	2.32198	0.0311397
ENSMUSG00000020377	Ltc4s	1.96184	0.0109943
ENSMUSG00000103472	Pcdhga7	1.49245	0.0396565
ENSMUSG00000044703	Phf11a	4.7073	2.36999e-08
ENSMUSG00000036304	Zdhhc23	1.33896	0.0371013
ENSMUSG00000027611	Procr	1.56696	0.0487148
ENSMUSG00000021280	Exoc3l4	2.04817	0.0111287
ENSMUSG00000037341	Slc9a7	1.71974	0.0132311
ENSMUSG00000045521	Tssk2	-8.34716	0.000338238
ENSMUSG00000035095	Fam167a	1.47488	0.0121891
ENSMUSG00000025877	Hk3	1.85285	0.00210452
ENSMUSG00000048856	Slc25a47	-1.81743	0.0442746
ENSMUSG00000022487	Gtsf1	-8.20437	0.000287237
ENSMUSG00000047654	Tssk6	-5.07661	2.04323e-05
ENSMUSG00000106951	5930430L01Rik	1.78221	0.0191661
ENSMUSG00000043157	Arl11	1.77303	0.00781828
ENSMUSG00000026271	Gpr35	2.1061	8.89551e-05
ENSMUSG00000025473	Adam8	1.53339	0.0119594
ENSMUSG00000024593	Megf10	1.48714	0.0488286
ENSMUSG00000049303	Syt12	1.11494	0.0246908
ENSMUSG00000028259	Fhl5	-4.66679	0.000408331
ENSMUSG00000027832	Ptx3	2.28049	0.00259223
ENSMUSG00000082585	Gm15387	-1.97833	0.0293039
ENSMUSG00000057346	Apol9a	3.40629	3.33924e-06
ENSMUSG00000025185	Loxl4	2.48171	0.000115416
ENSMUSG00000035067	Xkr6	1.48565	0.033103
ENSMUSG00000041566	Tssk1	-3.36653	0.000457638
ENSMUSG00000040751	Lat2	1.9973	0.000994833
ENSMUSG00000039981	Zc3h12d	2.53847	0.00762035
ENSMUSG00000081999	Gm13461	-2.91058	1.29096e-05
ENSMUSG00000040133	Gpr176	3.90496	7.99383e-08
ENSMUSG00000059891	Tsks	-8.93107	4.46263e-08
ENSMUSG00000042425	Frmpd3	-2.29403	0.0280438
ENSMUSG00000025407	Gli1	1.54176	0.0401566
ENSMUSG00000001558	Klhl10	-2.95231	0.0173691
ENSMUSG00000078616	Trim30c	2.86381	0.000234393
ENSMUSG00000031258	Xkrx	-2.72545	0.0451305
ENSMUSG00000050010	Shisa3	1.47388	0.0166696
ENSMUSG00000021880	Rnase6	2.45919	0.00671902
ENSMUSG00000102692	Dchs2	1.79799	0.0110224
ENSMUSG00000006642	Tcf23	-2.46148	0.00877048
ENSMUSG00000030187	Klra2	2.10543	1.46685e-05
ENSMUSG00000059751	Rps3a3	-1.21028	0.0351158
ENSMUSG00000040809	Chil3	3.53786	0.00134555
ENSMUSG00000043740	B430306N03Rik	2.09282	0.00660536
ENSMUSG00000070390	Nlrp1b	1.47624	0.0343626
ENSMUSG00000040035	Disp2	7.46173	3.74839e-08
ENSMUSG00000018486	Wnt9b	2.71199	0.0227026
ENSMUSG00000037239	Spred3	1.34102	0.00477542
ENSMUSG00000039217	Il18	1.57673	0.0478498
ENSMUSG00000085936	2610307P16Rik	-3.24463	0.0261163
ENSMUSG00000029377	Ereg	3.46223	1.14169e-05
ENSMUSG00000040026	Saa3	5.31571	0.00573329
ENSMUSG00000039903	Eva1c	1.4852	0.0392673
ENSMUSG00000022773	Ypel1	-2.04102	0.0232169
ENSMUSG00000036960	Clca2	2.2695	0.00208884
ENSMUSG00000078554	Fam229a	-8.6591	1.10293e-07
ENSMUSG00000067768	Xlr4b	-2.62276	0.0249948
ENSMUSG00000030147	Clec4b1	2.54961	0.0116913
ENSMUSG00000066677	Ifi208	1.57458	0.00369788
ENSMUSG00000082292	Gm12250	3.78541	3.08595e-10
ENSMUSG00000024675	Ms4a4c	5.40483	4.1903e-11
ENSMUSG00000091649	Phf11b	3.02891	6.30183e-10
ENSMUSG00000059326	Csf2ra	1.23492	6.93848e-05
ENSMUSG00000073771	Btbd19	1.43926	0.00948158
ENSMUSG00000036469	2023-03-01	1.40588	0.00148094
ENSMUSG00000028214	Gem	1.10707	0.00144644
ENSMUSG00000027188	Pamr1	2.08964	1.13631e-06
ENSMUSG00000034353	Ramp1	-2.14781	0.0190707
ENSMUSG00000022881	Rfc4	-1.29949	0.0175435
ENSMUSG00000041324	Inhba	1.22858	0.0198299
ENSMUSG00000064344	mt-Tm	-1.41413	0.047611
ENSMUSG00000030683	Sez6l2	1.72856	0.00489816
ENSMUSG00000017830	Dhx58	2.47598	2.77431e-07
ENSMUSG00000090084	Srpx	1.66586	0.00222771
ENSMUSG00000015950	Ncf1	1.09234	0.00411197
ENSMUSG00000091509	Gm17066	-1.37188	0.0328369
ENSMUSG00000030889	Vwa3a	-1.43164	0.00300387
ENSMUSG00000015947	Fcgr1	1.63089	0.00442687
ENSMUSG00000026548	Slamf9	2.17698	2.58706e-05
ENSMUSG00000022754	Tmem45a	1.73889	2.89526e-05
ENSMUSG00000000204	Slfn4	4.49695	1.13203e-11
ENSMUSG00000042734	Ttc9	3.2094	1.03369e-12
ENSMUSG00000063388	BC023105	3.41189	2.72933e-11
ENSMUSG00000029082	Bst1	1.32354	3.47962e-05
ENSMUSG00000032332	Col12a1	2.00004	0.00168331
ENSMUSG00000012819	Cdh23	-1.59434	0.00136568
ENSMUSG00000043065	Spice1	-1.18701	0.0358212
ENSMUSG00000024737	Slc15a3	1.95747	0.000559042
ENSMUSG00000031596	Slc7a2	1.27163	0.00426448
ENSMUSG00000030223	Ptpro	1.03853	0.0271953
ENSMUSG00000031209	Heph	1.24367	0.00427952
ENSMUSG00000019952	Poc1b	-1.0872	0.040014
ENSMUSG00000038508	Gdf15	3.73034	2.75382e-11
ENSMUSG00000029771	Irf5	1.33987	0.00427172
ENSMUSG00000028019	Pdgfc	1.37406	0.0111415
ENSMUSG00000053063	Clec12a	2.05746	1.30051e-06
ENSMUSG00000025355	Mmp19	1.24345	0.0304923
ENSMUSG00000047330	Kcne4	1.51	0.00302656
ENSMUSG00000037169	Mycn	1.18697	0.0209687
ENSMUSG00000036334	Igsf10	1.50182	0.00385863
ENSMUSG00000060594	Layn	1.12454	0.0245069
ENSMUSG00000062691	Cebpzos	-1.0792	0.0108784
ENSMUSG00000014813	Stc1	1.25375	0.0260705
ENSMUSG00000021322	Aoah	1.34931	0.0228625
ENSMUSG00000073555	Gm4951	2.45283	1.57828e-06
ENSMUSG00000032643	Fhl3	1.05352	0.0100453
ENSMUSG00000024013	Fgd2	1.83079	1.93083e-05
ENSMUSG00000027574	Nkain4	1.65158	0.0229023
ENSMUSG00000012519	Mlkl	1.30737	0.00763016
ENSMUSG00000038181	Chpf2	1.28583	0.000789329
ENSMUSG00000054520	Sh3bp2	1.12233	0.00137654
ENSMUSG00000035275	Raver2	-1.05653	0.0315406
ENSMUSG00000029925	Tbxas1	1.95232	1.02264e-05
ENSMUSG00000006403	Adamts4	3.14349	7.6772e-06
ENSMUSG00000023827	Agpat4	1.01141	0.0419132
ENSMUSG00000000693	Loxl3	1.15113	0.00665631
ENSMUSG00000026315	Serpinb8	1.4738	0.000754081
ENSMUSG00000021950	Anxa8	2.05421	0.0279523
ENSMUSG00000097141	Gm10524	1.11254	0.0401442
ENSMUSG00000041827	Oasl1	2.96668	9.97383e-06
ENSMUSG00000033777	Tlr13	1.60303	0.000147841
ENSMUSG00000031283	Chrdl1	1.54045	0.0369178
ENSMUSG00000046573	Lyrm4	-1.03266	0.044067
ENSMUSG00000055541	Lair1	1.77726	0.00140266
ENSMUSG00000005043	Sgsh	1.0289	0.00230784
ENSMUSG00000038323	1700066M21Rik	-1.13709	0.0292895
ENSMUSG00000030786	Itgam	1.56049	0.000247186
ENSMUSG00000040612	Ildr2	1.83655	0.0269698
ENSMUSG00000032487	Ptgs2	1.45308	0.0191457
ENSMUSG00000071984	Fndc1	2.12407	6.50084e-10
ENSMUSG00000019122	Ccl9	1.64343	0.0011907
ENSMUSG00000028150	Rorc	-1.64003	0.00285909
ENSMUSG00000029101	Rgs12	1.79726	0.000163017
ENSMUSG00000026896	Ifih1	1.34522	0.000429311
ENSMUSG00000056116	H2-T22	1.36373	1.14778e-05
ENSMUSG00000034457	Eda2r	3.47245	5.2169e-12
ENSMUSG00000073409	H2-Q6	1.15198	0.00410937
ENSMUSG00000034205	Loxl2	1.74563	0.00275202
ENSMUSG00000040033	Stat2	1.01245	0.00147844
ENSMUSG00000001435	Col18a1	1.91741	2.04245e-07
ENSMUSG00000020638	Cmpk2	1.32121	0.0164085
ENSMUSG00000034684	Sema3f	1.25985	0.00237882
ENSMUSG00000022018	Rgcc	-1.17899	0.0159043
ENSMUSG00000036862	Dchs1	1.11651	0.0309003
ENSMUSG00000030317	Timp4	-2.79227	3.38842e-06
ENSMUSG00000029174	Tbc1d1	1.12304	0.00187289
ENSMUSG00000052727	Map1b	1.35215	7.53487e-05
ENSMUSG00000016256	Ctsz	1.01676	0.00365224
ENSMUSG00000043445	Pgp	-1.01371	0.0394333
ENSMUSG00000000276	Dgke	-2.01709	0.00217736
ENSMUSG00000031548	Sfrp1	1.24981	5.68605e-07
ENSMUSG00000078853	Igtp	1.38261	0.00468216
ENSMUSG00000083626	Gm4459	-1.02135	0.0191778
ENSMUSG00000022906	Parp9	1.08318	0.000871355
ENSMUSG00000030878	Cdr2	1.10378	0.0374681
ENSMUSG00000037419	Endod1	1.73768	5.27863e-05
ENSMUSG00000018927	Ccl6	1.12656	0.0146105
ENSMUSG00000079017	Ifi27l2a	2.12152	0.000224694
ENSMUSG00000024079	Eif2ak2	1.60327	5.33067e-08
ENSMUSG00000027663	Zmat3	2.09829	1.43063e-06
ENSMUSG00000026790	Odf2	-2.18341	9.39929e-05
ENSMUSG00000020120	Plek	1.49807	0.000247867
ENSMUSG00000026399	Cd55	1.25059	8.95307e-05
ENSMUSG00000030323	Ift122	2.3629	4.61354e-06
ENSMUSG00000001493	Meox1	1.43512	0.011036
ENSMUSG00000034593	Myo5a	1.00287	0.0458167
ENSMUSG00000024644	Cndp2	1.09588	0.00256914
ENSMUSG00000027951	Adar	1.1475	0.00106252
ENSMUSG00000005087	Cd44	1.10141	0.00568724
ENSMUSG00000061119	Prcp	1.1223	0.00136921
ENSMUSG00000090958	Lrrc32	1.20152	0.0047266
ENSMUSG00000022748	Cmss1	-1.02959	0.044791
ENSMUSG00000037225	Fgf2	1.06062	0.0205497
ENSMUSG00000032690	Oas2	1.34259	0.00786427
ENSMUSG00000023367	Tmem176a	1.52339	6.07204e-08
ENSMUSG00000104713	Gbp6	2.05843	8.80974e-05
ENSMUSG00000068245	Phf11d	1.84324	0.000176862
ENSMUSG00000008734	Gprc5b	1.07961	0.00257352
ENSMUSG00000101939	Gm28438	-1.51935	0.0172232
ENSMUSG00000021495	Fam193b	-1.30212	0.0248586
ENSMUSG00000024222	Fkbp5	-1.15214	0.0262066
ENSMUSG00000036908	Unc93b1	1.33385	0.000266448
ENSMUSG00000035107	Dcbld2	1.28837	0.0017828
ENSMUSG00000036273	Lrrk2	1.16658	0.00950449
ENSMUSG00000040747	Cd53	1.21736	0.00634519
ENSMUSG00000073490	Ifi207	1.20085	0.00238779
ENSMUSG00000048612	Myof	1.87222	8.94012e-09
ENSMUSG00000024754	Tmem2	1.01097	0.00932217
ENSMUSG00000024538	Ppic	1.02813	0.0213087
ENSMUSG00000032596	Uba7	1.19907	0.000585564
ENSMUSG00000032946	Rasgrp2	-1.22555	0.00192174
ENSMUSG00000024677	Ms4a6b	1.69357	0.001883
ENSMUSG00000027322	Siglec1	3.58399	1.37713e-10
ENSMUSG00000026656	Fcgr2b	1.07991	0.00292164
ENSMUSG00000031639	Tlr3	1.28332	0.00182539
ENSMUSG00000031134	Rbmx	-1.25644	0.0446015
ENSMUSG00000042129	Rassf4	1.13142	0.00528829
ENSMUSG00000097415	AU020206	-1.52966	0.00332073
ENSMUSG00000037405	Icam1	1.56293	1.54609e-05
ENSMUSG00000038535	Zfp280d	-1.55269	0.0122851
ENSMUSG00000034401	Spata6	-1.63118	0.000544019
ENSMUSG00000038119	Cdon	1.1364	0.0167639
ENSMUSG00000067377	Tspan6	1.1604	0.00830527
ENSMUSG00000042379	Esm1	5.03073	1.85284e-08
ENSMUSG00000060519	Tor3a	1.20858	0.000559434
ENSMUSG00000073489	Ifi204	2.32449	1.12279e-13
ENSMUSG00000000278	Scpep1	1.0296	0.000188978
ENSMUSG00000041734	Kirrel	1.04136	0.000706251
ENSMUSG00000028599	Tnfrsf1b	1.04178	0.00210863
ENSMUSG00000091243	Vgll3	1.02089	0.0221461
ENSMUSG00000049103	Ccr2	3.48235	7.16991e-19
ENSMUSG00000033066	Gas7	1.20447	0.00133393
ENSMUSG00000101970	1810026B05Rik	-1.4484	0.0120383
ENSMUSG00000014361	Mertk	1.00631	0.00703185
ENSMUSG00000021822	Plau	1.51297	0.00617253
ENSMUSG00000106734	Gm20559	1.30838	0.00452561
ENSMUSG00000028497	Hacd4	1.17078	0.00868816
ENSMUSG00000006281	Tep1	1.14477	0.00110117
ENSMUSG00000047414	Flrt2	1.5066	0.00142884
ENSMUSG00000090942	F830016B08Rik	4.11313	1.67893e-11
ENSMUSG00000039236	Isg20	2.08196	0.00834103
ENSMUSG00000040254	Sema3d	1.45869	0.000239854
ENSMUSG00000029798	Herc6	1.1315	0.0328511
ENSMUSG00000006715	Gmnn	-1.23357	0.00854175
ENSMUSG00000031827	Cotl1	1.10742	7.59709e-05
ENSMUSG00000021922	Itih4	2.37634	0.0314865
ENSMUSG00000056737	Capg	2.00037	1.16284e-05
ENSMUSG00000030107	Usp18	2.43671	0.000114491
ENSMUSG00000019647	Sema6a	-1.08724	0.0097839
ENSMUSG00000018800	Abca5	1.55362	0.0127699
ENSMUSG00000037921	Ddx60	2.52312	3.72599e-06
ENSMUSG00000033355	Rtp4	1.13148	9.64548e-05
ENSMUSG00000003418	St8sia6	1.25295	0.0304152
ENSMUSG00000051855	Mest	2.01804	0.000591644
ENSMUSG00000062488	Ifit3b	3.57931	2.29495e-12
ENSMUSG00000022231	Sema5a	1.21595	0.000338843
ENSMUSG00000040552	C3ar1	1.60657	0.000640452
ENSMUSG00000039497	Dse	1.2225	3.81403e-07
ENSMUSG00000060550	H2-Q7	1.23293	0.000312833
ENSMUSG00000039529	Atp8b1	1.16658	0.0122437
ENSMUSG00000030760	Acer3	1.30713	0.00223473
ENSMUSG00000054641	Mmrn1	1.03234	0.0467378
ENSMUSG00000036158	Prickle1	-1.1429	0.0016458
ENSMUSG00000003873	Bax	1.32404	3.16405e-05
ENSMUSG00000025597	Klhl4	1.10356	0.018974
ENSMUSG00000045679	Pqlc3	1.22906	0.0148609
ENSMUSG00000063011	Msln	1.41663	0.0416445
ENSMUSG00000079481	Nhsl2	1.0361	0.0011628
ENSMUSG00000052160	Pld4	1.62727	9.33728e-08
ENSMUSG00000017929	B4galt5	1.05425	0.00351908
ENSMUSG00000027203	Dut	-1.42012	0.0255841
ENSMUSG00000026628	Atf3	1.05286	0.0472255
ENSMUSG00000013584	Aldh1a2	1.52806	0.00228747
ENSMUSG00000043263	Ifi209	1.56541	0.0456214
ENSMUSG00000038463	Olfml2b	1.04617	0.00186115
ENSMUSG00000046186	Cd109	2.70448	3.63508e-06
ENSMUSG00000066687	Zbtb16	-1.5002	0.031088
ENSMUSG00000063415	Cyp26b1	-2.9059	0.0163868
ENSMUSG00000039697	Ncoa7	1.2016	0.0171384
ENSMUSG00000035208	Slfn8	1.59196	0.00262473
ENSMUSG00000027562	Car2	1.68898	0.0330816
ENSMUSG00000025314	Ptprj	1.14643	6.09634e-05
ENSMUSG00000021326	Trim27	-1.08071	0.0425166
ENSMUSG00000040918	Slc19a2	1.16608	0.00609359
ENSMUSG00000021668	Polk	1.02487	0.0256948
ENSMUSG00000024778	Fas	-1.12594	0.00201693
ENSMUSG00000069792	Wfdc17	1.22637	0.00709794
ENSMUSG00000072812	Ahnak2	1.46771	0.000718663
ENSMUSG00000020183	Cpm	1.29505	0.0383264
ENSMUSG00000006445	Epha2	1.13123	0.0218187
ENSMUSG00000028693	Nasp	-1.46024	0.0221537
ENSMUSG00000024679	Ms4a6d	2.41104	1.58347e-07
ENSMUSG00000035164	Zc3h12c	1.07886	0.0211768
ENSMUSG00000037664	Cdkn1c	-1.90793	0.000247552
ENSMUSG00000029417	Cxcl9	1.35516	0.00305549
ENSMUSG00000047180	Neurl3	1.26592	0.0054516
ENSMUSG00000034947	Tmem106a	1.19219	9.64181e-07
ENSMUSG00000039137	Whrn	-1.3943	0.0266868
ENSMUSG00000028645	Slc2a1	1.61944	0.000612948
ENSMUSG00000015852	Fcrls	1.57204	0.000675871
ENSMUSG00000035373	Ccl7	3.02111	8.03597e-06
ENSMUSG00000058571	Gpc6	1.19148	0.0199624
ENSMUSG00000032878	Ccdc85a	-1.89484	5.09484e-05
ENSMUSG00000037145	2210407C18Rik	1.60045	0.00511253
ENSMUSG00000038173	Enpp6	1.31808	0.00383487
ENSMUSG00000034675	Dbn1	1.34798	0.00225179
ENSMUSG00000018008	Cyth4	1.36821	1.43665e-05
ENSMUSG00000021556	Golm1	1.04049	0.0426441
ENSMUSG00000022548	Apod	2.30187	1.15599e-05
ENSMUSG00000052776	Oas1a	3.02028	4.77481e-08
ENSMUSG00000020689	Itgb3	2.32728	4.43342e-07
ENSMUSG00000019256	Ahr	-1.06711	0.046806
ENSMUSG00000005413	Hmox1	1.44967	1.89355e-05
ENSMUSG00000043613	Mmp3	1.69606	4.09036e-06
ENSMUSG00000004609	Cd33	1.26786	0.00323609
ENSMUSG00000032186	Tmod2	1.17896	0.00642857
ENSMUSG00000027004	Frzb	2.22307	0.00013231
ENSMUSG00000022246	Rai14	1.18621	0.0050792
ENSMUSG00000002477	Snrpd1	-1.55777	0.0296735
ENSMUSG00000057596	Trim30d	1.92767	0.000121572
ENSMUSG00000001128	Cfp	1.17699	0.0138103
ENSMUSG00000109836	Gm45884	1.01583	0.0232915
ENSMUSG00000039239	Tgfb2	1.24341	0.000553712
ENSMUSG00000042331	Specc1	1.96203	0.000467653
ENSMUSG00000027954	Efna1	-1.50369	0.00162139
ENSMUSG00000027995	Tlr2	1.88675	4.21553e-05
ENSMUSG00000040441	Slc26a10	-2.16695	0.00043059
ENSMUSG00000017176	Nt5c3b	-1.15231	0.0154133
ENSMUSG00000034613	Ppm1h	-1.11226	0.0376213
ENSMUSG00000028893	Sesn2	1.67306	1.99705e-07
ENSMUSG00000029468	P2rx7	1.26081	0.00112676
ENSMUSG00000112023	Lilr4b	2.43002	6.40533e-06
ENSMUSG00000033792	Atp7a	1.27458	0.00181852
ENSMUSG00000079227	Ccr5	2.21346	3.16155e-06
ENSMUSG00000022111	Uchl3	-1.12656	0.00948008
ENSMUSG00000036356	Csgalnact1	1.39354	0.00443719
ENSMUSG00000052821	Cysltr1	2.51792	4.07922e-06
ENSMUSG00000007682	Dio2	2.24594	0.00734588
ENSMUSG00000018774	Cd68	1.19864	0.00162214
ENSMUSG00000047821	Trim16	1.08442	4.10252e-05
ENSMUSG00000030761	Myo7a	1.17872	0.00783394
ENSMUSG00000022440	C1qtnf6	1.60734	0.00250467
ENSMUSG00000035385	Ccl2	2.31866	0.000125983
ENSMUSG00000074151	Nlrc5	1.74262	0.000672274
ENSMUSG00000057751	Megf6	1.83282	2.51738e-05
ENSMUSG00000049717	Lig4	-1.6449	0.0268374
ENSMUSG00000022604	Cep97	-2.03962	0.00940046
ENSMUSG00000029670	Ing3	-1.05853	0.0159799
ENSMUSG00000049130	C5ar1	1.32728	0.0115156
ENSMUSG00000074785	Plxnc1	1.30456	4.34845e-05
ENSMUSG00000040613	Apobec1	1.1883	0.00281693
ENSMUSG00000069793	Slfn9	1.54654	0.00657427
ENSMUSG00000037855	Zfp365	2.99079	6.2649e-10
ENSMUSG00000044350	Lacc1	1.26184	0.000812654
ENSMUSG00000035692	Isg15	2.48241	3.88054e-06
ENSMUSG00000029223	Uchl1	1.71869	0.00200863
ENSMUSG00000049037	Clec4a1	2.18954	2.99688e-06
ENSMUSG00000027797	Dclk1	1.43518	0.000382193
ENSMUSG00000044583	Tlr7	1.47328	0.0012031
ENSMUSG00000040722	Scamp5	1.00377	0.0193617
ENSMUSG00000045312	Lhfpl2	1.02354	0.00495317
ENSMUSG00000041025	Iffo2	1.05727	0.00318593
ENSMUSG00000041515	Irf8	1.34463	0.0146865
ENSMUSG00000026785	Pkn3	1.04721	0.00253117
ENSMUSG00000021367	Edn1	1.7404	0.00138768
ENSMUSG00000031886	Ces2e	2.1236	0.00208964
ENSMUSG00000002059	Rab34	1.25931	0.0337966
ENSMUSG00000006574	Slc4a1	3.18439	0.000101918
ENSMUSG00000031465	Angpt2	1.95288	1.15986e-07
ENSMUSG00000038179	Slamf7	1.79848	0.00381703
ENSMUSG00000048621	Gm6377	2.82749	0.000430785
ENSMUSG00000045404	Kcnk13	1.64481	0.0249699
ENSMUSG00000082920	Gm13864	-4.30431	0.0163084
ENSMUSG00000030510	Cers3	-4.31904	0.040772
ENSMUSG00000020317	Theg	-6.12264	0.00411447
ENSMUSG00000115979	Gm49410	5.54677	0.0293088
ENSMUSG00000051732	Pabpc2	-6.2049	0.00761447
ENSMUSG00000034112	Atp2c2	5.29307	0.0299495
ENSMUSG00000108179	Gm44274	5.33821	0.0317154
ENSMUSG00000113816	Gm47003	-4.60331	0.00910281
ENSMUSG00000040364	Sec1	4.57023	0.0420878
ENSMUSG00000114016	Gm47258	-4.8429	0.00508936
ENSMUSG00000055188	Rbm3os	-3.24224	0.0428864
ENSMUSG00000103887	Gm37008	-4.74626	0.00824054
ENSMUSG00000014609	Chrne	-5.98989	0.00671
ENSMUSG00000046755	Kif2b	-6.03679	0.00802403
ENSMUSG00000024786	Majin	4.42174	0.0499528
ENSMUSG00000097888	Gm26682	-4.59925	0.037113
ENSMUSG00000026535	Ifi202b	-4.7783	0.0231071
ENSMUSG00000116518	Gm49494	-4.66531	0.0118898
ENSMUSG00000115730	Gm7459	-5.65795	0.0151571
ENSMUSG00000082002	Gm6568	-4.83843	0.0202031
ENSMUSG00000079652	Fam71f2	-4.63217	0.00923587
ENSMUSG00000024211	Grm8	-4.76559	0.006716
ENSMUSG00000085196	Gm14963	-5.18053	0.0152763
ENSMUSG00000033963	Fancd2os	-4.80316	0.0200939
ENSMUSG00000112805	Gm34574	-4.52943	0.0219452
ENSMUSG00000082686	Gm12961	-4.7666	0.0312971
ENSMUSG00000070806	Zmynd12	-5.00941	0.0254416
ENSMUSG00000029423	Piwil1	-5.6011	0.0165314
ENSMUSG00000056509	Gm9999	-5.56376	0.0179587
ENSMUSG00000053914	Kdm4d	-5.46241	0.0210275
ENSMUSG00000047841	Fndc11	-5.26491	0.00981383
ENSMUSG00000018844	Fndc8	-4.17755	0.0438302
ENSMUSG00000052293	Taf9	-5.20192	0.0142368
ENSMUSG00000045217	Ppp1r2-ps9	-5.16586	0.0438243
ENSMUSG00000044034	Npb	-4.41321	0.0471115
ENSMUSG00000043223	Gm4835	-5.298	0.0448362
ENSMUSG00000084383	Gm13370	-4.09736	0.0464137
ENSMUSG00000026969	Fam166a	-4.36849	0.0498428
ENSMUSG00000085957	Syna	-4.18692	0.0430566
ENSMUSG00000111785	Gm39464	-4.95868	0.0216738
ENSMUSG00000052469	Tcp10c	-5.12467	0.0449979
ENSMUSG00000069893	9930111J21Rik1	1.2303	0.0167487
ENSMUSG00000071847	Apcdd1	1.20659	0.0200568
ENSMUSG00000005107	Slc2a9	1.67354	0.000318702
ENSMUSG00000000958	Slc7a7	1.34103	0.0032873
ENSMUSG00000039252	Lgi2	2.11063	0.000401236
ENSMUSG00000020142	Slc1a4	1.81497	0.0020287
ENSMUSG00000027070	Lrp2	2.58168	0.00940685
ENSMUSG00000009772	Nuak2	1.38196	0.0119902
ENSMUSG00000020811	Wscd1	-1.20243	0.0204462
ENSMUSG00000031379	Pir	1.01549	0.00644277
ENSMUSG00000079547	H2-DMb1	1.32448	0.00109746
ENSMUSG00000026890	Lhx6	1.00599	0.0450383
ENSMUSG00000078763	Slfn1	3.00653	1.67982e-07
ENSMUSG00000079293	Clec7a	1.07167	0.00506948
ENSMUSG00000048440	Cyp4f16	1.3239	0.00604271
ENSMUSG00000078771	Evi2a	1.63683	0.000181502
ENSMUSG00000044285	Gm1821	-2.11134	0.00575242
ENSMUSG00000046182	Gsg1l	-1.61866	0.0283266
ENSMUSG00000027221	Chst1	1.77304	0.000196873
ENSMUSG00000031380	Vegfd	1.41796	0.0302949
ENSMUSG00000027242	Wdr76	-2.05457	0.0159213
ENSMUSG00000006342	Susd2	1.44473	0.00013584
ENSMUSG00000061923	Odf1	-11.1711	9.59914e-05
ENSMUSG00000079339	Ifit1bl1	1.45269	0.00288608
ENSMUSG00000049988	Lrrc25	1.69735	0.000773915
ENSMUSG00000043300	B3galnt1	1.14206	0.00104017
ENSMUSG00000050931	Sgms2	1.30571	0.00270648
ENSMUSG00000040428	Plekha4	1.37665	0.0413356
ENSMUSG00000024521	Pmaip1	2.94224	1.30439e-05
ENSMUSG00000004709	Cd244a	1.53103	0.0381506
ENSMUSG00000102813	Gm37795	2.03703	0.000358312
ENSMUSG00000044244	Il20rb	1.1888	0.029614
ENSMUSG00000034818	Celf5	4.48516	0.000363812
ENSMUSG00000023995	Tspo2	3.61212	0.028499
ENSMUSG00000107770	Gm44126	1.70556	0.0239127
ENSMUSG00000052125	F730043M19Rik	1.20817	0.0270292
ENSMUSG00000026981	Il1rn	3.15397	0.00208445
ENSMUSG00000022181	C6	3.28246	0.0249596
ENSMUSG00000078915	Hsp25-ps1	-2.15834	0.0050043
ENSMUSG00000052146	Rps10	-2.07343	0.030079
ENSMUSG00000043531	Sorcs1	2.0404	0.0137703
ENSMUSG00000029121	Crmp1	1.29869	0.0267177
ENSMUSG00000038932	Tcfl5	-5.33185	2.59136e-05
ENSMUSG00000114172	Gm36298	1.51366	0.0322369
ENSMUSG00000037995	Igsf9	2.12457	0.00945193
ENSMUSG00000024727	Trpm6	2.26049	0.0183891
ENSMUSG00000057135	Scimp	1.86761	0.0272865
ENSMUSG00000029088	Kcnip4	1.9903	0.00604366
ENSMUSG00000006411	Nectin4	2.33368	0.000505785
ENSMUSG00000026068	Il18rap	1.93331	0.00165209
ENSMUSG00000086763	Plxna4os1	3.18525	0.00113544
ENSMUSG00000048534	Jaml	2.10491	0.00336323
ENSMUSG00000006587	Snai3	-3.29255	0.0288544
ENSMUSG00000010797	Wnt2	1.37753	0.0422656
ENSMUSG00000018648	Dusp14	2.18206	0.0229064
ENSMUSG00000049555	Tmie	-2.05728	0.0390148
ENSMUSG00000021448	Shc3	2.05841	0.0184254
ENSMUSG00000029235	Pdcl2	-8.94811	0.000777501
ENSMUSG00000036067	Slc2a6	3.03685	0.00068216
ENSMUSG00000066363	Serpina3f	1.90905	0.00429707
ENSMUSG00000029553	Tfec	2.16929	0.00365344
ENSMUSG00000023467	Tulp2	-7.4015	8.21291e-07
ENSMUSG00000053318	Slamf8	2.17965	0.0155409
ENSMUSG00000002204	Napsa	2.95688	0.000746941
ENSMUSG00000035681	Kcnc2	2.01407	0.0439569
ENSMUSG00000041842	Fhdc1	1.5232	0.0415431
ENSMUSG00000029380	Cxcl1	1.71375	0.00909191
ENSMUSG00000047307	Pcdhb13	2.54254	0.00614425
ENSMUSG00000047592	Nxpe5	3.4144	0.000499101
ENSMUSG00000068452	Duox2	2.04981	0.01177
ENSMUSG00000074817	Papolb	-4.65767	0.000518085
ENSMUSG00000035165	Kcne3	2.26839	0.00227718
ENSMUSG00000022832	Ropn1	-8.01213	1.10333e-06
ENSMUSG00000005045	Chd5	1.89255	0.00663518
ENSMUSG00000046908	Ltb4r1	2.87972	0.00130856
ENSMUSG00000063364	3300002I08Rik	2.58485	0.0109239
ENSMUSG00000103367	Gm38158	4.0805	0.000738171
ENSMUSG00000069713	4933406P04Rik	1.92981	0.0477763
ENSMUSG00000094800	Gm9780	1.54957	0.0455795
ENSMUSG00000028755	Cda	2.49794	0.00126623
ENSMUSG00000032246	Calml4	2.54644	0.00390404
ENSMUSG00000072109	A530040E14Rik	2.49545	0.00804189
ENSMUSG00000056073	Grik2	2.57985	0.000660836
ENSMUSG00000005089	Slc1a2	1.64873	0.0179078
ENSMUSG00000085977	Gm5970	4.7441	2.71489e-05
ENSMUSG00000050089	Akap4	-8.71546	0.00103792
ENSMUSG00000041552	Ptchd1	5.33727	0.00286083
ENSMUSG00000095788	Sirpb1a	5.97349	1.59887e-07
ENSMUSG00000028463	Car9	2.14794	0.0190746
ENSMUSG00000033029	1700088E04Rik	2.24664	0.0286547
ENSMUSG00000051951	Xkr4	3.5668	0.000332714
ENSMUSG00000023216	Epb42	3.21686	0.0150482
ENSMUSG00000037872	Ackr1	2.73092	0.0212765
ENSMUSG00000053101	Gpr141	2.08823	0.0285006
ENSMUSG00000040264	Gbp2b	3.53075	3.73985e-05
ENSMUSG00000028362	Tnfsf8	3.23454	0.0202038
ENSMUSG00000056966	Gjc3	1.50678	0.0424079
ENSMUSG00000027719	Adad1	-8.56543	9.7077e-07
ENSMUSG00000030000	Add2	3.78659	0.000635182
ENSMUSG00000102418	Sh2d1b1	2.45611	0.00143254
ENSMUSG00000052336	Cx3cr1	1.32446	0.00886776
ENSMUSG00000021750	Fam107a	-1.13276	0.0241886
ENSMUSG00000026357	Rgs18	1.27962	0.0277634
ENSMUSG00000043832	Clec4a3	1.49216	7.62541e-05
ENSMUSG00000114608	Gm36161	3.52957	9.67428e-11
ENSMUSG00000056529	Ptafr	1.52688	0.000826929
ENSMUSG00000051839	Gypa	2.67838	0.00924516
ENSMUSG00000049281	Scn3b	3.21372	1.27845e-09
ENSMUSG00000020910	Adprm	-1.00359	0.0258059
ENSMUSG00000040522	Tlr8	2.17122	8.88853e-05
ENSMUSG00000033538	Casp4	1.11205	0.00123562
ENSMUSG00000029433	Diablo	-1.02836	0.0146296
ENSMUSG00000044548	Dact1	1.33984	0.00510234
ENSMUSG00000028047	Thbs3	1.19798	0.032335
ENSMUSG00000063568	Jazf1	1.24343	0.00924738
ENSMUSG00000025017	Pik3ap1	2.49529	2.9294e-08
ENSMUSG00000035352	Ccl12	2.79177	1.78684e-06
ENSMUSG00000071713	Csf2rb	1.02908	0.0228675
ENSMUSG00000030148	Clec4a2	1.47351	0.00538032
ENSMUSG00000073902	Gm1966	2.12274	0.000187224
ENSMUSG00000101389	Ms4a4a	1.23701	0.028936
ENSMUSG00000104394	Gm37254	-1.15215	0.0489913
ENSMUSG00000033350	Chst2	1.30645	0.0263883
ENSMUSG00000063439	B9d2	-1.12686	0.0279672
ENSMUSG00000091694	Apol11b	3.76725	0.00352845
ENSMUSG00000034780	B3galt1	1.65045	0.0336721
ENSMUSG00000102428	Pcdhga12	1.5453	0.0146246
ENSMUSG00000029816	Gpnmb	1.38597	0.0321133
ENSMUSG00000055413	H2-Q5	1.11236	0.00410585
ENSMUSG00000039813	Tbc1d2	1.51944	0.00128393
ENSMUSG00000095609	Gm21188	2.55327	1.51937e-06
ENSMUSG00000011263	Exoc3l2	1.55683	0.0212429
ENSMUSG00000044534	Ackr2	1.25355	0.00384395
ENSMUSG00000044811	Cd300c2	1.59822	0.000279465
ENSMUSG00000028459	Cd72	2.81543	3.02295e-06
ENSMUSG00000038602	Slc35f1	1.72349	0.00412618
ENSMUSG00000021567	Nkd2	1.36221	0.00606003
ENSMUSG00000025491	Ifitm1	1.16959	0.0475225
ENSMUSG00000003484	Cyp4f18	2.94813	3.20908e-09
ENSMUSG00000035407	Kank4	1.31506	0.0061248
ENSMUSG00000044827	Tlr1	2.41125	0.000454533
ENSMUSG00000046699	Slitrk4	2.5908	0.00110448
ENSMUSG00000046223	Plaur	1.46243	0.0339983
ENSMUSG00000015653	Steap2	1.39485	0.0411471
ENSMUSG00000046245	Pilra	1.25127	0.00455706
ENSMUSG00000005124	Wisp1	2.62684	0.000733304
ENSMUSG00000029664	Tfpi2	1.37858	0.01532
ENSMUSG00000041482	Piezo2	2.37647	8.36121e-08
ENSMUSG00000096954	Gdap10	1.15995	0.0334513
ENSMUSG00000016493	Cd46	-1.13404	0.0429875
ENSMUSG00000075122	Cd80	1.29767	0.00695309
ENSMUSG00000099757	BE692007	1.86644	0.000811421
ENSMUSG00000026049	Tex30	-1.51507	0.0362376
ENSMUSG00000046191	Pcdhb20	1.54199	0.0043375
ENSMUSG00000058163	Gm5431	2.76085	1.51862e-05
ENSMUSG00000039934	Gsap	1.23144	0.0118938
ENSMUSG00000071203	Naip5	1.63542	0.00175297
ENSMUSG00000069515	Lyz1	2.57923	4.02419e-05
ENSMUSG00000051022	Hs3st1	1.21885	0.00498673
ENSMUSG00000003283	Hck	1.77908	3.27258e-07
ENSMUSG00000022702	Hira	-1.14149	0.023692
ENSMUSG00000034652	Cd300a	1.05667	0.0220923
ENSMUSG00000007783	Cpt1c	1.30252	0.00559739
ENSMUSG00000037613	Tnfrsf23	2.06804	9.85044e-05
ENSMUSG00000021730	Hcn1	2.84762	0.000823971
ENSMUSG00000027171	Prrg4	1.64507	0.00161448
ENSMUSG00000000318	Clec10a	1.27966	0.0496384
ENSMUSG00000026475	Rgs16	3.0493	5.62756e-08
ENSMUSG00000068396	Rpl34-ps1	-1.0494	0.0182252
ENSMUSG00000028141	Oaz3	-9.52416	7.11283e-11
ENSMUSG00000040229	Gpr34	1.34735	0.0166134
ENSMUSG00000036718	Micall2	1.28949	0.0193429
ENSMUSG00000023992	Trem2	2.59894	6.07971e-06
ENSMUSG00000107215	Gm43197	1.27036	0.003305
ENSMUSG00000028883	Sema3a	1.74098	0.00180956
ENSMUSG00000029368	Alb	-4.13126	0.00743943
ENSMUSG00000050370	Ch25h	4.67137	5.24741e-08
ENSMUSG00000070942	Il1rl2	1.17773	0.0123293
ENSMUSG00000031387	Renbp	1.16449	0.0249091
ENSMUSG00000040836	Gpr161	1.54347	0.0191957
ENSMUSG00000023349	Clec4n	1.62764	0.000100849
ENSMUSG00000097252	Gm6634	1.91695	0.0136365
ENSMUSG00000034591	Slc41a2	1.16241	0.0181202
ENSMUSG00000008496	Pou2f2	1.78855	4.6148e-05
ENSMUSG00000040829	Zmynd15	1.08557	0.0415642
ENSMUSG00000103041	Gm37305	1.09713	0.0149618
ENSMUSG00000025161	Slc16a3	2.55481	4.15142e-05
ENSMUSG00000021624	Cd180	2.50721	0.00100624
ENSMUSG00000031872	Bean1	2.63289	0.000113499
ENSMUSG00000024673	Ms4a1	1.72913	0.027026
ENSMUSG00000029725	Ppp1r35	-1.26676	0.0372391
ENSMUSG00000027994	Mcub	1.00277	0.0132474
ENSMUSG00000102748	Pcdhgb2	1.32881	0.0104033
ENSMUSG00000037849	Ifi206	1.98414	0.00963914
ENSMUSG00000092060	Bend4	1.44127	0.00569233
ENSMUSG00000095159	Tubb4b-ps1	-1.8724	0.00329321
ENSMUSG00000023341	Mx2	2.25056	0.000164552
ENSMUSG00000062028	Irgc1	-10.1438	1.60503e-05
ENSMUSG00000030839	Sergef	1.35915	0.033838
ENSMUSG00000026321	Tnfrsf11a	1.1789	0.0371346
ENSMUSG00000035004	Igsf6	1.18711	0.000217999
ENSMUSG00000082884	Gm13339	-2.52241	0.00408409
ENSMUSG00000032315	Cyp1a1	-2.24399	0.0256911
ENSMUSG00000022103	Gfra2	1.49969	0.00059963
ENSMUSG00000044629	Cnrip1	1.25407	0.022706
ENSMUSG00000045934	Mtmr11	1.69435	0.00160931
ENSMUSG00000031662	Snx20	1.17808	0.0425403
ENSMUSG00000113831	AC163032.1	-1.41476	0.0432522
ENSMUSG00000049191	Rtl5	1.29565	0.00691392
ENSMUSG00000037890	Wdr19	1.22527	0.00358544
ENSMUSG00000029386	Tctn2	1.01404	0.0296326
ENSMUSG00000028378	Ptgr1	1.00611	0.0314942
ENSMUSG00000049625	Tifab	1.53339	0.00417998
ENSMUSG00000024371	C2	1.52555	0.00147553
ENSMUSG00000032915	Adgre4	1.20884	0.00822008
ENSMUSG00000021087	Rtn1	1.22682	0.0181013
ENSMUSG00000054400	Cklf	1.40935	0.0499668
ENSMUSG00000024511	Rab27b	1.36936	0.0341476
ENSMUSG00000007122	Casq1	-1.08523	0.0402063
ENSMUSG00000024885	Aldh3b1	1.63108	0.000145362
ENSMUSG00000037624	Kcnk2	-1.23606	0.0184019
ENSMUSG00000046687	Gm5424	1.15515	0.0499361
ENSMUSG00000034997	Htr2a	2.46541	0.00143617
ENSMUSG00000059089	Fcgr4	2.43232	2.12153e-05
ENSMUSG00000066861	Oas1g	3.36493	3.78713e-08
ENSMUSG00000071714	Csf2rb2	1.75544	0.00451991
ENSMUSG00000017652	Cd40	1.93527	0.00387061
ENSMUSG00000097145	9230114K14Rik	1.25748	0.0386702
ENSMUSG00000051212	Gpr183	1.6189	0.00613969
ENSMUSG00000035273	Hpse	2.16889	0.00117035
ENSMUSG00000031264	Btk	2.16176	5.01988e-07
ENSMUSG00000025574	Tk1	-1.53646	0.0210109
ENSMUSG00000021483	Cdk20	-1.18272	0.0489759
ENSMUSG00000015533	Itga2	2.38283	1.92771e-06
ENSMUSG00000046733	Gprc5a	2.31792	1.55712e-05
ENSMUSG00000027358	Bmp2	1.56255	0.000322237
ENSMUSG00000036377	C530008M17Rik	1.76063	0.0309016
ENSMUSG00000026579	F5	2.44651	0.042087
ENSMUSG00000076441	Ass1	1.23588	0.0284656
ENSMUSG00000037185	Krt80	1.21078	0.0268486
ENSMUSG00000105096	Gbp10	3.03355	0.000545873
ENSMUSG00000078307	AI593442	2.25675	0.00788638
ENSMUSG00000062082	Cd200r4	3.33355	0.0094599
ENSMUSG00000051242	Pcdhb9	2.62465	0.00257089
ENSMUSG00000017724	Etv4	2.68623	0.0124115
ENSMUSG00000029092	D5Ertd615e	2.45305	0.0335316
ENSMUSG00000086513	9130208D14Rik	2.48689	0.0468757
ENSMUSG00000115855	Gm34643	2.05583	0.0482323
ENSMUSG00000037747	Phyhipl	-3.68123	0.0204729
ENSMUSG00000022012	Enox1	2.1145	0.0306019
ENSMUSG00000097537	2610020C07Rik	-3.22879	0.01264
ENSMUSG00000045467	Ttll13	-2.73178	0.0472015
ENSMUSG00000025582	Nptx1	4.1614	0.0111789
ENSMUSG00000025453	Nnt	-2.90171	0.0215329
ENSMUSG00000038045	Sult6b1	3.85988	0.00705023
ENSMUSG00000101439	Gm336	-2.95859	0.00679412
ENSMUSG00000026418	Tnni1	3.48286	0.00592995
ENSMUSG00000079049	Serpinb1c	6.45776	9.36175e-05
ENSMUSG00000076475	Trbv19	-5.81563	0.00370495
ENSMUSG00000109783	Gm45338	3.29844	0.00333873
ENSMUSG00000029757	Dync1i1	1.94581	0.0175414
ENSMUSG00000103703	Gm42568	-2.62603	0.0320779
ENSMUSG00000029371	Cxcl5	1.913	0.00855635
ENSMUSG00000036743	Psma8	1.67203	0.0199779
ENSMUSG00000069830	Nlrp1a	2.31711	0.0364514
ENSMUSG00000114419	5430414B19Rik	2.38741	0.0395207
ENSMUSG00000058914	C1qtnf3	2.47252	0.0202165
ENSMUSG00000097777	Gm16794	-2.7157	0.0449511
ENSMUSG00000085887	Arhgap27os3	-2.84844	0.0387509
ENSMUSG00000079507	H2-Q1	-2.85427	0.0218293
ENSMUSG00000015829	Tnr	1.67276	0.031987
ENSMUSG00000097039	Pvt1	2.36821	1.08687e-05
ENSMUSG00000062380	Tubb3	1.91608	0.00131274
ENSMUSG00000029915	Clec5a	1.34787	0.0200858
ENSMUSG00000105176	Gm43668	-1.3181	0.0199083
ENSMUSG00000031883	Car7	-1.37115	0.024893
ENSMUSG00000026582	Sele	3.41652	2.53468e-07
ENSMUSG00000027456	Sdcbp2	1.35875	0.0236039
ENSMUSG00000019890	Nts	2.15936	6.84113e-05
ENSMUSG00000033024	Klra9	-2.3742	0.0138381
ENSMUSG00000054855	Rnd1	1.66359	0.0263038
ENSMUSG00000051279	Gdf6	3.41957	1.71526e-06
ENSMUSG00000030237	Slco1a4	2.82845	4.85277e-06
ENSMUSG00000032841	Prr5l	1.66073	0.000213815
ENSMUSG00000074968	Ano3	5.28357	8.55514e-10
ENSMUSG00000086587	Gm11837	-2.75454	0.000537817
ENSMUSG00000050105	Grrp1	-1.54874	0.0237957
ENSMUSG00000045322	Tlr9	3.01615	0.000499456
ENSMUSG00000022236	Ropn1l	-4.52911	0.000642692
ENSMUSG00000111027	Gm2981	1.39693	0.0253437
ENSMUSG00000071715	Ncf4	1.96288	0.00056804
ENSMUSG00000083718	Ccnb2-ps	-1.58842	0.0151573
ENSMUSG00000056025	Clca3a1	1.86622	0.0112955
ENSMUSG00000030789	Itgax	2.04978	0.000363299
ENSMUSG00000112627	4933412E12Rik	1.4322	0.00885946
ENSMUSG00000027932	Slc27a3	2.00489	0.0154667
ENSMUSG00000087305	A430035B10Rik	-2.78128	0.0112958
ENSMUSG00000008167	Fbxw9	1.12275	0.00340354
ENSMUSG00000022269	2023-03-11	-10.0977	0.000249077
ENSMUSG00000036036	Zfp57	1.12114	0.0226254
ENSMUSG00000084230	Gm14388	1.52512	0.0397876
ENSMUSG00000020325	Fstl3	1.43549	0.0226384
ENSMUSG00000040629	Mael	-9.39325	5.67969e-10
ENSMUSG00000031980	Agt	1.94957	0.0191192
ENSMUSG00000024579	Pcyox1l	1.10058	0.011504
ENSMUSG00000040528	Milr1	2.12442	0.00871003
ENSMUSG00000087178	A230056P14Rik	1.18911	0.0394596
ENSMUSG00000033450	Tagap	1.43674	0.0136696
ENSMUSG00000074479	Gm10704	-1.26366	0.014322
ENSMUSG00000090124	Ugt1a7c	2.40483	1.29386e-06
ENSMUSG00000063193	Cd300lb	1.98986	0.00115816
ENSMUSG00000034792	Gna15	1.89228	0.00605109
ENSMUSG00000111765	Gm10635	-1.78087	0.00644079
ENSMUSG00000047965	Rpl9-ps7	-1.4769	0.00378062
ENSMUSG00000049723	Mmp12	2.04244	0.034516
ENSMUSG00000073400	Trim10	3.11776	0.00206165
ENSMUSG00000036502	Tmem255a	1.21267	0.0344745
ENSMUSG00000097440	Gm6277	1.4223	0.0331974
ENSMUSG00000024598	Fbn2	1.63585	0.0216479
ENSMUSG00000009292	Trpm2	1.98916	0.0490907
ENSMUSG00000097520	4930488L21Rik	-5.36635	0.0313683
ENSMUSG00000094158	Gm23264	-3.76671	0.027425
ENSMUSG00000097891	Gm3650	-3.40576	0.0478458
ENSMUSG00000050097	Ces2b	3.81946	0.043077
ENSMUSG00000112941	Gm48623	3.7629	0.0018441
ENSMUSG00000030117	Gdf3	6.04917	0.00270725
ENSMUSG00000076137	Gm26384	-5.3493	0.00132302
ENSMUSG00000024027	Glp1r	4.87248	0.00622492
ENSMUSG00000026452	Syt2	3.34745	0.0298677
ENSMUSG00000029074	Ttll10	-4.87492	0.00165069
ENSMUSG00000101585	1600010M07Rik	2.43056	0.0445118
ENSMUSG00000105687	Gm6157	2.03625	0.0415551
ENSMUSG00000022055	Nefl	5.39901	0.022749
ENSMUSG00000106438	Gm32051	5.76157	0.0163234
ENSMUSG00000103986	Gm5539	-6.44149	0.000281655
ENSMUSG00000050359	Sprr1a	3.96456	0.0207401
ENSMUSG00000022126	Acod1	5.82078	0.00909787
ENSMUSG00000113318	Gm18113	-3.43412	0.0217328
ENSMUSG00000056912	1700017N19Rik	-7.3281	9.11555e-05
ENSMUSG00000111147	Gm33699	-6.2775	0.00207285
ENSMUSG00000046607	Hrk	-3.72656	0.00340048
ENSMUSG00000082481	Rps12-ps19	-6.38471	0.00282916
ENSMUSG00000076467	Trbv13-1	-6.29177	0.00680126
ENSMUSG00000000154	Slc22a18	1.31867	0.0382366
ENSMUSG00000021403	Serpinb9b	4.16368	9.7496e-05
ENSMUSG00000089942	Pira2	5.39901	7.84344e-05
ENSMUSG00000021070	Bdkrb2	1.66869	0.0291633
ENSMUSG00000056895	Hist3h2ba	-3.46894	0.0151318
ENSMUSG00000092528	Nlrp1c-ps	3.06794	0.0221169
ENSMUSG00000038775	Vill	2.85207	0.000336465
ENSMUSG00000087034	Cbfa2t2-ps1	1.94627	0.0156737
ENSMUSG00000021700	Rab3c	4.87457	0.00858763
ENSMUSG00000049630	C1ql3	5.39996	0.00162106
ENSMUSG00000103313	Gm38357	2.7694	0.00547301
ENSMUSG00000050232	Cxcr3	2.58061	0.00500689
ENSMUSG00000029155	Spata18	3.27179	0.038974
ENSMUSG00000067714	Lpar5	3.686	0.00270273
ENSMUSG00000082896	Gm5844	-2.85408	0.00682316
ENSMUSG00000096802	Gm15433	3.87098	0.00129526
ENSMUSG00000050493	Fam167b	2.57626	0.0340124
ENSMUSG00000054196	Cthrc1	3.30873	0.00131602
ENSMUSG00000098021	Gm9522	-4.09924	0.00510225
ENSMUSG00000050822	Slc29a4	2.42625	0.009641
ENSMUSG00000097000	Gm17435	-3.46397	0.0124504
ENSMUSG00000089776	Gm15684	2.91287	0.0220776
ENSMUSG00000074419	Gm15448	4.87914	0.000810058
ENSMUSG00000063683	Glyat	6.32348	0.0153875
ENSMUSG00000027867	Spag17	6.52261	0.00338147
ENSMUSG00000061510	Gm10101	-2.99019	0.0356729
ENSMUSG00000056222	Spock1	6.485	0.00307988
ENSMUSG00000076281	Gm24270	-3.98247	0.0425231
ENSMUSG00000111547	Gm48069	-2.78812	0.0355322
ENSMUSG00000025215	Tlx1	3.45717	0.0394111
ENSMUSG00000026301	Iqca	4.85806	0.0424804
ENSMUSG00000042708	Shcbp1l	-3.37421	0.0459376
ENSMUSG00000009654	Oit3	4.97273	0.0170703
ENSMUSG00000081451	Gm12734	-4.94264	0.0107476
ENSMUSG00000090125	Pou3f1	4.98209	0.0134285
ENSMUSG00000086291	Gm15513	-4.31161	0.0237069
ENSMUSG00000107068	Gm42742	-5.24811	0.0186341
ENSMUSG00000113650	Gm47826	-2.84506	0.0397774
ENSMUSG00000035020	Epgn	3.28	0.0347197
ENSMUSG00000022432	Smc1b	-5.0977	0.000739416
ENSMUSG00000026725	Tnn	-2.86509	0.0405493
ENSMUSG00000073380	Arrdc5	-3.4145	0.0217036
ENSMUSG00000102275	Gm37144	-3.22944	0.018348
ENSMUSG00000099381	Gm18303	6.08812	0.0232159
ENSMUSG00000038304	Cd160	-2.97643	0.0410867
ENSMUSG00000076555	Igkv4-57-1	5.60004	0.00995752
ENSMUSG00000028310	Ppp3r2	-6.78197	0.00060196
ENSMUSG00000030911	Zp2	-3.59486	0.0428581
ENSMUSG00000036231	Agr3	5.56914	0.0200627
ENSMUSG00000095134	Mid1-ps1	2.23979	0.0332976
ENSMUSG00000067608	Pcna-ps2	-1.77114	0.044329
ENSMUSG00000040489	Sox30	-3.17604	0.00655432
ENSMUSG00000037568	Vash2	-3.08725	0.0224746
ENSMUSG00000085786	Gm15987	4.10642	0.0102006
ENSMUSG00000030158	Clec12b	-3.33011	0.0447861
ENSMUSG00000032278	Paqr5	-4.27222	0.00140201
ENSMUSG00000063447	Ube2d2b	-4.40036	0.00421736
ENSMUSG00000029120	Ppp2r2c	2.21705	0.0387678
ENSMUSG00000046440	Gm5564	-6.3507	0.000256785
ENSMUSG00000040432	Ltb4r2	3.2271	0.00456953
ENSMUSG00000107726	Gm44037	-2.6998	0.0400308
ENSMUSG00000004668	Abca13	3.34784	0.0474759
ENSMUSG00000056771	Gm10010	2.44022	0.0220514
ENSMUSG00000097667	Gm26764	3.11724	0.00814587
ENSMUSG00000050996	Cetn1	-7.88664	1.30735e-05
ENSMUSG00000092051	Gm17229	1.89755	0.0337827
ENSMUSG00000032181	Scg3	2.90412	0.0266972
ENSMUSG00000042800	Spata46	-7.09818	6.07047e-05
ENSMUSG00000029814	Igf2bp3	-2.0391	0.0258275
ENSMUSG00000105408	Gm7285	-2.95481	0.0343776
ENSMUSG00000097472	Gm26586	2.90928	0.00746978
ENSMUSG00000022501	Prm1	-5.2362	0.00207971
ENSMUSG00000069609	Cd300ld4	2.36909	0.0132908
ENSMUSG00000030344	Akap3	-7.77858	2.21183e-05
ENSMUSG00000094694	Ighv1-9	4.66726	0.0369456
ENSMUSG00000034706	Dnaic2	6.02434	0.00211189
ENSMUSG00000047591	Mafa	-2.92878	0.0199203
ENSMUSG00000090231	Cfb	4.13586	0.00561328
ENSMUSG00000000411	Tssk3	-7.73809	1.10799e-06
ENSMUSG00000025746	Il6	3.84666	0.000896114
ENSMUSG00000041986	Elmod1	3.31655	0.00451086
ENSMUSG00000093726	Gm20667	-4.06784	0.0200033
ENSMUSG00000039224	D1Pas1	-7.66033	3.99729e-05
ENSMUSG00000009114	2610028H24Rik	4.12501	0.0101472
ENSMUSG00000086866	4930512H18Rik	3.53735	0.00198304
ENSMUSG00000007591	Tssk4	-3.43511	0.0151011
ENSMUSG00000017049	Ccdc70	-7.68055	2.70957e-05
ENSMUSG00000031766	Slc12a3	3.65766	0.0226505
ENSMUSG00000027606	Dnajc5b	-4.94949	0.00161335
ENSMUSG00000021211	Akr1c12	2.79321	0.0210619
ENSMUSG00000085657	Gm15984	-3.25976	0.00863266
ENSMUSG00000105779	Gm6439	-2.03928	0.0393197
ENSMUSG00000051455	Meioc	-5.24852	0.00335664
ENSMUSG00000108681	Gm17825	-3.0892	0.0322359
ENSMUSG00000023918	Adgrf4	4.10443	0.0178431
ENSMUSG00000036928	Stag3	-3.14859	0.0324651
ENSMUSG00000071398	2410004P03Rik	3.44782	0.0419975
ENSMUSG00000089829	Gm16565	-2.72445	0.0390756
ENSMUSG00000097267	1700109K24Rik	2.60343	0.0299969
ENSMUSG00000071550	Cfap44	4.89144	0.0176447
ENSMUSG00000022659	Gcsam	3.17759	0.0122637
ENSMUSG00000082064	Rpl5-ps2	-2.74248	0.0292762
ENSMUSG00000070999	Ccin	-3.3284	0.0244656
ENSMUSG00000048806	Ifnb1	6.03196	0.00759731
ENSMUSG00000078838	Gm17382	4.56828	0.0465841
ENSMUSG00000104378	Gm37510	-4.87824	0.00435954
ENSMUSG00000083754	Gm7803	-4.32243	0.00403397
ENSMUSG00000073805	Fam196a	5.64089	0.0145884
ENSMUSG00000027793	Ccna1	-6.52487	9.94663e-05
ENSMUSG00000108324	Gm44608	-4.37965	0.0458791
ENSMUSG00000083465	Gm11652	-3.82145	0.0172279
ENSMUSG00000028519	Dab1	5.19151	0.0386219
ENSMUSG00000104061	Gm37953	-3.73815	0.0429446
ENSMUSG00000078796	Zfp541	-6.47907	0.00197874
ENSMUSG00000074121	Ntf5	-3.39182	0.0170084
ENSMUSG00000102719	Gm37760	-4.14244	0.0232091
ENSMUSG00000073628	Gm10552	5.76275	0.0138412
ENSMUSG00000083815	Gm13435	-6.45317	0.0025229
ENSMUSG00000107751	Gm6749	-3.52244	0.0497716
ENSMUSG00000110170	St6galnac2	-4.49406	0.0121954
ENSMUSG00000113334	D030007L05Rik	5.841	0.0112318
ENSMUSG00000097640	Gm20033	-4.16209	0.00835806
ENSMUSG00000081142	Gm15497	2.61501	0.0276755
ENSMUSG00000093910	Zfp853	2.93779	0.0290666
ENSMUSG00000038415	Foxq1	2.52417	0.0379123
ENSMUSG00000022586	Ly6i	4.63184	0.00225145
ENSMUSG00000083813	Gm15502	-2.84431	0.0343943
ENSMUSG00000070979	Actl7a	-7.26039	0.00020981
ENSMUSG00000028758	Kif17	-3.85488	0.0153173
ENSMUSG00000091784	Gm17022	3.13267	0.0100211
ENSMUSG00000071265	1700086L19Rik	-4.12891	0.0239134
ENSMUSG00000040775	Gm9772	4.69823	0.0464204
ENSMUSG00000070369	Itgad	-4.41872	0.0268782
ENSMUSG00000007908	Hmgcll1	3.79306	0.0371739
ENSMUSG00000078783	Gm9733	4.7368	0.013192
ENSMUSG00000054204	Alkal2	-3.10426	0.0211399
ENSMUSG00000106209	Gm42918	-3.135	0.0485069
ENSMUSG00000051401	Kctd16	-6.18284	1.83102e-05
ENSMUSG00000090881	Gm6904	4.61852	0.0278896
ENSMUSG00000106867	Gm43800	2.89877	0.0184854
ENSMUSG00000106158	Gm43216	3.16298	0.0469091
ENSMUSG00000108371	Gm38832	4.59092	0.0354539
ENSMUSG00000047025	Ccer1	-6.23662	0.00518791
ENSMUSG00000106868	Gm19798	5.78415	0.0171859
ENSMUSG00000079428	Tceal7	-3.61791	0.0389456
ENSMUSG00000085289	Gm15337	4.24292	0.0376769
ENSMUSG00000083220	Gm12919	-5.04775	0.00166438
ENSMUSG00000105950	Gm43679	5.12128	0.00285421
ENSMUSG00000114576	Naip3-ps1	4.33409	0.0266484
ENSMUSG00000110457	Gm45752	5.75693	0.0446233
ENSMUSG00000104037	Gm37776	4.04281	0.0441004
ENSMUSG00000031576	Kcnu1	4.46675	0.0374443
ENSMUSG00000116439	Gm49528	-4.03745	0.0157421
ENSMUSG00000086675	Plxna4os2	3.99378	0.0376768
ENSMUSG00000061991	Hist1h2af	-6.24841	0.00607944
ENSMUSG00000072419	Dppa2	5.67298	0.0122052
ENSMUSG00000048215	A630023P12Rik	-5.28814	0.0111649
ENSMUSG00000042078	Svop	5.07457	0.0181499
ENSMUSG00000097234	Gm26518	-3.86815	0.0102832
ENSMUSG00000025482	Odf3	-4.93431	0.00334879
ENSMUSG00000115025	Gm4240	-3.7643	0.0367922
ENSMUSG00000035200	Chrnb4	5.95474	0.0287211
ENSMUSG00000055494	Gm14168	-3.07226	0.0276088
ENSMUSG00000076484	Trbj1-2	-5.89255	0.0400782
ENSMUSG00000021961	4930578I06Rik	-6.26788	0.0039415
ENSMUSG00000021359	Tfap2a	-4.49815	0.0206865
ENSMUSG00000049721	Gal3st1	3.67189	0.0337235
ENSMUSG00000109708	Gm45809	-4.18322	0.0271672
ENSMUSG00000041791	Capza3	-6.25989	0.00422571
ENSMUSG00000028287	1700009N14Rik	-6.05495	0.00778381
ENSMUSG00000064352	mt-Ts1	-5.78053	0.00728148

## Sheet: Control 1d vs. Control 6w
Supplementary Table1: DEGs of non-irradiated-6 weeks samples compared with non-irradiated-1 day samples
Gene ID	Gene name	log2FoldChange	pvalue
ENSMUSG00000064367	mt-Nd5	-1.12032	0.0488058
ENSMUSG00000069919	Hba-a1	-2.20216	0.00337874
ENSMUSG00000051747	Ttn	-1.12542	0.0374374
ENSMUSG00000073940	Hbb-bt	-2.51247	0.00042639
ENSMUSG00000019577	Pdk4	-1.78493	3.88615e-05
ENSMUSG00000026043	Col3a1	-1.06364	0.00171869
ENSMUSG00000021270	Hsp90aa1	1.46972	0.000353358
ENSMUSG00000069917	Hba-a2	-2.36176	0.00262595
ENSMUSG00000024608	Rps14	1.04541	0.0251514
ENSMUSG00000007892	Rplp1	1.12625	0.0202341
ENSMUSG00000025270	Alas2	-2.74469	2.78588e-06
ENSMUSG00000027346	Gpcpd1	-1.00277	0.0388455
ENSMUSG00000029657	Hsph1	1.28215	0.004458
ENSMUSG00000004951	Hspb1	1.77878	0.00319236
ENSMUSG00000027204	Fbn1	-1.13162	0.0108287
ENSMUSG00000028410	Dnaja1	1.51236	1.96014e-06
ENSMUSG00000023004	Tuba1b	1.06257	0.0387408
ENSMUSG00000040152	Thbs1	1.09366	0.0374967
ENSMUSG00000024978	Gpam	-1.19145	0.00836213
ENSMUSG00000040952	Rps19	1.03541	0.0128449
ENSMUSG00000039899	Fgl2	-1.11549	0.011583
ENSMUSG00000038871	Bpgm	-2.30785	1.61929e-05
ENSMUSG00000027078	Ube2l6	-1.9717	4.39682e-05
ENSMUSG00000062006	Rpl34	1.09077	0.00606726
ENSMUSG00000054072	Iigp1	-1.05152	0.0265532
ENSMUSG00000090877	Hspa1b	3.3325	4.57647e-08
ENSMUSG00000019916	P4ha1	1.36144	0.00234583
ENSMUSG00000025508	Rplp2	1.16202	0.0296834
ENSMUSG00000048416	Mlf1	-1.16965	0.0432525
ENSMUSG00000090862	Rps13	1.02941	0.0100259
ENSMUSG00000046330	Rpl37a	1.08717	0.00810858
ENSMUSG00000022797	Tfrc	-1.28493	0.0004696
ENSMUSG00000041697	Cox6a1	1.56112	0.0468729
ENSMUSG00000021775	Nr1d2	-1.61832	9.32539e-07
ENSMUSG00000024966	Stip1	1.22339	0.00944945
ENSMUSG00000029922	Mkrn1	-1.0088	0.0281185
ENSMUSG00000030654	Arl6ip1	1.32901	0.0392333
ENSMUSG00000064215	Ifi27	2.1395	0.00568652
ENSMUSG00000042079	Hnrnpf	1.09131	0.0317691
ENSMUSG00000020423	Btg2	1.04173	0.049499
ENSMUSG00000020460	Rps27a	1.38885	0.00841153
ENSMUSG00000028333	Anp32b	1.33685	0.0274854
ENSMUSG00000068196	Col8a1	-1.15845	0.0216717
ENSMUSG00000034165	Ccnd3	1.42722	0.0244543
ENSMUSG00000046794	Ppp1r3b	1.32934	0.0148574
ENSMUSG00000032115	Hyou1	1.10741	0.00192623
ENSMUSG00000039001	Rps21	1.09146	0.0289106
ENSMUSG00000097971	Gm26917	3.81625	3.35663e-12
ENSMUSG00000010175	Prox1	-1.17925	0.0221671
ENSMUSG00000022894	Adamts5	-1.08711	0.00485068
ENSMUSG00000044468	Tent5c	-1.87136	0.000374853
ENSMUSG00000037818	Abhd18	-1.01232	0.0152217
ENSMUSG00000041801	Phlda3	1.57863	0.0244908
ENSMUSG00000025823	Pdia4	1.25346	0.014268
ENSMUSG00000030678	Maz	1.35164	0.0356497
ENSMUSG00000020737	Jpt1	1.26469	0.0170604
ENSMUSG00000025889	Snca	-2.12081	0.00103621
ENSMUSG00000009013	Dynll1	1.24292	0.0108724
ENSMUSG00000020097	Sgpl1	1.11104	0.0429537
ENSMUSG00000003038	Hmgn2	1.47867	0.0283981
ENSMUSG00000020994	Pnn	1.18871	0.0347459
ENSMUSG00000049804	Armcx4	-1.42899	0.000383718
ENSMUSG00000060862	Zbtb40	1.01851	0.00529455
ENSMUSG00000025044	Msr1	-1.4375	0.0106481
ENSMUSG00000090222	Ifi203-ps	-1.09684	0.016823
ENSMUSG00000037214	Thap1	1.10576	0.0206568
ENSMUSG00000050195	Scd4	-2.22755	0.00131677
ENSMUSG00000040010	Slc7a5	1.27233	0.0163832
ENSMUSG00000030801	Kat8	1.07897	0.011612
ENSMUSG00000099689	Zfp383	-1.30935	0.00805902
ENSMUSG00000039956	Mrap	1.62204	0.0101379
ENSMUSG00000021453	Gadd45g	1.01164	0.0326628
ENSMUSG00000055675	Kbtbd11	1.77198	0.036944
ENSMUSG00000018554	Ybx2	1.65069	0.00279673
ENSMUSG00000075324	Fign	-1.77273	0.000454104
ENSMUSG00000028862	Map3k6	2.2749	0.027028
ENSMUSG00000038213	Tapbpl	1.31367	0.0336309
ENSMUSG00000038214	Bend3	-1.21245	0.0122454
ENSMUSG00000028189	Ctbs	-1.06124	0.014829
ENSMUSG00000029752	Asns	1.31301	0.0312698
ENSMUSG00000030538	Cib1	1.27032	0.00689102
ENSMUSG00000050213	Snip1	1.32056	0.0342432
ENSMUSG00000029330	Cds1	1.65828	0.00602238
ENSMUSG00000044676	Zfp612	-1.03281	0.0312759
ENSMUSG00000037016	Frem2	-2.30573	7.00749e-06
ENSMUSG00000023963	Cyp39a1	-1.00624	0.0189598
ENSMUSG00000010830	Kdelr3	-1.20915	0.00988533
ENSMUSG00000003477	Inmt	1.57877	0.000520732
ENSMUSG00000051736	Fam229b	3.90607	3.41775e-07
ENSMUSG00000074170	Plekhf1	1.36768	0.00576696
ENSMUSG00000047497	Adamts12	-2.36	3.88368e-05
ENSMUSG00000022464	Slc38a4	-1.45104	0.0067298
ENSMUSG00000034413	Neurl1b	1.00607	0.0258248
ENSMUSG00000023259	Slc26a6	-1.07866	0.0119809
ENSMUSG00000061535	C1qtnf7	-1.06504	0.0434631
ENSMUSG00000046731	Kctd11	1.32238	0.00494999
ENSMUSG00000074264	Amy1	1.72746	0.0150388
ENSMUSG00000067158	Col4a4	-1.0684	0.0121991
ENSMUSG00000039886	Tmem120a	1.3238	0.0136422
ENSMUSG00000041762	Gpr155	-1.12206	0.00581243
ENSMUSG00000032519	Slc25a38	1.10459	0.0249801
ENSMUSG00000026971	Itgb6	-1.56439	0.00549902
ENSMUSG00000059824	Dbp	-2.81155	1.33115e-07
ENSMUSG00000058297	Spock2	1.27783	0.00180216
ENSMUSG00000049907	Rasl11b	1.4804	0.0283127
ENSMUSG00000062329	Cytl1	1.25355	0.00821324
ENSMUSG00000003531	Dgcr6	1.12404	0.0183025
ENSMUSG00000037145	2210407C18Rik	-2.60831	7.85155e-08
ENSMUSG00000056749	Nfil3	1.79221	0.000193697
ENSMUSG00000030217	Art4	-1.01859	0.021487
ENSMUSG00000052776	Oas1a	-1.11432	0.021806
ENSMUSG00000047945	Marcksl1	2.40926	0.0209883
ENSMUSG00000067081	Asb18	-1.45729	0.0379916
ENSMUSG00000031668	Eif2ak3	1.02775	0.0330732
ENSMUSG00000055866	Per2	1.8125	0.0012435
ENSMUSG00000002020	Ltbp2	1.66798	0.0303751
ENSMUSG00000032186	Tmod2	-1.12324	0.0358233
ENSMUSG00000040350	Trim7	-1.03873	0.038434
ENSMUSG00000074971	Fibin	-1.18194	0.0114012
ENSMUSG00000090386	Mir99ahg	-1.05628	0.0323665
ENSMUSG00000042331	Specc1	-1.09104	0.0270556
ENSMUSG00000028957	Per3	-1.34059	0.000272313
ENSMUSG00000026532	Spta1	-1.3035	0.0154073
ENSMUSG00000036242	Armh4	-1.08546	0.0187776
ENSMUSG00000034613	Ppm1h	1.30815	0.0432568
ENSMUSG00000112023	Lilr4b	-1.55672	0.0164332
ENSMUSG00000090553	Snrpe	1.39935	0.0344912
ENSMUSG00000045201	Lrrc3b	-1.05353	0.0260962
ENSMUSG00000075273	Ttc30b	-1.33054	0.000507206
ENSMUSG00000041607	Mbp	2.25046	0.0461362
ENSMUSG00000052713	Zfp608	-1.27202	0.00339759
ENSMUSG00000035566	Pcdh17	-1.16086	0.0263021
ENSMUSG00000090799	Klhl33	-1.99109	0.000719813
ENSMUSG00000022440	C1qtnf6	-1.00986	0.0454683
ENSMUSG00000074207	Adh1	1.25164	0.00636695
ENSMUSG00000096472	Cdkn2d	1.25784	0.0234812
ENSMUSG00000022604	Cep97	2.14663	0.0080618
ENSMUSG00000023272	Creld2	1.21563	0.006721
ENSMUSG00000027889	Ampd2	1.02506	0.036892
ENSMUSG00000025316	Banp	1.08721	0.00629173
ENSMUSG00000052031	Tagap1	1.66139	0.0286545
ENSMUSG00000001741	Il16	1.9074	0.00891582
ENSMUSG00000029722	Agfg2	1.47527	0.037895
ENSMUSG00000022769	Sdf2l1	1.25829	0.0130302
ENSMUSG00000073968	Trim68	-1.05095	0.0150686
ENSMUSG00000039765	Cc2d2a	-1.31187	0.00659458
ENSMUSG00000058809	Hspd1-ps3	-1.1807	0.0198115
ENSMUSG00000027875	Hmgcs2	-1.27923	0.00309101
ENSMUSG00000026047	Kdelc1	-1.09415	0.0229586
ENSMUSG00000040822	1700123O20Rik	1.28659	0.0451875
ENSMUSG00000006574	Slc4a1	-2.3484	3.37792e-05
ENSMUSG00000057409	Zfp53	1.23687	0.0482067
ENSMUSG00000093798	Gm8355	1.29864	0.00447516
ENSMUSG00000096942	Rps19-ps6	1.25412	0.0417847
ENSMUSG00000101941	Gm28979	-1.66006	0.0387581
ENSMUSG00000001131	Timp1	-1.97514	0.00554747
ENSMUSG00000030499	Kctd15	1.15589	0.0472457
ENSMUSG00000039031	Arhgap18	-1.02086	0.00199644
ENSMUSG00000007659	Bcl2l1	1.03672	0.0199391
ENSMUSG00000028150	Rorc	1.64305	0.00208901
ENSMUSG00000091971	Hspa1a	1.76124	0.00028767
ENSMUSG00000069682	Gm10275	1.20551	0.0200899
ENSMUSG00000020264	Slc36a2	1.27489	0.0435496
ENSMUSG00000032942	Ucp3	-2.49309	7.44906e-10
ENSMUSG00000061816	Myl1	-1.36553	0.0044719
ENSMUSG00000030878	Cdr2	-1.25725	0.00741261
ENSMUSG00000032575	Manf	1.62271	0.00622859
ENSMUSG00000026790	Odf2	1.94697	0.000680238
ENSMUSG00000016194	Hsd11b1	1.29505	0.0108457
ENSMUSG00000020889	Nr1d1	-2.30964	6.40534e-06
ENSMUSG00000008206	Cers4	-1.29857	0.00187094
ENSMUSG00000024807	Syvn1	1.31444	0.00286859
ENSMUSG00000027397	Slc20a1	1.20365	0.0150632
ENSMUSG00000089774	Slc5a3	1.33236	0.0130623
ENSMUSG00000037754	Ppp1r16b	1.07884	0.014061
ENSMUSG00000044456	Rin3	1.09287	0.0165439
ENSMUSG00000031337	Mtm1	-1.01237	0.00991339
ENSMUSG00000078619	Smarcd2	1.42278	0.0236266
ENSMUSG00000024222	Fkbp5	1.81786	0.00152294
ENSMUSG00000027634	Ndrg3	1.83527	0.0159885
ENSMUSG00000095597	Gm6472	1.07626	0.0360624
ENSMUSG00000060882	Kcnd2	-1.46157	0.0075322
ENSMUSG00000034401	Spata6	1.291	0.0243425
ENSMUSG00000032280	Tle3	1.57207	0.00920093
ENSMUSG00000060419	Rps16-ps2	1.42543	0.0151963
ENSMUSG00000022472	Desi1	1.39652	0.0107796
ENSMUSG00000040711	Sh3pxd2b	1.27693	0.0188511
ENSMUSG00000048371	Pdp2	-1.05401	0.00402381
ENSMUSG00000006705	Pknox1	1.08001	0.0121971
ENSMUSG00000029372	Ppbp	-1.95201	0.00923381
ENSMUSG00000047414	Flrt2	-1.29382	0.0192341
ENSMUSG00000090942	F830016B08Rik	-1.58339	0.00837202
ENSMUSG00000039236	Isg20	-1.57195	0.0100746
ENSMUSG00000055116	Arntl	1.35871	0.0112282
ENSMUSG00000037921	Ddx60	-1.52927	0.00372952
ENSMUSG00000034189	Hsdl1	1.19054	0.0304734
ENSMUSG00000002265	Peg3	-1.24171	0.00859329
ENSMUSG00000020392	Cdkn2aipnl	1.18769	0.0488105
ENSMUSG00000026675	Hsd17b7	-1.16027	0.00481779
ENSMUSG00000020038	Cry1	1.75207	5.60693e-07
ENSMUSG00000060550	H2-Q7	1.23819	0.0345946
ENSMUSG00000041444	Arhgap32	-1.1143	0.00753128
ENSMUSG00000041696	Rasl12	1.04767	0.0443144
ENSMUSG00000110444	Gm10033	-1.09647	0.0327905
ENSMUSG00000024030	Abcg1	1.36691	0.0225768
ENSMUSG00000052384	Nrros	1.05564	0.0354565
ENSMUSG00000027203	Dut	1.35501	0.0370512
ENSMUSG00000026628	Atf3	1.15058	0.0457753
ENSMUSG00000003992	Ssbp2	1.19608	0.0394434
ENSMUSG00000066687	Zbtb16	1.79251	0.0074404
ENSMUSG00000043110	Lrrn4	-1.58986	0.0323958
ENSMUSG00000063415	Cyp26b1	1.62253	0.00218001
ENSMUSG00000027562	Car2	-1.5213	0.000170498
ENSMUSG00000041559	Fmod	1.71181	0.000313938
ENSMUSG00000022853	Ehhadh	-1.26478	0.0418608
ENSMUSG00000079197	Psme2	1.28942	0.00977321
ENSMUSG00000024338	Psmb8	1.32591	0.0446914
ENSMUSG00000052336	Cx3cr1	-1.07392	0.0320164
ENSMUSG00000026357	Rgs18	-1.91038	0.00916356
ENSMUSG00000025758	Plk4	1.87613	0.0444483
ENSMUSG00000114053	AC133498.1	-1.5786	0.0119331
ENSMUSG00000051839	Gypa	-2.95867	0.000114267
ENSMUSG00000095123	Gm21781	1.58139	0.0213771
ENSMUSG00000070709	Zfp974	-1.17795	0.0187563
ENSMUSG00000024889	Rce1	1.01378	0.0475651
ENSMUSG00000062563	Cys1	1.16933	0.0198788
ENSMUSG00000083396	Gm15542	1.59764	0.000752418
ENSMUSG00000074129	Rpl13a	1.50253	0.0264276
ENSMUSG00000097048	1600020E01Rik	1.33524	0.0391383
ENSMUSG00000026890	Lhx6	-1.19079	0.0225831
ENSMUSG00000068114	Ccdc134	1.28816	0.0201575
ENSMUSG00000044285	Gm1821	2.13679	0.00889439
ENSMUSG00000020990	Cdkl1	-1.66655	0.0168713
ENSMUSG00000044072	Eml6	-2.02131	0.00886389
ENSMUSG00000022102	Dok2	1.74181	0.0240445
ENSMUSG00000061923	Odf1	10.7015	0.000374383
ENSMUSG00000032202	Rab27a	2.25586	0.0357984
ENSMUSG00000048497	Mmgt2	1.11725	0.0344591
ENSMUSG00000115049	Gm49172	1.78549	0.0115011
ENSMUSG00000021318	Gli3	-1.27513	0.0414937
ENSMUSG00000026950	Neb	-1.19295	0.0167315
ENSMUSG00000105168	Gm30735	-2.12499	0.00927575
ENSMUSG00000031381	Piga	2.54419	0.00978666
ENSMUSG00000046191	Pcdhb20	-1.35714	0.0411894
ENSMUSG00000076612	Ighg2c	2.82652	0.0087052
ENSMUSG00000081855	Rpl17-ps5	1.94913	0.00437555
ENSMUSG00000022346	Myc	2.60305	0.0206728
ENSMUSG00000106464	C130083M11Rik	-1.24588	0.0214433
ENSMUSG00000067869	Tcea1-ps1	-1.30717	0.0215505
ENSMUSG00000074578	Zfas1	2.20746	0.048309
ENSMUSG00000068396	Rpl34-ps1	1.40359	0.0161655
ENSMUSG00000056494	Cngb3	-1.45021	0.0163758
ENSMUSG00000028141	Oaz3	8.03354	1.42387e-09
ENSMUSG00000023992	Trem2	-1.51556	0.0348639
ENSMUSG00000070780	Rbm47	2.20086	0.048181
ENSMUSG00000028883	Sema3a	-1.53844	0.0389446
ENSMUSG00000037762	Slc16a9	-1.24067	0.0247911
ENSMUSG00000097252	Gm6634	-2.30662	0.0107879
ENSMUSG00000026875	Traf1	2.42792	0.0277035
ENSMUSG00000021596	Mctp1	-1.31067	0.0156763
ENSMUSG00000021047	Nova1	-1.14797	0.0192364
ENSMUSG00000040183	Ankrd6	1.67026	0.0367737
ENSMUSG00000022357	Klhl38	-1.60344	0.0334296
ENSMUSG00000086451	4933431K23Rik	-1.67915	0.0258505
ENSMUSG00000040729	Cep126	-1.41668	0.00375582
ENSMUSG00000062028	Irgc1	7.64374	0.00324556
ENSMUSG00000080848	Gm9385	1.8147	0.0161997
ENSMUSG00000032315	Cyp1a1	1.51679	0.0499396
ENSMUSG00000044629	Cnrip1	-1.64877	0.00553079
ENSMUSG00000035878	Hykk	-1.5677	0.0246667
ENSMUSG00000054074	Skida1	-1.5789	0.0156836
ENSMUSG00000042607	Asb4	-1.06878	0.040433
ENSMUSG00000086245	Gm16170	-2.49339	0.00902594
ENSMUSG00000116851	AC154507.3	-2.02391	0.0181886
ENSMUSG00000021319	Sfrp4	-3.26607	0.0340324
ENSMUSG00000100967	Gm29666	3.57859	0.0145192
ENSMUSG00000029603	Dtx1	2.85668	0.0472763
ENSMUSG00000097204	Gm17690	-1.50656	0.0364916
ENSMUSG00000020042	Btbd11	1.21982	0.0118607
ENSMUSG00000034997	Htr2a	-2.0134	0.00549773
ENSMUSG00000066861	Oas1g	-2.03454	0.0113158
ENSMUSG00000026589	Sec16b	-1.53578	0.00985356
ENSMUSG00000024696	Lpxn	2.22207	0.0432466
ENSMUSG00000097145	9230114K14Rik	-1.79487	0.0124944
ENSMUSG00000004707	Ly9	3.56464	0.0261863
ENSMUSG00000027935	Rab13	-1.44814	0.0228271
ENSMUSG00000021057	Akap5	-1.48604	0.00139664
ENSMUSG00000078307	AI593442	-2.59295	0.00161628
ENSMUSG00000091694	Apol11b	-3.18313	1.04654e-05
ENSMUSG00000032118	Fez1	-1.47129	0.0429494
ENSMUSG00000105444	Gm10727	-2.31402	0.021827
ENSMUSG00000070729	Gm12966	-1.21246	0.0336095
ENSMUSG00000090093	Gm14399	-1.10306	0.0280739
ENSMUSG00000032113	Chek1	2.98852	0.0254512
ENSMUSG00000006731	B4galnt1	2.42233	0.027519
ENSMUSG00000030924	Rexo5	1.99578	0.01629
ENSMUSG00000078435	AU041133	-1.35025	0.0327756
ENSMUSG00000086370	Ftx	1.82353	0.0229469
ENSMUSG00000042213	Zfand4	1.41665	0.0498219
ENSMUSG00000082454	Gm12183	1.94121	0.00140603
ENSMUSG00000047182	Irs3	4.68832	0.00364845
ENSMUSG00000074063	Osgin1	2.11879	0.0430848
ENSMUSG00000040875	Osbpl10	1.42772	0.0163525
ENSMUSG00000089817	Gm7162	-1.28979	0.048424
ENSMUSG00000044461	Shisa2	2.73531	0.0319759
ENSMUSG00000086587	Gm11837	5.32078	1.45577e-06
ENSMUSG00000086158	Ccpg1os	-1.43728	0.0306545
ENSMUSG00000100826	Snhg14	-1.60151	0.00652112
ENSMUSG00000047037	Nipa1	-1.44089	0.0272043
ENSMUSG00000005667	Mthfd2	2.15405	0.00415833
ENSMUSG00000053317	Sec61b	1.58585	0.0409322
ENSMUSG00000032064	Dixdc1	-1.06441	0.017554
ENSMUSG00000028214	Gem	-1.06887	0.0117131
ENSMUSG00000022248	Rad1	1.14214	0.00953777
ENSMUSG00000022881	Rfc4	1.27191	0.0377118
ENSMUSG00000034664	Itga2b	-1.7263	0.0106018
ENSMUSG00000031066	Usp11	1.59237	0.0459352
ENSMUSG00000005057	Sh2b2	2.96958	0.0132185
ENSMUSG00000030815	Phkg2	1.13421	0.0322248
ENSMUSG00000083899	Gm12346	1.33943	0.00189747
ENSMUSG00000046688	Tifa	-1.08855	0.0478484
ENSMUSG00000025722	Wdr73	1.24985	0.0212638
ENSMUSG00000045136	Tubb2b	2.50416	0.00612585
ENSMUSG00000023571	C1qtnf12	1.31426	0.00905106
ENSMUSG00000022978	Mis18a	1.56105	0.0309597
ENSMUSG00000027079	Clp1	1.12238	0.0490601
ENSMUSG00000024376	Epb41l4a	-1.23997	0.0135446
ENSMUSG00000047146	Tet1	-1.28011	0.0184901
ENSMUSG00000000320	Alox12	-1.2116	0.012481
ENSMUSG00000024411	Aqp4	-1.91293	0.000362098
ENSMUSG00000042156	Dzip1	2.34826	0.00874851
ENSMUSG00000029925	Tbxas1	-1.26146	0.0431816
ENSMUSG00000095990	Zfp97	-1.15673	0.0169507
ENSMUSG00000036353	P2ry12	-1.46918	0.0127091
ENSMUSG00000031578	Mak16	1.09939	0.0498412
ENSMUSG00000055541	Lair1	-1.60531	0.02372
ENSMUSG00000048503	Tmem136	-1.09364	0.0358759
ENSMUSG00000002343	Armc6	1.2403	0.0235787
ENSMUSG00000025877	Hk3	-1.95888	0.0436915
ENSMUSG00000090330	9130221H12Rik	2.12623	0.0275969
ENSMUSG00000022487	Gtsf1	9.2343	0.00109544
ENSMUSG00000048826	Dact2	2.40364	0.0266949
ENSMUSG00000047654	Tssk6	6.03273	6.49686e-07
ENSMUSG00000103144	Pcdhga1	-1.53837	0.0447705
ENSMUSG00000020808	Pimreg	2.62338	0.0475856
ENSMUSG00000048004	Tmem196	-2.01691	0.0201098
ENSMUSG00000038253	Hoxa5	3.57302	0.0120238
ENSMUSG00000025473	Adam8	2.70327	0.0102199
ENSMUSG00000017002	Slpi	3.91943	0.00194197
ENSMUSG00000028259	Fhl5	4.77332	0.000466894
ENSMUSG00000072589	Gm10371	-2.54028	0.00217027
ENSMUSG00000030340	Scnn1a	3.13506	0.0114088
ENSMUSG00000041566	Tssk1	6.18261	3.09275e-06
ENSMUSG00000040751	Lat2	-2.15891	0.00819352
ENSMUSG00000081999	Gm13461	2.9727	0.000160524
ENSMUSG00000026398	Nr5a2	-2.15971	0.0199025
ENSMUSG00000051378	Kif18b	2.36566	0.0362128
ENSMUSG00000059891	Tsks	9.1815	0.00130165
ENSMUSG00000064317	Gm10146	-2.308	0.0058609
ENSMUSG00000001558	Klhl10	5.64141	1.44243e-05
ENSMUSG00000110353	Gm33543	-1.60942	0.0352632
ENSMUSG00000040809	Chil3	-3.04188	0.0418178
ENSMUSG00000043740	B430306N03Rik	2.62554	0.0440475
ENSMUSG00000026676	Ccdc3	2.76556	0.011377
ENSMUSG00000022041	Chrna2	-1.41089	0.0482311
ENSMUSG00000078810	Gp6	-2.76013	0.0130409
ENSMUSG00000031340	Gabre	-2.03042	0.030791
ENSMUSG00000085936	2610307P16Rik	3.08099	0.0225835
ENSMUSG00000006378	Gcat	2.87052	0.00683073
ENSMUSG00000029769	Ccdc136	2.05757	0.0426501
ENSMUSG00000078554	Fam229a	8.90976	0.00148593
ENSMUSG00000067768	Xlr4b	4.24157	0.000543765
ENSMUSG00000004709	Cd244a	2.926	0.022489
ENSMUSG00000024330	Col11a2	2.52434	0.0270434
ENSMUSG00000020059	Sycp3	4.16891	0.000628127
ENSMUSG00000025330	Padi4	2.82752	0.0350307
ENSMUSG00000096768	Gm47283	2.81805	0.0164064
ENSMUSG00000091625	Lsm5	3.7521	0.000458751
ENSMUSG00000069835	Sat2	-1.67422	0.0299172
ENSMUSG00000030483	Cyp2b10	5.88865	0.0128731
ENSMUSG00000106157	4930555A03Rik	-2.01711	0.0404098
ENSMUSG00000023995	Tspo2	-4.39736	0.0108662
ENSMUSG00000107770	Gm44126	-1.75449	0.0315644
ENSMUSG00000097493	9930014A18Rik	-1.22351	0.0446911
ENSMUSG00000078915	Hsp25-ps1	3.87457	2.1545e-05
ENSMUSG00000016239	Lonrf3	3.61796	0.000737302
ENSMUSG00000094622	Gm3055	-2.16335	0.0330241
ENSMUSG00000031494	Cd209a	3.91911	0.00178529
ENSMUSG00000038932	Tcfl5	8.6798	1.42505e-07
ENSMUSG00000028003	Lrat	-4.05861	0.000411869
ENSMUSG00000030806	Stx1b	3.00142	0.0171457
ENSMUSG00000031995	St14	3.85127	0.00343298
ENSMUSG00000047953	Gp5	-2.20128	0.0412086
ENSMUSG00000050050	Ccdc158	4.25936	0.0269131
ENSMUSG00000068522	Aard	-3.52753	0.0391318
ENSMUSG00000075184	F930017D23Rik	-4.34139	0.000880502
ENSMUSG00000108732	2310043P16Rik	3.91852	0.0110706
ENSMUSG00000108883	Gm44623	2.84774	0.0268587
ENSMUSG00000025163	Cd7	6.01255	0.00165344
ENSMUSG00000085180	AI838599	2.97936	0.00593185
ENSMUSG00000029235	Pdcl2	8.47905	0.00239596
ENSMUSG00000108801	Gm39090	-2.38904	0.00380771
ENSMUSG00000066363	Serpina3f	3.44003	0.0274437
ENSMUSG00000023467	Tulp2	5.97589	3.22314e-05
ENSMUSG00000037628	Cdkn3	2.86296	0.0379614
ENSMUSG00000074024	4632427E13Rik	2.26635	0.041382
ENSMUSG00000033762	Recql4	2.49995	0.0263944
ENSMUSG00000099622	Gm29188	-2.07045	0.0457125
ENSMUSG00000039617	Gm7488	-2.69354	0.0269309
ENSMUSG00000045733	Sprn	-2.02406	0.0309365
ENSMUSG00000042604	Kcna4	-2.70926	0.00112952
ENSMUSG00000060212	Pcnx2	-2.80272	0.0381623
ENSMUSG00000079364	Gm3558	-2.24486	0.01723
ENSMUSG00000070304	Scn2b	3.62145	0.00140904
ENSMUSG00000067575	Rpl35a-ps3	2.95401	0.0143406
ENSMUSG00000049409	Prokr1	-2.91858	0.00725288
ENSMUSG00000028587	Orc1	3.57397	0.0124088
ENSMUSG00000074817	Papolb	6.42933	5.07717e-05
ENSMUSG00000101309	Gm29397	-1.68335	0.0368598
ENSMUSG00000086741	Gm15816	-3.01484	0.00106341
ENSMUSG00000109378	Gm49396	2.40977	0.0473222
ENSMUSG00000039578	Ccser1	2.4982	0.0170776
ENSMUSG00000022832	Ropn1	6.42202	0.000111159
ENSMUSG00000086826	Gm11739	-2.122	0.0444922
ENSMUSG00000032053	Pou2af1	3.74479	0.0303655
ENSMUSG00000103367	Gm38158	-3.98433	0.00564048
ENSMUSG00000041617	Ccdc74a	-1.92264	0.0305851
ENSMUSG00000091754	Gm3636	-1.62442	0.0167101
ENSMUSG00000112329	Gm47908	-1.84566	0.0350432
ENSMUSG00000036306	Lzts1	-1.05746	0.0323268
ENSMUSG00000040907	Atp1a3	3.60487	0.00959419
ENSMUSG00000053469	Tg	-2.22226	0.0424788
ENSMUSG00000102411	Gm36936	-2.04124	0.00367639
ENSMUSG00000046491	C1qtnf2	-1.63285	0.0124276
ENSMUSG00000022269	2023-03-11	5.97591	0.00294226
ENSMUSG00000040629	Mael	9.64412	1.15221e-05
ENSMUSG00000032554	Trf	1.84184	0.0386671
ENSMUSG00000034285	Nipsnap1	3.64034	0.0197806
ENSMUSG00000039754	Alkbh4	1.99322	0.0396984
ENSMUSG00000024481	Lvrn	2.19318	0.0458642
ENSMUSG00000028671	Gale	5.07511	0.00176678
ENSMUSG00000073400	Trim10	-2.34146	0.0445714
ENSMUSG00000038077	Kcna6	-1.89293	0.031962
ENSMUSG00000038179	Slamf7	2.67318	0.0191372
ENSMUSG00000028789	Azin2	2.93508	0.00348008
ENSMUSG00000037868	Egr2	2.35585	0.0336692
ENSMUSG00000021213	Akr1c13	3.36696	0.0295159
ENSMUSG00000036109	Mbnl3	2.67887	0.0310229
ENSMUSG00000029279	Brdt	2.29588	0.0472198
ENSMUSG00000090021	Gm6493	-1.50559	0.0108232
ENSMUSG00000030276	Ttll3	3.36585	0.00828315
ENSMUSG00000096929	A330023F24Rik	-2.98963	0.00172465
ENSMUSG00000045064	Zc2hc1c	-1.27301	0.0297672
ENSMUSG00000103472	Pcdhga7	-2.23794	0.00803695
ENSMUSG00000001948	Spa17	2.36557	0.00679244
ENSMUSG00000050578	Mmp13	-1.32571	0.0377681
ENSMUSG00000037341	Slc9a7	-1.38211	0.0376596
ENSMUSG00000045521	Tssk2	9.37724	0.0012977
ENSMUSG00000104960	Snhg8	2.0316	0.049012
ENSMUSG00000086513	9130208D14Rik	-3.15954	0.0112628
ENSMUSG00000073437	D330041H03Rik	3.35742	0.0210533
ENSMUSG00000042751	Nmnat2	3.95769	0.0123698
ENSMUSG00000074826	Gm10767	2.59555	0.035506
ENSMUSG00000027296	Itpka	3.03777	0.038571
ENSMUSG00000030670	Cyp2r1	3.61668	0.0362391
ENSMUSG00000037747	Phyhipl	7.62313	4.19554e-05
ENSMUSG00000022949	Clic6	5.21614	0.0120989
ENSMUSG00000108825	Gm45838	-2.45618	0.0479747
ENSMUSG00000097737	Gm26530	4.0849	0.00231082
ENSMUSG00000045467	Ttll13	3.98714	0.00564404
ENSMUSG00000084866	A930006K02Rik	3.62742	0.0284603
ENSMUSG00000106087	Gm43609	-2.5062	0.0402814
ENSMUSG00000030703	Gdpd3	2.25335	0.0451636
ENSMUSG00000035211	Xrra1	6.75059	0.000876621
ENSMUSG00000030666	Calcb	2.74204	0.0463856
ENSMUSG00000050241	Klre1	5.20134	0.0371327
ENSMUSG00000076475	Trbv19	7.42757	0.0266139
ENSMUSG00000030165	Klrd1	3.90852	0.0476822
ENSMUSG00000038453	Srcin1	2.8562	0.028281
ENSMUSG00000108368	Gm45053	-2.70467	0.0476628
ENSMUSG00000096370	Gm21992	3.08956	0.0387823
ENSMUSG00000074497	A430078G23Rik	6.52682	0.00917479
ENSMUSG00000113294	Gm49326	2.72801	0.0438361
ENSMUSG00000100280	Gm28417	-3.36047	0.0297519
ENSMUSG00000030708	Dnajb13	4.12426	0.0287804
ENSMUSG00000109304	Gm45112	-3.30597	0.0113564
ENSMUSG00000027950	Chrnb2	2.62113	0.0454228
ENSMUSG00000010601	Apol7a	-3.66901	0.0200445
ENSMUSG00000015467	Egfl8	3.85426	0.0378753
ENSMUSG00000025201	Bloc1s2-ps	-2.72904	0.0195562
ENSMUSG00000083457	Cyp4b1-ps2	-2.93537	0.0150868
ENSMUSG00000097777	Gm16794	4.18429	0.00576882
ENSMUSG00000079507	H2-Q1	5.04273	0.00403146
ENSMUSG00000050511	Oprd1	-4.25855	0.000563876
ENSMUSG00000105556	Gm43080	-2.2826	0.0430938
ENSMUSG00000005251	Ripk4	3.08468	0.0329634
ENSMUSG00000030158	Clec12b	-2.21065	0.0318698
ENSMUSG00000079410	Gm2897	-2.08408	0.0251801
ENSMUSG00000032278	Paqr5	6.33421	0.000173993
ENSMUSG00000070692	Rps12-ps10	-2.19668	0.0437778
ENSMUSG00000063447	Ube2d2b	7.42901	8.72558e-05
ENSMUSG00000046440	Gm5564	6.40118	0.000430641
ENSMUSG00000061808	Ttr	-3.30578	0.0451035
ENSMUSG00000073995	Gm10604	-4.1746	0.00893015
ENSMUSG00000013523	Bcas1	4.08684	0.0429149
ENSMUSG00000064917	Gm22574	4.00616	0.0196756
ENSMUSG00000117050	AC167363.2	5.16016	0.0144492
ENSMUSG00000099876	Gm29650	2.73351	0.0428565
ENSMUSG00000060044	Tmem26	5.36924	0.0134909
ENSMUSG00000101972	Hist1h3i	3.93853	0.020833
ENSMUSG00000046856	Gpr1	5.08745	0.00277918
ENSMUSG00000065434	Mir7-1	5.21523	0.0163775
ENSMUSG00000050996	Cetn1	7.41633	8.06377e-05
ENSMUSG00000042800	Spata46	5.50694	0.00221806
ENSMUSG00000021125	Arg2	5.20562	0.0086752
ENSMUSG00000083458	Gm5510	-3.06409	0.0441436
ENSMUSG00000028310	Ppp3r2	6.31087	0.00216936
ENSMUSG00000086359	9630013K17Rik	3.70067	0.0213012
ENSMUSG00000103309	BC037039	-3.72134	0.0182935
ENSMUSG00000083220	Gm12919	3.62633	0.0230477
ENSMUSG00000072972	Adam4	3.22809	0.0486974
ENSMUSG00000103847	Gm20056	-2.77391	0.0401256
ENSMUSG00000035699	Slc51a	-2.34404	0.0485173
ENSMUSG00000062310	Glrp1	-4.13419	0.0109922
ENSMUSG00000033213	AA467197	4.62891	0.0360105
ENSMUSG00000069303	Hist1h2br	-4.18472	0.0166204
ENSMUSG00000022501	Prm1	7.25679	0.000119039
ENSMUSG00000030344	Akap3	7.30788	0.00012484
ENSMUSG00000000411	Tssk3	7.26638	2.20264e-05
ENSMUSG00000110676	Gm45897	-3.79978	0.0444014
ENSMUSG00000081984	Dnajb3	3.94442	0.0167473
ENSMUSG00000093726	Gm20667	4.96704	0.00390445
ENSMUSG00000039224	D1Pas1	7.18991	0.000203076
ENSMUSG00000084895	AA672651	-3.81067	0.00177951
ENSMUSG00000064109	Hcst	3.67954	0.014643
ENSMUSG00000032015	Pou2f3	-2.92923	0.0116281
ENSMUSG00000017049	Ccdc70	7.20908	0.000151662
ENSMUSG00000032204	Aqp9	-4.20391	0.00180385
ENSMUSG00000038421	Fcrla	3.85852	0.0338079
ENSMUSG00000022382	Wnt7b	5.06881	0.0119914
ENSMUSG00000040490	Lrfn2	-3.30743	0.0213613
ENSMUSG00000057173	Rfx8	-4.56704	0.00263597
ENSMUSG00000027606	Dnajc5b	6.00708	0.00119979
ENSMUSG00000026348	Acmsd	-3.26609	0.0142427
ENSMUSG00000091890	A830073O21Rik	-3.73219	0.0383307
ENSMUSG00000009092	Derl3	4.96906	0.00263262
ENSMUSG00000026156	B3gat2	2.87454	0.0298552
ENSMUSG00000103586	5830405F06Rik	4.74739	0.0385997
ENSMUSG00000068120	Gm10231	3.58013	0.0106163
ENSMUSG00000040569	Slc26a7	-2.12131	0.0200975
ENSMUSG00000040658	Dnph1	3.70131	0.00290702
ENSMUSG00000108799	Glud-ps	-2.22314	0.022452
ENSMUSG00000050089	Akap4	8.2447	0.00307459
ENSMUSG00000028463	Car9	-2.21856	0.0275078
ENSMUSG00000020014	Cfap54	-2.15537	0.0169921
ENSMUSG00000022871	Fetub	3.37531	0.039234
ENSMUSG00000074824	Rslcan18	-1.74467	0.0333213
ENSMUSG00000089648	Gm15790	-2.06759	0.0471973
ENSMUSG00000116114	Gm35853	4.88557	0.00879781
ENSMUSG00000027719	Adad1	8.0947	8.53995e-06
ENSMUSG00000032101	Ddx25	8.00737	1.06616e-05
ENSMUSG00000087382	Ctcflos	5.0945	0.0220883
ENSMUSG00000089942	Pira2	-4.54089	0.0107308
ENSMUSG00000091345	Col6a5	-3.62083	0.0149163
ENSMUSG00000027245	Hypk	2.30948	0.0411435
ENSMUSG00000082394	Gm4596	-2.2329	0.030795
ENSMUSG00000038167	Plekhg6	2.83112	0.00761561
ENSMUSG00000049630	C1ql3	-4.18331	0.0116405
ENSMUSG00000043673	Kcns3	5.63803	0.00315781
ENSMUSG00000043664	Tmem221	5.13828	0.0159588
ENSMUSG00000115902	AC113595.1	3.84549	0.0185016
ENSMUSG00000086813	Gm13657	-2.01815	0.0494548
ENSMUSG00000024500	Ppp2r2b	7.51087	6.38758e-05
ENSMUSG00000082896	Gm5844	2.73642	0.0152858
ENSMUSG00000086602	Gm15609	-3.74155	0.00206521
ENSMUSG00000036931	Nfkbid	3.25898	0.0319757
ENSMUSG00000034551	Hdx	-2.48961	0.0177641
ENSMUSG00000111864	Rpl26-ps6	5.14965	0.00122144
ENSMUSG00000108034	4930557K07Rik	-2.73422	0.0150543
ENSMUSG00000043463	Rab9b	-2.96619	0.00703286
ENSMUSG00000106820	D5Ertd605e	4.99763	0.016379
ENSMUSG00000076467	Trbv13-1	6.54828	0.00959671
ENSMUSG00000006310	Zbtb32	5.66233	0.00225969
ENSMUSG00000102051	I830127L07Rik	-3.37481	0.0273228
ENSMUSG00000066178	6030445D17Rik	-3.44851	0.0228826
ENSMUSG00000033847	Pla2g4c	4.75146	0.0357273
ENSMUSG00000044103	Il1f9	5.25615	0.00668138
ENSMUSG00000081670	Gm15697	-3.58333	0.0306051
ENSMUSG00000079076	Gm3086	5.41598	0.0298681
ENSMUSG00000106205	C230096K16Rik	3.52644	0.0226799
ENSMUSG00000025461	Cd163l1	5.24739	0.00160716
ENSMUSG00000109199	Gm44996	-6.27542	0.00282997
ENSMUSG00000090236	Car15	3.78289	0.0278927
ENSMUSG00000070979	Actl7a	6.78726	0.000819801
ENSMUSG00000111283	E230034D01Rik	4.0299	0.0384517
ENSMUSG00000037625	Cldn11	4.20827	0.0313096
ENSMUSG00000029699	Ssc4d	4.43808	0.0173257
ENSMUSG00000075569	Rsph10b	4.41802	0.0431439
ENSMUSG00000036030	Prtg	-3.83553	0.0239519
ENSMUSG00000087616	Gm14257	-3.46812	0.0478482
ENSMUSG00000021364	Elovl2	4.78933	0.0332204
ENSMUSG00000097047	1110020A21Rik	2.97143	0.0480309
ENSMUSG00000051401	Kctd16	6.43418	0.000116556
ENSMUSG00000107875	Gm44696	3.6999	0.0261546
ENSMUSG00000090881	Gm6904	-5.35194	0.00677491
ENSMUSG00000116766	AC171205.1	-5.44618	0.00192507
ENSMUSG00000039099	Wdr93	5.10404	0.0202394
ENSMUSG00000102425	Gm26616	4.72844	0.0105073
ENSMUSG00000087265	Gm12349	-5.03373	0.019775
ENSMUSG00000036510	Cdh8	5.5992	0.00376918
ENSMUSG00000048281	Dleu7	5.70694	0.0146178
ENSMUSG00000072460	Atp5l-ps1	-2.43757	0.0428775
ENSMUSG00000107610	D530018E20Rik	-5.54	0.0058767
ENSMUSG00000097518	Gm26694	3.66471	0.0135218
ENSMUSG00000048012	Zfp473	4.81211	0.0298705
ENSMUSG00000086679	Gm15551	5.07778	0.0448781
ENSMUSG00000081611	Gm13651	-4.0104	0.0108491
ENSMUSG00000106112	Gm43434	5.62039	0.0464425
ENSMUSG00000078656	Vps25	3.9148	0.043135
ENSMUSG00000042708	Shcbp1l	4.37127	0.0223607
ENSMUSG00000014542	Clec4f	-4.96516	0.00902051
ENSMUSG00000031831	Dnaaf1	6.02066	0.00470575
ENSMUSG00000093985	Gm10406	-3.9141	0.0207757
ENSMUSG00000081451	Gm12734	4.19649	0.0231872
ENSMUSG00000097160	A630072L19Rik	-6.20568	0.000195407
ENSMUSG00000076606	Igkj3	-5.31402	0.00777449
ENSMUSG00000078627	2023-03-10	6.11158	0.00405503
ENSMUSG00000089718	2310075C17Rik	4.62978	0.0401512
ENSMUSG00000022432	Smc1b	6.09779	0.000871724
ENSMUSG00000045589	Frrs1l	-4.96128	0.0117995
ENSMUSG00000010592	Dazl	4.92423	0.02451
ENSMUSG00000029720	Gm20605	4.42317	0.0392423
ENSMUSG00000102275	Gm37144	4.87429	0.00456797
ENSMUSG00000042451	Mybph	-5.75912	0.0103457
ENSMUSG00000032556	Bfsp2	5.07384	0.0141592
ENSMUSG00000076471	Trbv14	6.53516	0.00957973
ENSMUSG00000113965	A730091E23Rik	4.65047	0.00264315
ENSMUSG00000026175	Vil1	-2.53059	0.0165539
ENSMUSG00000031323	Dmrtc1a	4.64809	0.0293183
ENSMUSG00000114286	Gm47850	-3.71174	0.0416965
ENSMUSG00000097664	Gm26765	4.14548	0.0311593
ENSMUSG00000108348	Gm42372	5.68827	0.0193592
ENSMUSG00000044216	Kcnj4	3.90696	0.0471464
ENSMUSG00000061802	Armc4	5.7774	0.00520169
ENSMUSG00000030228	Pik3c2g	-4.53862	0.0185138
ENSMUSG00000030325	Klrb1c	5.34241	0.0257115
ENSMUSG00000036168	Ccdc38	4.5979	0.0132966
ENSMUSG00000066170	E230001N04Rik	5.36318	0.0230429
ENSMUSG00000086154	Gm16196	5.11788	0.0490243
ENSMUSG00000084756	Gm13881	3.24914	0.0426552
ENSMUSG00000082064	Rpl5-ps2	5.77151	0.00214032
ENSMUSG00000115497	Gm49207	5.59343	0.0024989
ENSMUSG00000070999	Ccin	5.93408	0.00181446
ENSMUSG00000086522	Gm4473	-3.65588	0.0395218
ENSMUSG00000085340	Gm16335	-3.13699	0.0452192
ENSMUSG00000102331	Gm19938	-4.9913	0.0286271
ENSMUSG00000104378	Gm37510	5.89082	0.00429761
ENSMUSG00000083754	Gm7803	5.85709	0.00380338
ENSMUSG00000027793	Ccna1	6.05492	0.000941491
ENSMUSG00000028794	A3galt2	4.52655	0.0107089
ENSMUSG00000109814	Gm45847	-6.51803	0.0054513
ENSMUSG00000112816	Gm48798	-3.26348	0.0324653
ENSMUSG00000062074	Wisp3	5.68173	0.015215
ENSMUSG00000086645	Gm15743	4.42222	0.014653
ENSMUSG00000110510	Gm45908	-3.85224	0.0380494
ENSMUSG00000053168	9030619P08Rik	-4.95395	0.0290715
ENSMUSG00000078796	Zfp541	6.00711	0.00577833
ENSMUSG00000097055	Gm4419	4.26101	0.0237347
ENSMUSG00000112637	Gm48225	-6.35531	0.0091884
ENSMUSG00000103921	Gm5841	4.56059	0.0306207
ENSMUSG00000037636	Slc25a43	6.00894	0.00253069
ENSMUSG00000059857	Ntng1	-4.02313	0.0123034
ENSMUSG00000112358	Gm33869	-4.20773	0.00782932
ENSMUSG00000105547	Iglc3	5.33496	0.0338419
ENSMUSG00000106515	Gm30382	-3.3426	0.0120262
ENSMUSG00000087252	Gm14379	5.27668	0.0266595
ENSMUSG00000052736	Klrc2	4.46617	0.0399011
ENSMUSG00000094108	Gm17258	-6.26053	0.0172921
ENSMUSG00000027457	Snph	4.9517	0.0201413
ENSMUSG00000088990	Gm22767	-4.85629	0.00923784
ENSMUSG00000046991	Wdr27	4.86174	0.0260316
ENSMUSG00000028051	Hcn3	4.04182	0.0410789
ENSMUSG00000113651	Gm4900	-3.86028	0.0281353
ENSMUSG00000074874	Ctla2b	-3.2766	0.0223699
ENSMUSG00000062582	Rpl30-ps8	3.28143	0.00778666
ENSMUSG00000075325	Gm13582	-4.72125	0.0343499
ENSMUSG00000000627	Sema4f	3.72277	0.0245041
ENSMUSG00000076137	Gm26384	5.98644	0.00192662
ENSMUSG00000086328	2700033N17Rik	4.38823	0.0481989
ENSMUSG00000029074	Ttll10	6.89184	0.000406648
ENSMUSG00000099889	Mrgprb11-ps	-3.65763	0.0284602
ENSMUSG00000074277	Phldb3	4.47626	0.0301524
ENSMUSG00000056718	Gm13199	6.11071	0.00107584
ENSMUSG00000097697	4833412C05Rik	-4.31194	0.0173364
ENSMUSG00000018238	Gdf9	4.34641	0.0460917
ENSMUSG00000063063	Ctnna2	5.96911	0.00719229
ENSMUSG00000056912	1700017N19Rik	6.85755	0.000433316
ENSMUSG00000092212	Slc22a13b-ps	5.69036	0.00259264
ENSMUSG00000111147	Gm33699	6.53388	0.00365673
ENSMUSG00000067341	H2-Eb2	4.0244	0.0419467
ENSMUSG00000104253	Gm37174	5.82573	0.00121973
ENSMUSG00000041014	Nrg3	5.0096	0.0490207
ENSMUSG00000095087	Gm25328	4.77342	0.0349999
ENSMUSG00000074978	Actg-ps1	4.80266	0.045013
ENSMUSG00000115730	Gm7459	5.19068	0.0329264
ENSMUSG00000079652	Fam71f2	3.92197	0.048619
ENSMUSG00000024211	Grm8	5.01734	0.0172288
ENSMUSG00000074736	Syndig1	4.73458	0.0320318
ENSMUSG00000033963	Fancd2os	5.05461	0.0383166
ENSMUSG00000020051	Pah	4.60371	0.0486965
ENSMUSG00000029423	Piwil1	5.1288	0.0358287
ENSMUSG00000056509	Gm9999	5.09184	0.0384074
ENSMUSG00000053914	Kdm4d	4.99071	0.0443569
ENSMUSG00000052293	Taf9	4.73329	0.0403578
ENSMUSG00000058073	Gm11189	-4.45575	0.0428221
ENSMUSG00000021961	4930578I06Rik	5.79635	0.0102502
ENSMUSG00000023935	Spats1	4.9383	0.0205598
ENSMUSG00000033368	Trim69	4.4955	0.0166097
ENSMUSG00000028287	1700009N14Rik	5.5865	0.0179028
ENSMUSG00000097520	4930488L21Rik	5.61772	0.0441399
ENSMUSG00000082920	Gm13864	4.3558	0.0254117
ENSMUSG00000047025	Ccer1	5.76641	0.0125716
ENSMUSG00000039878	Slc39a5	3.92238	0.0412343
ENSMUSG00000098506	Phf20-ps	-6.27609	0.00382233
ENSMUSG00000021396	Nxnl2	4.11199	0.0352663
ENSMUSG00000097234	Gm26518	4.50089	0.0157458
ENSMUSG00000048215	A630023P12Rik	5.54257	0.0200596
ENSMUSG00000041791	Capza3	5.78882	0.0108013
ENSMUSG00000046755	Kif2b	5.56473	0.0185173
ENSMUSG00000111249	Gm47717	-5.67565	0.0413977
ENSMUSG00000030510	Cers3	5.34721	0.0261949
ENSMUSG00000020317	Theg	5.65244	0.0111098
ENSMUSG00000051732	Pabpc2	5.73179	0.0167858
ENSMUSG00000037627	Rgs22	4.5665	0.0464784
ENSMUSG00000114016	Gm47258	5.09378	0.0137852
ENSMUSG00000103887	Gm37008	4.99784	0.0197514
ENSMUSG00000014609	Chrne	5.51881	0.0166037
ENSMUSG00000057000	Nxf3	4.7097	0.0425776
ENSMUSG00000026023	Cdk15	5.177	0.00998695
ENSMUSG00000083815	Gm13435	5.98266	0.00692297

## Sheet: IRR 1d vs. IRR 6w
Supplementary Table1: DEGs of irradiated-6 weeks samples compared with irradiated-1 day samples
Gene ID	Gene name	log2FoldChange	pvalue
ENSMUSG00000064351	mt-Co1	-1.2828	0.00123093
ENSMUSG00000064370	mt-Cytb	-1.55744	0.00100072
ENSMUSG00000064341	mt-Nd1	-1.63365	0.000734094
ENSMUSG00000064345	mt-Nd2	-1.23621	0.00384716
ENSMUSG00000064367	mt-Nd5	-1.63375	9.79259e-06
ENSMUSG00000064363	mt-Nd4	-1.59529	0.000856311
ENSMUSG00000064368	mt-Nd6	-1.25715	0.0203303
ENSMUSG00000064337	mt-Rnr1	-1.17148	0.013975
ENSMUSG00000064358	mt-Co3	-2.074	5.12854e-05
ENSMUSG00000073940	Hbb-bt	2.99565	0.0339455
ENSMUSG00000064354	mt-Co2	-1.92516	0.000422962
ENSMUSG00000018593	Sparc	1.15104	0.00608004
ENSMUSG00000024803	Ankrd1	1.27207	0.000329401
ENSMUSG00000031502	Col4a1	1.47724	6.50032e-05
ENSMUSG00000102070	Gm28661	-1.69728	0.00100262
ENSMUSG00000021270	Hsp90aa1	1.81968	5.06562e-05
ENSMUSG00000101111	Gm28437	-1.54341	0.00113536
ENSMUSG00000031503	Col4a2	1.50623	5.42019e-05
ENSMUSG00000062825	Actg1	1.01551	0.0027195
ENSMUSG00000101249	Gm29216	-1.70023	0.000366428
ENSMUSG00000061232	H2-K1	1.43275	3.03627e-07
ENSMUSG00000073411	H2-D1	1.16176	4.38295e-06
ENSMUSG00000025270	Alas2	2.3183	0.003442
ENSMUSG00000022462	Slc38a2	1.36633	0.000836153
ENSMUSG00000027435	Cd93	1.66636	0.000108442
ENSMUSG00000031451	Gas6	-1.18858	0.00204915
ENSMUSG00000038239	Hrc	-1.19829	0.0374826
ENSMUSG00000100131	Gm28439	-1.15181	0.00150127
ENSMUSG00000026193	Fn1	1.24645	0.00644889
ENSMUSG00000024610	Cd74	2.5911	7.74293e-16
ENSMUSG00000029657	Hsph1	3.11936	4.80177e-10
ENSMUSG00000064349	mt-Tc	-1.54604	0.00619289
ENSMUSG00000028410	Dnaja1	1.52368	1.08803e-09
ENSMUSG00000070327	Rnf213	1.0638	0.0164542
ENSMUSG00000035783	Acta2	-1.93013	0.00879431
ENSMUSG00000019997	Ctgf	1.76039	0.00798096
ENSMUSG00000070348	Ccnd1	2.39346	1.12044e-06
ENSMUSG00000064372	mt-Tp	-1.42467	0.00199156
ENSMUSG00000040152	Thbs1	1.99566	0.00514506
ENSMUSG00000031309	Rps6ka3	1.03835	0.00751792
ENSMUSG00000025278	Flnb	1.8784	1.57298e-09
ENSMUSG00000037458	Azin1	1.05821	0.011555
ENSMUSG00000022951	Rcan1	1.66097	0.00142572
ENSMUSG00000022051	Bnip3l	1.06899	0.0240208
ENSMUSG00000065947	mt-Nd4l	-1.65251	0.000266943
ENSMUSG00000019970	Sgk1	1.0036	0.0201363
ENSMUSG00000028211	Trp53inp1	-1.02333	0.0122096
ENSMUSG00000064369	mt-Te	-1.93777	3.7427e-05
ENSMUSG00000027078	Ube2l6	1.64789	0.00937766
ENSMUSG00000000078	Klf6	1.19553	0.00150903
ENSMUSG00000029019	Nppb	2.50151	0.00010261
ENSMUSG00000020674	Pxdn	1.10066	4.37337e-07
ENSMUSG00000073418	C4b	1.24805	0.0465077
ENSMUSG00000027940	Tpm3	1.0079	0.00172315
ENSMUSG00000026031	Cflar	1.05029	0.00169192
ENSMUSG00000001774	Chordc1	1.33797	0.000829623
ENSMUSG00000020846	Rflnb	1.1717	0.00826358
ENSMUSG00000027238	Frmd5	1.05067	0.00603877
ENSMUSG00000090877	Hspa1b	3.96017	4.31942e-08
ENSMUSG00000062328	Rpl17	1.15643	0.0454114
ENSMUSG00000019916	P4ha1	1.29128	0.000175039
ENSMUSG00000020641	Rsad2	2.22445	1.42573e-07
ENSMUSG00000083563	Gm13340	-1.21331	0.00798797
ENSMUSG00000038370	Pcp4l1	-1.07629	0.00206075
ENSMUSG00000026395	Ptprc	2.29763	1.21933e-08
ENSMUSG00000030104	Edem1	1.09246	0.00654607
ENSMUSG00000037010	Apln	4.7221	1.76598e-16
ENSMUSG00000036594	H2-Aa	3.09934	7.51149e-25
ENSMUSG00000095115	Itpripl2	1.01235	0.0124604
ENSMUSG00000022389	Tef	-1.41682	5.68483e-08
ENSMUSG00000054720	Lrrc8c	1.29248	0.00298116
ENSMUSG00000000782	Tcf7	3.49745	3.72539e-06
ENSMUSG00000026888	Grb14	-1.06294	0.00878467
ENSMUSG00000060586	H2-Eb1	3.30233	8.80704e-27
ENSMUSG00000021775	Nr1d2	-1.55797	3.32768e-09
ENSMUSG00000021998	Lcp1	1.10181	1.13792e-05
ENSMUSG00000029922	Mkrn1	1.54752	0.00835248
ENSMUSG00000025969	Nrp2	1.04254	6.16206e-05
ENSMUSG00000064215	Ifi27	1.60695	0.011644
ENSMUSG00000036905	C1qb	1.12153	6.49724e-05
ENSMUSG00000022893	Adamts1	1.20714	0.000657612
ENSMUSG00000045932	Ifit2	1.66026	0.00862801
ENSMUSG00000032135	Mcam	1.09289	0.000610916
ENSMUSG00000004891	Nes	1.39195	0.000846327
ENSMUSG00000038776	Ephx1	-1.51236	8.43576e-05
ENSMUSG00000024597	Slc12a2	1.0312	0.0224829
ENSMUSG00000029484	Anxa3	1.0697	0.00202664
ENSMUSG00000034165	Ccnd3	1.00577	0.00107953
ENSMUSG00000031004	Mki67	4.24544	1.63412e-19
ENSMUSG00000097971	Gm26917	2.0992	0.000365975
ENSMUSG00000021196	Pfkp	1.06974	0.000991856
ENSMUSG00000025498	Irf7	1.59861	0.00897151
ENSMUSG00000022661	Cd200	-1.02265	0.00460488
ENSMUSG00000073421	H2-Ab1	3.01727	2.05466e-23
ENSMUSG00000024011	Pi16	-1.3227	0.0471806
ENSMUSG00000005802	Slc30a4	1.48929	0.00201139
ENSMUSG00000046879	Irgm1	1.09437	0.014034
ENSMUSG00000044468	Tent5c	2.57534	0.00196816
ENSMUSG00000034560	Washc4	1.01007	0.0111581
ENSMUSG00000022500	Litaf	1.47744	0.000426989
ENSMUSG00000021486	Prelid1	1.13139	0.0025673
ENSMUSG00000029135	Fosl2	1.04504	0.00268886
ENSMUSG00000064340	mt-Tl1	-1.44479	0.000442278
ENSMUSG00000053977	Cd8a	8.57579	2.36362e-10
ENSMUSG00000032034	Kcnj5	-1.0038	0.0178406
ENSMUSG00000030707	Coro1a	1.78303	8.29372e-09
ENSMUSG00000076609	Igkc	5.37667	3.34777e-05
ENSMUSG00000050919	Zfp366	1.09358	0.0447344
ENSMUSG00000004730	Adgre1	1.40402	0.00149283
ENSMUSG00000032125	Robo4	1.06587	0.00640388
ENSMUSG00000062933	Gm10123	1.14941	0.00447635
ENSMUSG00000026094	Stk17b	1.18811	0.0121661
ENSMUSG00000015340	Cybb	2.04658	7.9093e-06
ENSMUSG00000035697	Arhgap45	1.22932	0.000333127
ENSMUSG00000034248	Slc25a37	1.21654	0.0317958
ENSMUSG00000032010	Usp2	-1.09098	0.00616977
ENSMUSG00000028369	Svep1	1.46711	2.55112e-06
ENSMUSG00000062127	Cttnbp2nl	1.14496	0.000226183
ENSMUSG00000032006	Pdgfd	1.09659	0.0363849
ENSMUSG00000001627	Ifrd1	1.3417	0.00126449
ENSMUSG00000035929	H2-Q4	1.13415	0.000162701
ENSMUSG00000067736	Gm10222	-1.68782	5.57852e-05
ENSMUSG00000030660	Pik3c2a	1.04815	0.0207421
ENSMUSG00000027858	Tspan2	1.10367	0.0200722
ENSMUSG00000020914	Top2a	4.83137	6.45264e-23
ENSMUSG00000025889	Snca	2.65206	0.0272956
ENSMUSG00000027533	Fabp5	1.1435	0.00455285
ENSMUSG00000090698	Apold1	2.68186	1.51534e-05
ENSMUSG00000029581	Fscn1	1.10265	0.0025936
ENSMUSG00000028776	Tinagl1	1.07283	0.00823552
ENSMUSG00000039005	Tlr4	1.63444	0.00291772
ENSMUSG00000021990	Spata13	1.05837	0.00294092
ENSMUSG00000000409	Lck	3.1417	0.000357249
ENSMUSG00000020802	Ube2o	1.29233	0.0431036
ENSMUSG00000028037	Ifi44	1.47387	0.0476195
ENSMUSG00000046805	Mpeg1	2.26331	5.89617e-08
ENSMUSG00000028967	Errfi1	1.04042	1.54962e-05
ENSMUSG00000038642	Ctss	1.55417	1.70445e-07
ENSMUSG00000021806	Nid2	1.64476	1.10683e-05
ENSMUSG00000032265	Tent5a	1.18165	0.00793408
ENSMUSG00000037411	Serpine1	2.13212	0.00150844
ENSMUSG00000015468	Notch4	1.41177	0.000460212
ENSMUSG00000032089	Il10ra	1.24493	2.99171e-05
ENSMUSG00000035606	Ky	-2.0264	0.00121313
ENSMUSG00000052142	Rasal3	4.00288	3.6732e-09
ENSMUSG00000001588	Acap1	2.75526	6.8925e-06
ENSMUSG00000027715	Ccna2	4.09726	0.000642238
ENSMUSG00000022901	Cd86	1.93015	0.00175495
ENSMUSG00000028064	Sema4a	1.56353	0.000226151
ENSMUSG00000037447	Arid5a	1.10246	0.0161967
ENSMUSG00000033031	Cip2a	1.61388	0.0032963
ENSMUSG00000000486	2023-09-01	1.14995	0.0447735
ENSMUSG00000068079	Tcf15	-1.97787	0.0101111
ENSMUSG00000068606	Gm4841	4.79453	1.03118e-08
ENSMUSG00000039929	Urb1	1.13133	0.0143029
ENSMUSG00000031304	Il2rg	1.42365	1.88031e-05
ENSMUSG00000040010	Slc7a5	1.6359	6.45978e-05
ENSMUSG00000032661	Oas3	2.47484	0.00268461
ENSMUSG00000053158	Fes	1.0078	0.00161255
ENSMUSG00000079685	Ulbp1	1.2377	0.014292
ENSMUSG00000049929	Lpar4	2.4932	0.00046425
ENSMUSG00000002033	Cd3g	3.68693	0.015327
ENSMUSG00000020437	Myo1g	2.01312	3.39418e-06
ENSMUSG00000021453	Gadd45g	1.27424	0.00368105
ENSMUSG00000075324	Fign	-1.52992	1.0373e-06
ENSMUSG00000030775	Trat1	4.76331	0.0133757
ENSMUSG00000021222	Dcaf4	-1.10544	0.00485228
ENSMUSG00000064366	mt-Tl2	-1.74125	0.00328898
ENSMUSG00000024300	Myo1f	1.08946	0.0021748
ENSMUSG00000002111	Spi1	1.09417	0.000257802
ENSMUSG00000029552	Tes	1.45227	0.00392954
ENSMUSG00000026832	Cytip	4.02148	3.1282e-10
ENSMUSG00000041642	Kif21b	1.02516	0.044825
ENSMUSG00000029570	Lfng	1.26593	0.000304933
ENSMUSG00000029752	Asns	2.01938	0.000436194
ENSMUSG00000037731	Themis2	1.3551	2.86578e-05
ENSMUSG00000031906	Smpd3	1.57252	0.0055027
ENSMUSG00000073491	Ifi213	2.07598	0.000230879
ENSMUSG00000112148	Lilrb4a	2.34033	0.000153836
ENSMUSG00000028341	Nr4a3	2.61499	2.351e-07
ENSMUSG00000028364	Tnc	2.53471	0.000304371
ENSMUSG00000045165	AI467606	1.60121	0.00193864
ENSMUSG00000039450	Dcxr	-2.01483	1.1912e-07
ENSMUSG00000029330	Cds1	1.0977	0.00176769
ENSMUSG00000031506	Ptpn7	1.53188	0.00103283
ENSMUSG00000041219	Arhgap11a	1.19442	0.0111953
ENSMUSG00000049038	Mterf2	-1.22748	0.04586
ENSMUSG00000026822	Lcn2	-2.99122	9.22551e-06
ENSMUSG00000034116	Vav1	1.41034	0.00083109
ENSMUSG00000021423	Ly86	1.57994	0.000129191
ENSMUSG00000030263	Lrmp	1.13631	0.0174705
ENSMUSG00000042351	Grap2	1.80679	0.022382
ENSMUSG00000044676	Zfp612	-1.21624	0.0145527
ENSMUSG00000027469	Tpx2	2.58896	0.0425468
ENSMUSG00000045328	Cenpe	3.36875	2.22598e-07
ENSMUSG00000040957	Cables1	1.11656	0.0455105
ENSMUSG00000000386	Mx1	1.71252	0.0148194
ENSMUSG00000055923	Aasdh	-1.0169	0.0309697
ENSMUSG00000050357	Carmil2	3.52246	0.022012
ENSMUSG00000020395	Itk	4.2102	5.19025e-06
ENSMUSG00000009185	Ccl8	2.70783	3.17594e-05
ENSMUSG00000034855	Cxcl10	3.10185	0.000683578
ENSMUSG00000023015	Racgap1	2.68189	8.47901e-06
ENSMUSG00000024349	Tmem173	1.1329	0.00291836
ENSMUSG00000030091	Nup210	1.19838	0.0239751
ENSMUSG00000020407	Upp1	2.37738	0.000205907
ENSMUSG00000039158	Akna	1.0077	0.0209511
ENSMUSG00000058818	Pirb	1.21195	0.00300044
ENSMUSG00000004791	Pgf	2.59671	4.3927e-05
ENSMUSG00000037251	Pomk	-1.06215	0.020808
ENSMUSG00000028194	Ddah1	1.13389	0.0117228
ENSMUSG00000051506	Wdfy4	1.72136	1.05373e-05
ENSMUSG00000078945	Naip2	1.57525	0.00186698
ENSMUSG00000045629	Sh3tc2	1.23025	0.00395253
ENSMUSG00000005410	Mcm5	1.76901	0.00141525
ENSMUSG00000043557	Mdga1	-1.16169	0.0246263
ENSMUSG00000024672	Ms4a7	1.04015	0.0446018
ENSMUSG00000047658	Gal3st3	-1.2588	0.0337572
ENSMUSG00000038059	Smim3	-1.26916	0.000869107
ENSMUSG00000029186	Pi4k2b	1.42838	0.00697604
ENSMUSG00000027699	Ect2	3.34784	3.2339e-05
ENSMUSG00000031465	Angpt2	1.50071	8.16405e-05
ENSMUSG00000030789	Itgax	3.5434	1.00841e-07
ENSMUSG00000039396	Neil3	6.67062	1.28943e-05
ENSMUSG00000042918	Mamstr	-1.58065	0.00673981
ENSMUSG00000028678	Kif2c	6.22608	5.63889e-05
ENSMUSG00000022876	Samsn1	2.07161	0.000184503
ENSMUSG00000036036	Zfp57	1.57347	0.00331712
ENSMUSG00000034164	Emid1	1.72332	0.0139167
ENSMUSG00000040528	Milr1	1.25402	0.0290953
ENSMUSG00000023132	Gzma	2.86788	0.000785603
ENSMUSG00000033450	Tagap	2.43681	6.84009e-05
ENSMUSG00000082286	Pisd-ps1	1.14225	0.0419689
ENSMUSG00000111765	Gm10635	-1.97496	0.00460592
ENSMUSG00000026779	Mastl	1.70702	0.0258054
ENSMUSG00000040592	Cd79b	3.68138	6.68601e-05
ENSMUSG00000035226	Rims4	1.4125	0.0387834
ENSMUSG00000031637	Lrp2bp	1.57423	0.0154829
ENSMUSG00000073400	Trim10	3.56951	6.1678e-06
ENSMUSG00000056290	Ms4a4b	3.92229	1.16367e-06
ENSMUSG00000024598	Fbn2	1.39794	0.0441059
ENSMUSG00000009292	Trpm2	1.4149	0.0419212
ENSMUSG00000038179	Slamf7	3.05454	0.000470244
ENSMUSG00000026622	Nek2	3.67757	0.0347526
ENSMUSG00000030156	Cd69	4.86987	7.21928e-05
ENSMUSG00000064347	mt-Ta	-1.1788	0.0417003
ENSMUSG00000048621	Gm6377	3.07262	0.000451493
ENSMUSG00000043993	2900052L18Rik	-2.09526	0.0269423
ENSMUSG00000037868	Egr2	1.50842	0.0208269
ENSMUSG00000021213	Akr1c13	1.5459	0.0141078
ENSMUSG00000003282	Plag1	-1.06506	0.0363313
ENSMUSG00000070691	Runx3	2.30779	5.50201e-05
ENSMUSG00000030474	Siglece	1.05462	0.0389968
ENSMUSG00000032400	Zwilch	3.03449	0.000721363
ENSMUSG00000032344	Mb21d1	1.5347	0.028706
ENSMUSG00000031756	Cenpn	1.43946	0.0407987
ENSMUSG00000048852	Gm12185	2.02716	0.00422885
ENSMUSG00000105957	Gm43254	-2.04423	0.028964
ENSMUSG00000003882	Il7r	2.98184	0.0376363
ENSMUSG00000024791	Cdca5	6.89906	2.0754e-05
ENSMUSG00000039783	Kmo	1.70485	0.00227857
ENSMUSG00000028337	Coro2a	2.29159	0.00231221
ENSMUSG00000030276	Ttll3	1.28439	0.0303082
ENSMUSG00000015981	Stk32c	1.3888	0.035484
ENSMUSG00000044199	S1pr4	1.58427	0.0265883
ENSMUSG00000038379	Ttk	3.19767	0.0326066
ENSMUSG00000003545	Fosb	1.83984	0.0125608
ENSMUSG00000050578	Mmp13	2.14952	0.0369037
ENSMUSG00000044703	Phf11a	1.73965	0.026428
ENSMUSG00000036304	Zdhhc23	1.87766	0.00522312
ENSMUSG00000028874	Fgr	3.11133	0.000297144
ENSMUSG00000037548	H2-DMb2	4.09906	2.78958e-07
ENSMUSG00000035683	Melk	4.87541	0.00283634
ENSMUSG00000021965	Ska3	3.46352	0.00116167
ENSMUSG00000020808	Pimreg	5.97241	1.50196e-05
ENSMUSG00000031262	Cenpi	2.1255	0.0255515
ENSMUSG00000021714	Cenpk	2.87884	0.00623188
ENSMUSG00000098428	Gm2260	2.71859	0.0143728
ENSMUSG00000026271	Gpr35	2.06952	1.35074e-05
ENSMUSG00000025473	Adam8	1.80251	0.0138261
ENSMUSG00000037466	Tedc1	3.19374	0.042781
ENSMUSG00000030724	Cd19	4.8371	0.00174692
ENSMUSG00000040751	Lat2	1.50565	0.0120202
ENSMUSG00000039981	Zc3h12d	2.49862	0.0007871
ENSMUSG00000024399	Ltb	4.29953	0.033272
ENSMUSG00000036526	Card11	3.74156	0.000273729
ENSMUSG00000041538	H2-Ob	4.14971	2.36429e-06
ENSMUSG00000040133	Gpr176	4.01217	8.37459e-07
ENSMUSG00000051378	Kif18b	6.63575	0.00134586
ENSMUSG00000095762	Gm16378	1.66808	0.0389699
ENSMUSG00000034023	Fancd2	2.59637	0.00301517
ENSMUSG00000054892	Txk	6.26365	0.00364602
ENSMUSG00000085682	Gm14267	-1.68062	0.0285485
ENSMUSG00000064359	mt-Tg	-2.93156	0.0246628
ENSMUSG00000086682	Gm16023	1.70578	0.0415907
ENSMUSG00000078616	Trim30c	2.03329	0.00709827
ENSMUSG00000027863	Cd2	3.09556	0.0408195
ENSMUSG00000021880	Rnase6	3.00713	0.000208973
ENSMUSG00000116617	AC130815.1	-2.58671	0.048084
ENSMUSG00000035042	Ccl5	3.50145	0.000187194
ENSMUSG00000030187	Klra2	1.41296	0.0197676
ENSMUSG00000035356	Nfkbiz	1.05447	0.00458596
ENSMUSG00000066677	Ifi208	1.26695	0.0234926
ENSMUSG00000040345	Arhgap9	1.32122	0.00213189
ENSMUSG00000049744	Arhgap15	2.09532	5.28716e-07
ENSMUSG00000082292	Gm12250	1.60419	0.0136466
ENSMUSG00000005667	Mthfd2	2.31274	9.84117e-06
ENSMUSG00000024675	Ms4a4c	3.02119	0.00271625
ENSMUSG00000091649	Phf11b	1.27828	0.0226788
ENSMUSG00000036469	2023-03-01	1.46072	0.000949359
ENSMUSG00000032064	Dixdc1	-1.21761	0.0393849
ENSMUSG00000060568	Fam78b	1.1947	0.0129085
ENSMUSG00000030745	Il21r	1.67087	0.00226002
ENSMUSG00000064344	mt-Tm	-1.81987	0.00785255
ENSMUSG00000030683	Sez6l2	2.36061	2.98735e-05
ENSMUSG00000034634	Ly6d	4.4326	0.0264176
ENSMUSG00000041362	Shtn1	1.11109	0.00957526
ENSMUSG00000042734	Ttc9	1.909	0.00133631
ENSMUSG00000063388	BC023105	2.39969	9.56478e-06
ENSMUSG00000019942	Cdk1	4.91227	0.021231
ENSMUSG00000032093	Cd3e	5.74269	2.83633e-05
ENSMUSG00000021298	Gpr132	3.39689	3.7275e-07
ENSMUSG00000002297	Dbf4	2.17718	0.000331594
ENSMUSG00000034460	Six4	-1.13759	0.00472546
ENSMUSG00000083899	Gm12346	1.86474	8.91761e-05
ENSMUSG00000024737	Slc15a3	1.61179	0.00346736
ENSMUSG00000041431	Ccnb1	6.31381	8.35101e-08
ENSMUSG00000030223	Ptpro	1.17515	0.0049477
ENSMUSG00000046688	Tifa	1.03561	0.0302687
ENSMUSG00000045136	Tubb2b	2.42093	4.60719e-07
ENSMUSG00000056069	Otulinl	1.71064	0.000284423
ENSMUSG00000022978	Mis18a	1.33513	0.0228897
ENSMUSG00000029254	Stap1	3.02858	2.44222e-06
ENSMUSG00000053063	Clec12a	2.00953	3.23249e-06
ENSMUSG00000037649	H2-DMa	1.73077	4.64832e-05
ENSMUSG00000054555	Adam12	1.77457	0.0255982
ENSMUSG00000017716	Birc5	2.91837	0.0476748
ENSMUSG00000047146	Tet1	-2.23822	0.000148583
ENSMUSG00000087107	AI662270	2.04341	0.000120934
ENSMUSG00000037169	Mycn	1.8137	0.00783314
ENSMUSG00000014813	Stc1	2.38804	0.000103917
ENSMUSG00000021322	Aoah	1.47872	0.00465381
ENSMUSG00000041189	Chrnb1	1.48966	0.00489829
ENSMUSG00000027326	Knl1	7.56176	1.00948e-07
ENSMUSG00000024013	Fgd2	2.22344	1.22084e-06
ENSMUSG00000032094	Cd3d	4.71476	0.0131188
ENSMUSG00000019732	Calr3	-1.22569	0.0468796
ENSMUSG00000044734	Serpinb1a	1.33387	0.000260673
ENSMUSG00000024411	Aqp4	-2.6135	2.58991e-08
ENSMUSG00000038943	Prc1	3.58497	2.30503e-07
ENSMUSG00000024660	Incenp	1.47951	0.00524901
ENSMUSG00000029925	Tbxas1	1.76046	8.31877e-05
ENSMUSG00000006403	Adamts4	3.87111	6.1692e-08
ENSMUSG00000030336	Cd27	3.58313	0.0252916
ENSMUSG00000028996	Rbp7	1.33828	0.0343764
ENSMUSG00000005696	Sh2d1a	3.95819	0.0114075
ENSMUSG00000010751	Tnfrsf22	1.59207	0.00627918
ENSMUSG00000066829	Zfp810	-1.32365	0.00641049
ENSMUSG00000021950	Anxa8	-2.46104	0.00931158
ENSMUSG00000041827	Oasl1	1.79394	0.0180329
ENSMUSG00000033777	Tlr13	1.15021	0.0143334
ENSMUSG00000022221	Ripk3	2.23986	9.881e-05
ENSMUSG00000032254	Kif23	2.36762	0.000426909
ENSMUSG00000019122	Ccl9	1.03811	0.0168882
ENSMUSG00000076490	Trbc1	6.46594	0.013449
ENSMUSG00000038319	Kcnh2	-1.35373	0.00145676
ENSMUSG00000043415	Otud1	1.30436	0.00508009
ENSMUSG00000074749	Kiz	-1.01144	0.0187735
ENSMUSG00000029101	Rgs12	1.57731	0.0010482
ENSMUSG00000091971	Hspa1a	3.43747	6.07496e-09
ENSMUSG00000042895	Abra	1.68001	0.00210888
ENSMUSG00000005483	Dnajb1	1.45078	9.04333e-05
ENSMUSG00000044067	Gpr22	-1.89623	0.0103247
ENSMUSG00000073409	H2-Q6	1.95055	1.31977e-08
ENSMUSG00000048489	Depp1	2.54789	2.19391e-05
ENSMUSG00000030022	Adamts9	1.10657	0.00421589
ENSMUSG00000020638	Cmpk2	1.28581	0.0263179
ENSMUSG00000041040	Fam117b	1.05798	0.0171637
ENSMUSG00000011256	Adam19	1.17425	3.15263e-06
ENSMUSG00000036862	Dchs1	1.11156	0.00297025
ENSMUSG00000032942	Ucp3	-1.36549	0.0103542
ENSMUSG00000042116	Vwa1	1.60968	0.000149105
ENSMUSG00000037095	Lrg1	-1.1807	0.0172872
ENSMUSG00000052085	Dock8	1.06047	0.000483298
ENSMUSG00000000317	Bcl6b	1.1336	0.0111922
ENSMUSG00000030878	Cdr2	1.50611	0.00765627
ENSMUSG00000029366	Dck	1.26699	0.00925175
ENSMUSG00000008035	Mid1ip1	-1.31101	0.000195164
ENSMUSG00000041187	Prkd2	1.0775	0.00185096
ENSMUSG00000040274	Cdk6	1.22978	0.00495308
ENSMUSG00000030748	Il4ra	1.29179	1.89914e-06
ENSMUSG00000001029	Icam2	1.12062	0.0162634
ENSMUSG00000030323	Ift122	2.56288	3.59279e-07
ENSMUSG00000001493	Meox1	2.29087	5.79322e-06
ENSMUSG00000033446	Lpar6	1.01985	0.043196
ENSMUSG00000020889	Nr1d1	-1.88727	0.0128217
ENSMUSG00000049109	Themis	5.17613	0.000156748
ENSMUSG00000058672	Tubb2a	1.0367	0.00127417
ENSMUSG00000022488	Nckap1l	1.31293	0.000461241
ENSMUSG00000090958	Lrrc32	1.09053	0.000693912
ENSMUSG00000002289	Angptl4	1.95283	0.00525162
ENSMUSG00000027397	Slc20a1	1.83788	3.94117e-05
ENSMUSG00000089774	Slc5a3	1.5803	0.00207732
ENSMUSG00000044456	Rin3	1.49866	1.31169e-07
ENSMUSG00000053044	Cd8b1	7.31607	8.9134e-07
ENSMUSG00000104713	Gbp6	1.96984	0.00149868
ENSMUSG00000024222	Fkbp5	1.00959	0.00206295
ENSMUSG00000018654	Ikzf1	1.70816	6.87694e-06
ENSMUSG00000020658	Efr3b	1.04595	0.0245084
ENSMUSG00000040747	Cd53	1.51514	1.54037e-05
ENSMUSG00000073490	Ifi207	1.05715	0.00778622
ENSMUSG00000024677	Ms4a6b	1.96705	0.000270283
ENSMUSG00000027339	Rassf2	1.49938	0.000204768
ENSMUSG00000027956	Tmem144	1.21584	0.0413797
ENSMUSG00000042129	Rassf4	1.15365	0.000106625
ENSMUSG00000037405	Icam1	1.22913	0.00110156
ENSMUSG00000022360	Atad2	1.69116	0.00023775
ENSMUSG00000080893	Gm15920	-1.84241	0.00678957
ENSMUSG00000032501	Trib1	1.13291	0.00350279
ENSMUSG00000067377	Tspan6	1.10199	0.0119655
ENSMUSG00000042379	Esm1	5.50853	7.62344e-06
ENSMUSG00000003934	Efnb3	-1.87078	0.044291
ENSMUSG00000024617	Camk2a	-1.02573	0.0190402
ENSMUSG00000073489	Ifi204	1.18318	0.00970749
ENSMUSG00000026355	Mcm6	1.0592	0.00999268
ENSMUSG00000028191	Bcl10	1.04301	0.00972754
ENSMUSG00000064346	mt-Tw	-1.50852	0.00708568
ENSMUSG00000000290	Itgb2	1.45647	3.51914e-05
ENSMUSG00000039621	Prex1	1.30782	0.000718169
ENSMUSG00000026655	Fam107b	1.07348	0.00143136
ENSMUSG00000067149	Jchain	6.7847	3.14854e-13
ENSMUSG00000038695	Josd2	-1.09748	0.0139177
ENSMUSG00000003949	Hlf	-1.34966	9.74858e-06
ENSMUSG00000049103	Ccr2	3.41734	9.83844e-10
ENSMUSG00000031103	Elf4	1.08779	0.000440593
ENSMUSG00000026600	Soat1	1.46251	0.00303233
ENSMUSG00000044562	Rasip1	1.00652	0.0247537
ENSMUSG00000036553	Sh3tc1	1.54381	4.80403e-05
ENSMUSG00000014361	Mertk	1.02793	0.00404963
ENSMUSG00000106734	Gm20559	1.18383	0.0210651
ENSMUSG00000078920	Ifi47	1.32204	0.0237605
ENSMUSG00000062694	Cav3	-1.22297	0.0405695
ENSMUSG00000090942	F830016B08Rik	1.97431	0.000536739
ENSMUSG00000063889	Crem	1.18715	0.0101871
ENSMUSG00000039236	Isg20	2.38035	0.00358593
ENSMUSG00000029798	Herc6	1.2124	0.0342062
ENSMUSG00000031827	Cotl1	1.16351	0.000876666
ENSMUSG00000030742	Lat	3.93828	0.000544311
ENSMUSG00000037060	Cavin3	1.02363	0.0162777
ENSMUSG00000030107	Usp18	1.52726	0.026517
ENSMUSG00000026288	Inpp5d	1.40442	0.000176294
ENSMUSG00000019647	Sema6a	-1.43568	8.48962e-05
ENSMUSG00000050541	Adra1b	-1.16581	0.00719302
ENSMUSG00000055116	Arntl	1.5629	8.63335e-07
ENSMUSG00000018800	Abca5	1.20776	0.0327615
ENSMUSG00000003418	St8sia6	2.1388	0.00031916
ENSMUSG00000051855	Mest	2.21435	1.26643e-05
ENSMUSG00000033220	Rac2	1.71878	3.09862e-06
ENSMUSG00000027009	Itga4	1.69165	0.000245801
ENSMUSG00000060550	H2-Q7	1.98603	1.34374e-08
ENSMUSG00000035021	Baz1a	1.36704	9.30969e-07
ENSMUSG00000045382	Cxcr4	2.16628	2.7596e-05
ENSMUSG00000095079	Igha	9.44561	3.0717e-18
ENSMUSG00000040204	Pclaf	6.01522	2.02976e-12
ENSMUSG00000030830	Itgal	2.32879	1.32459e-05
ENSMUSG00000024030	Abcg1	1.58924	0.00214696
ENSMUSG00000023274	Cd4	2.45906	0.005253
ENSMUSG00000079481	Nhsl2	1.15243	0.000224474
ENSMUSG00000052160	Pld4	1.68413	1.11741e-11
ENSMUSG00000026628	Atf3	2.89593	6.91903e-09
ENSMUSG00000013584	Aldh1a2	1.19546	0.000376586
ENSMUSG00000043263	Ifi209	2.11057	7.31601e-05
ENSMUSG00000049866	Arl4c	1.00278	0.000414931
ENSMUSG00000009585	Apobec3	1.03409	0.00161474
ENSMUSG00000063415	Cyp26b1	-5.56012	0.0125295
ENSMUSG00000039697	Ncoa7	1.09328	0.0351925
ENSMUSG00000030862	Cpxm2	1.27675	0.0335186
ENSMUSG00000027848	Olfml3	-1.08211	0.0441361
ENSMUSG00000001027	Scn4a	-1.12953	0.0455443
ENSMUSG00000023905	Tnfrsf12a	1.65786	1.9592e-06
ENSMUSG00000027562	Car2	2.11764	0.0108189
ENSMUSG00000071637	Cebpd	1.08622	0.0125617
ENSMUSG00000020183	Cpm	1.62997	0.00824744
ENSMUSG00000024679	Ms4a6d	1.0655	0.039274
ENSMUSG00000048865	Arhgap30	1.20585	0.000308224
ENSMUSG00000028312	Smc2	1.39982	0.000350687
ENSMUSG00000031101	Sash3	2.38836	1.40949e-09
ENSMUSG00000037664	Cdkn1c	-1.11225	0.00779544
ENSMUSG00000024338	Psmb8	1.3805	0.0132266
ENSMUSG00000056481	Cd248	-1.09023	0.00578478
ENSMUSG00000029417	Cxcl9	1.37923	0.0103961
ENSMUSG00000047180	Neurl3	1.5093	0.000217827
ENSMUSG00000041762	Gpr155	-1.13541	0.000476411
ENSMUSG00000021256	Vash1	1.45749	0.00231032
ENSMUSG00000027306	Nusap1	2.67774	8.20996e-08
ENSMUSG00000059824	Dbp	-3.39962	0.0170484
ENSMUSG00000085779	Atcayos	-1.14901	0.0423393
ENSMUSG00000028645	Slc2a1	1.38295	0.00588028
ENSMUSG00000015852	Fcrls	1.53672	2.00469e-06
ENSMUSG00000039958	Etfbkmt	-1.04241	0.0385836
ENSMUSG00000038147	Cd84	1.10388	0.00470433
ENSMUSG00000035373	Ccl7	1.44728	0.0142747
ENSMUSG00000012443	Kif11	3.38605	3.15052e-07
ENSMUSG00000032878	Ccdc85a	-1.29548	0.00050789
ENSMUSG00000073599	Ecscr	1.00445	0.0043806
ENSMUSG00000027347	Rasgrp1	2.01898	0.000295388
ENSMUSG00000020649	Rrm2	2.63075	7.34062e-07
ENSMUSG00000056749	Nfil3	1.44543	1.34074e-06
ENSMUSG00000030217	Art4	-1.40267	0.015187
ENSMUSG00000022372	Sla	2.45485	5.28899e-08
ENSMUSG00000034675	Dbn1	1.04347	0.00365941
ENSMUSG00000018008	Cyth4	1.0941	0.00198012
ENSMUSG00000056145	AI504432	1.51031	0.0216754
ENSMUSG00000041859	Mcm3	1.59252	0.000643962
ENSMUSG00000020143	Dock2	1.48156	3.80588e-08
ENSMUSG00000022548	Apod	1.43728	0.0112189
ENSMUSG00000022148	Fyb	1.61944	0.00114091
ENSMUSG00000052776	Oas1a	1.44553	0.0110866
ENSMUSG00000031917	Nip7	1.05071	0.0247781
ENSMUSG00000019256	Ahr	-1.09372	0.0351247
ENSMUSG00000005413	Hmox1	1.05837	0.00248408
ENSMUSG00000002699	Lcp2	1.43695	2.3125e-06
ENSMUSG00000004609	Cd33	1.16791	0.00131473
ENSMUSG00000041836	Ptpre	1.75517	6.60252e-05
ENSMUSG00000051439	Cd14	1.275	0.00183242
ENSMUSG00000022246	Rai14	1.41374	0.00136481
ENSMUSG00000015396	Cd83	1.69751	0.000815331
ENSMUSG00000078794	Dact3	-1.2484	0.00162951
ENSMUSG00000057596	Trim30d	1.12687	0.0415824
ENSMUSG00000025656	Arhgef9	-1.07432	0.0160991
ENSMUSG00000039936	Pik3cd	1.31153	5.27929e-06
ENSMUSG00000028957	Per3	-2.12931	4.99501e-06
ENSMUSG00000027954	Efna1	-1.13825	0.00516869
ENSMUSG00000027995	Tlr2	1.26046	0.00839303
ENSMUSG00000040441	Slc26a10	-2.32896	8.87918e-05
ENSMUSG00000017176	Nt5c3b	-1.07871	0.0183686
ENSMUSG00000028893	Sesn2	-1.16096	0.000347284
ENSMUSG00000112023	Lilr4b	2.19006	3.42026e-06
ENSMUSG00000079227	Ccr5	1.40606	0.00149011
ENSMUSG00000060477	Irak2	1.12835	0.00213987
ENSMUSG00000075273	Ttc30b	-1.18174	0.0115531
ENSMUSG00000052821	Cysltr1	1.33123	0.0129917
ENSMUSG00000047821	Trim16	1.19776	2.04541e-05
ENSMUSG00000039741	Bahcc1	-1.41368	0.0212966
ENSMUSG00000090799	Klhl33	-1.50539	0.00170495
ENSMUSG00000035385	Ccl2	1.41849	0.00552591
ENSMUSG00000001403	Ube2c	2.99008	2.67147e-10
ENSMUSG00000074151	Nlrc5	1.12315	0.00263648
ENSMUSG00000001053	N4bp3	1.58363	0.00330569
ENSMUSG00000031778	Cx3cl1	1.07084	0.00754307
ENSMUSG00000052889	Prkcb	1.16168	0.00743776
ENSMUSG00000004837	Grap	1.16922	0.0211523
ENSMUSG00000034317	Trim59	1.99776	6.58252e-06
ENSMUSG00000022952	Runx1	1.74834	0.000126517
ENSMUSG00000067780	Pi15	-1.63829	0.0168563
ENSMUSG00000010067	Rassf1	1.54521	0.00241843
ENSMUSG00000047832	Cdca4	1.1061	0.00670901
ENSMUSG00000042029	Ncapg2	1.39244	0.0112732
ENSMUSG00000016386	Mpped2	-1.19345	0.0374963
ENSMUSG00000026819	Slc25a25	1.19462	0.00413181
ENSMUSG00000001228	Uhrf1	3.04496	0.00332808
ENSMUSG00000027377	Mall	1.34576	5.05033e-05
ENSMUSG00000025537	Phkg1	-1.01042	0.0328689
ENSMUSG00000037855	Zfp365	-1.20762	0.0050125
ENSMUSG00000037580	Gch1	1.04071	0.031961
ENSMUSG00000075289	Carns1	-1.35049	0.00118126
ENSMUSG00000029223	Uchl1	1.38338	0.0143096
ENSMUSG00000026430	Rassf5	1.49721	0.00026821
ENSMUSG00000049037	Clec4a1	1.68043	2.7476e-05
ENSMUSG00000025408	Ddit3	1.3194	0.000635234
ENSMUSG00000022769	Sdf2l1	1.1344	0.0346355
ENSMUSG00000020178	Adora2a	1.27119	0.0486729
ENSMUSG00000044583	Tlr7	1.82199	1.42972e-05
ENSMUSG00000041025	Iffo2	1.47964	0.000117022
ENSMUSG00000084838	Gm10241	-1.19443	0.0374382
ENSMUSG00000041515	Irf8	1.90942	2.43455e-06
ENSMUSG00000030098	Grip2	-1.04895	0.000400296
ENSMUSG00000021367	Edn1	1.26331	0.0159496
ENSMUSG00000031886	Ces2e	-1.43982	0.00444174
ENSMUSG00000050921	P2ry10	4.04035	0.000118848
ENSMUSG00000023913	Pla2g7	1.14258	0.0445915
ENSMUSG00000061100	Retnla	3.02272	0.00345683
ENSMUSG00000031709	Tbc1d9	1.46123	0.00113308
ENSMUSG00000042622	Maff	1.24857	0.00115011
ENSMUSG00000006574	Slc4a1	3.50938	0.000118797
ENSMUSG00000068227	Il2rb	3.59587	2.06764e-11
ENSMUSG00000116895	Gm3435	-1.52885	0.0452528
ENSMUSG00000026274	Pask	3.28338	0.000895591
ENSMUSG00000057135	Scimp	3.41731	0.000958485
ENSMUSG00000026068	Il18rap	1.9287	0.00248967
ENSMUSG00000086763	Plxna4os1	2.4865	0.0175744
ENSMUSG00000048534	Jaml	2.91442	0.0239451
ENSMUSG00000111118	Gm6545	3.50849	0.00510572
ENSMUSG00000006587	Snai3	-3.43753	0.0401459
ENSMUSG00000025279	Dnase1l3	4.39364	3.24985e-06
ENSMUSG00000039748	Exo1	5.04331	0.0148339
ENSMUSG00000026358	Rgs1	2.94789	0.00283851
ENSMUSG00000003379	Cd79a	3.78724	0.00053188
ENSMUSG00000019992	Mtfr2	3.88664	0.000481925
ENSMUSG00000072621	Slfn10-ps	2.07307	0.0312403
ENSMUSG00000036067	Slc2a6	3.4818	4.28911e-05
ENSMUSG00000008193	Spib	5.82728	0.000616273
ENSMUSG00000108456	4732496C06Rik	2.32219	0.0124782
ENSMUSG00000044499	Hs3st5	-3.15475	0.0174688
ENSMUSG00000066363	Serpina3f	4.16459	2.21346e-05
ENSMUSG00000017861	Mybl2	4.19872	0.0349763
ENSMUSG00000044770	Scml4	1.39166	0.0119692
ENSMUSG00000035455	Fignl1	3.02072	2.37177e-05
ENSMUSG00000052336	Cx3cr1	2.08806	0.00012976
ENSMUSG00000032338	Hcn4	-1.46082	0.0172297
ENSMUSG00000031165	Was	2.13286	1.10633e-05
ENSMUSG00000037313	Tacc3	1.40545	0.0131166
ENSMUSG00000043832	Clec4a3	1.3531	0.00390615
ENSMUSG00000114608	Gm36161	4.32622	1.43012e-09
ENSMUSG00000051839	Gypa	3.39486	0.000739441
ENSMUSG00000023947	Nfkbie	1.37382	0.0013996
ENSMUSG00000040522	Tlr8	1.60575	0.000325043
ENSMUSG00000026979	Psd4	1.66162	0.00168483
ENSMUSG00000030047	Arhgap25	1.10586	0.0307055
ENSMUSG00000063568	Jazf1	1.32637	0.0192415
ENSMUSG00000025017	Pik3ap1	1.1336	0.0391332
ENSMUSG00000019773	Fbxo5	1.36548	0.0420856
ENSMUSG00000031290	Lrch2	-1.00197	0.0136482
ENSMUSG00000035352	Ccl12	1.81796	0.00469237
ENSMUSG00000071713	Csf2rb	1.49182	0.00180504
ENSMUSG00000030148	Clec4a2	1.20222	0.0217901
ENSMUSG00000073902	Gm1966	2.30934	0.000475363
ENSMUSG00000069893	9930111J21Rik1	1.49715	0.000951694
ENSMUSG00000027379	Bub1	7.54147	5.14817e-08
ENSMUSG00000032218	Ccnb2	4.58618	2.74613e-07
ENSMUSG00000083396	Gm15542	1.44103	0.00474195
ENSMUSG00000072902	Gm10435	-1.36774	0.00475626
ENSMUSG00000045790	Ccdc149	-1.04615	0.00193316
ENSMUSG00000000682	Cd52	1.96472	0.0110212
ENSMUSG00000025001	Hells	2.45521	0.00056809
ENSMUSG00000084911	Gm16185	1.32687	0.0365584
ENSMUSG00000057234	Mettl15	-1.03246	0.0228181
ENSMUSG00000024795	Kif20b	2.39557	6.29305e-05
ENSMUSG00000022439	Parvg	2.35086	3.82402e-05
ENSMUSG00000028078	Dclk2	1.41278	0.0357761
ENSMUSG00000079547	H2-DMb1	2.61297	2.90829e-06
ENSMUSG00000078763	Slfn1	2.11205	0.00161115
ENSMUSG00000001517	Foxm1	3.78593	8.9012e-08
ENSMUSG00000033952	Aspm	3.66304	1.27495e-05
ENSMUSG00000046182	Gsg1l	-1.87171	0.00401368
ENSMUSG00000027221	Chst1	1.02536	0.0404353
ENSMUSG00000060989	Gm11847	2.28275	0.00022821
ENSMUSG00000056054	S100a8	2.25378	0.0042259
ENSMUSG00000015314	Slamf6	3.97363	0.0180581
ENSMUSG00000085069	Gm13111	-1.07103	0.00618491
ENSMUSG00000068758	Il3ra	1.21933	0.00709393
ENSMUSG00000020901	Pik3r5	1.55915	0.00135496
ENSMUSG00000043587	Pxylp1	-1.04949	0.00336941
ENSMUSG00000024056	Ndc80	3.76796	0.000170758
ENSMUSG00000036768	Kif15	1.84687	0.0187217
ENSMUSG00000027843	Ptpn22	2.23758	0.000171506
ENSMUSG00000054115	Skp2	1.84999	0.0133969
ENSMUSG00000024521	Pmaip1	1.45476	0.0149145
ENSMUSG00000022021	Diaph3	3.01286	2.04816e-07
ENSMUSG00000099757	BE692007	2.152	0.000294701
ENSMUSG00000025912	Mybl1	-1.00251	0.0318689
ENSMUSG00000054958	Nt5c1a	-1.18407	0.0178535
ENSMUSG00000031381	Piga	1.26496	0.00464334
ENSMUSG00000006398	Cdc20	2.22426	0.00156852
ENSMUSG00000058163	Gm5431	1.48061	0.0120637
ENSMUSG00000043740	B430306N03Rik	1.99992	0.01316
ENSMUSG00000026051	1500015O10Rik	-3.06326	0.0356095
ENSMUSG00000040035	Disp2	3.32385	0.00592684
ENSMUSG00000099411	2310015D24Rik	-1.57757	0.0103605
ENSMUSG00000039217	Il18	1.81973	0.0183331
ENSMUSG00000085171	D830026I12Rik	-2.01792	0.0472586
ENSMUSG00000027654	Fam83d	3.43488	0.00153408
ENSMUSG00000090164	BC035044	2.97986	0.000753676
ENSMUSG00000051517	Arhgef39	4.68664	0.016217
ENSMUSG00000040473	Cfap69	1.75438	0.0489344
ENSMUSG00000050075	Gpr171	6.14972	0.00173995
ENSMUSG00000064267	Hvcn1	2.08573	0.0016246
ENSMUSG00000041064	Pif1	4.00093	0.0419334
ENSMUSG00000043889	Gm8399	1.44074	0.0187964
ENSMUSG00000030147	Clec4b1	3.54241	0.00101353
ENSMUSG00000110618	Gm39822	2.72919	0.00346641
ENSMUSG00000087528	9830144P21Rik	1.45431	0.0475051
ENSMUSG00000004709	Cd244a	2.3194	0.00447287
ENSMUSG00000048521	Cxcr6	5.69089	1.97727e-06
ENSMUSG00000034959	Rubcnl	1.70717	0.0163993
ENSMUSG00000050147	F2rl3	2.09241	0.0016556
ENSMUSG00000044244	Il20rb	2.08682	0.0230142
ENSMUSG00000109372	Gm19410	2.61071	0.00164309
ENSMUSG00000021175	Cdca7l	2.23112	0.0201592
ENSMUSG00000052125	F730043M19Rik	2.49984	0.00622029
ENSMUSG00000030144	Clec4d	2.4616	0.00034437
ENSMUSG00000030149	Klrk1	2.87567	0.00168071
ENSMUSG00000078954	Arhgap8	1.40432	0.0230831
ENSMUSG00000004552	Ctse	3.60166	0.0231882
ENSMUSG00000035365	Parpbp	3.10625	0.0400638
ENSMUSG00000050022	Amz1	1.82144	0.0062177
ENSMUSG00000020399	Havcr2	2.09888	0.00143303
ENSMUSG00000022181	C6	2.86008	0.00969909
ENSMUSG00000107756	Gm44164	2.34324	0.00876573
ENSMUSG00000069011	Gm10254	1.42594	0.0295144
ENSMUSG00000031494	Cd209a	3.8416	0.000349238
ENSMUSG00000021485	Mxd3	5.71728	0.0416383
ENSMUSG00000029121	Crmp1	2.5312	0.000148425
ENSMUSG00000029875	Ccdc184	1.74117	0.0306167
ENSMUSG00000024268	Celf4	1.83743	0.00658775
ENSMUSG00000050533	Gm9845	2.13192	0.0499035
ENSMUSG00000093861	Igkv1-110	7.72939	0.000100123
ENSMUSG00000008496	Pou2f2	1.89883	2.25393e-05
ENSMUSG00000052087	Rgs14	1.64092	0.00291228
ENSMUSG00000026875	Traf1	3.30635	3.13117e-08
ENSMUSG00000025161	Slc16a3	2.20293	6.5559e-05
ENSMUSG00000021624	Cd180	1.01253	0.0134103
ENSMUSG00000031872	Bean1	2.18592	0.000951927
ENSMUSG00000024673	Ms4a1	5.50204	4.47718e-07
ENSMUSG00000087574	C030037D09Rik	-1.16739	0.0350269
ENSMUSG00000022357	Klhl38	-1.15984	0.014356
ENSMUSG00000056413	Adap1	1.50851	0.0168775
ENSMUSG00000001120	Pcbp3	1.43024	0.028859
ENSMUSG00000053358	Gm9905	-1.64973	0.00719023
ENSMUSG00000037474	Dtl	2.7733	0.0362142
ENSMUSG00000037318	Traf3ip3	7.38684	0.000113676
ENSMUSG00000048327	Ckap2l	3.01301	0.00306695
ENSMUSG00000030839	Sergef	1.5048	0.031794
ENSMUSG00000044469	Tnfaip8l1	1.26788	0.0273336
ENSMUSG00000106831	Ube2n-ps1	1.69173	0.0173955
ENSMUSG00000030677	Kif22	3.13896	0.00010903
ENSMUSG00000037544	Dlgap5	5.2286	8.3095e-07
ENSMUSG00000063698	Sfxn4	-1.29313	0.0207828
ENSMUSG00000026683	Nuf2	6.04332	4.73207e-07
ENSMUSG00000020330	Hmmr	3.35436	5.90537e-05
ENSMUSG00000031662	Snx20	1.19245	0.0280375
ENSMUSG00000018168	Ikzf3	4.44773	1.70664e-07
ENSMUSG00000023505	Cdca3	2.6325	0.00131151
ENSMUSG00000055546	Timd4	-2.45411	0.0130034
ENSMUSG00000059408	Mrgprh	-1.2931	0.0182857
ENSMUSG00000037752	Xkr8	1.08316	0.0357138
ENSMUSG00000027490	E2f1	2.44384	0.000121043
ENSMUSG00000078816	Prkcg	1.86123	0.000128142
ENSMUSG00000028989	Angptl7	-2.11314	0.009916
ENSMUSG00000028873	Cdca8	2.70598	0.00118235
ENSMUSG00000035104	Eva1a	1.24606	0.0461549
ENSMUSG00000032915	Adgre4	2.71642	9.88887e-07
ENSMUSG00000018381	Abi3	1.80383	0.000169819
ENSMUSG00000029414	Kntc1	6.24898	1.90271e-08
ENSMUSG00000054400	Cklf	1.30829	0.026571
ENSMUSG00000075271	Ttc30a1	-1.04095	0.0294318
ENSMUSG00000007122	Casq1	-1.74174	0.00440741
ENSMUSG00000027398	Il1b	2.11102	0.00127891
ENSMUSG00000045362	Tnfrsf26	2.41627	0.00113679
ENSMUSG00000024670	Cd6	5.71335	3.52768e-05
ENSMUSG00000039264	Gimap3	4.55642	3.47474e-12
ENSMUSG00000002055	Spag5	3.42172	0.0103527
ENSMUSG00000059089	Fcgr4	1.4626	0.00618398
ENSMUSG00000026589	Sec16b	-1.21707	0.0105614
ENSMUSG00000024696	Lpxn	1.37894	0.000763829
ENSMUSG00000017652	Cd40	1.77623	0.00729814
ENSMUSG00000006585	Cdt1	1.66118	0.00747933
ENSMUSG00000031264	Btk	1.4076	0.00241349
ENSMUSG00000046733	Gprc5a	2.14882	9.77053e-05
ENSMUSG00000044206	Vsig4	-1.9625	0.0030281
ENSMUSG00000004707	Ly9	2.6678	6.37473e-06
ENSMUSG00000000305	Cdh4	1.80162	0.0267039
ENSMUSG00000001281	Itgb7	3.62126	7.54709e-08
ENSMUSG00000055760	Gemin6	1.05872	0.0330951
ENSMUSG00000050555	Hyls1	1.05695	0.0215736
ENSMUSG00000024989	Cep55	4.33889	2.28641e-05
ENSMUSG00000091694	Apol11b	3.05266	0.0213571
ENSMUSG00000053137	Mapk11	1.34096	0.000931842
ENSMUSG00000055413	H2-Q5	1.56116	0.00192001
ENSMUSG00000095609	Gm21188	3.54596	1.64337e-11
ENSMUSG00000026697	Myoc	-2.20237	0.032894
ENSMUSG00000026117	Zap70	3.23643	0.0361929
ENSMUSG00000044811	Cd300c2	1.25806	0.0105997
ENSMUSG00000028459	Cd72	2.01394	0.000234907
ENSMUSG00000038602	Slc35f1	1.50324	0.015097
ENSMUSG00000075033	Nxpe3	1.2068	0.0098776
ENSMUSG00000034311	Kif4	2.92942	0.00235419
ENSMUSG00000003484	Cyp4f18	3.5858	1.8182e-10
ENSMUSG00000030641	Ddias	-2.04716	0.0281857
ENSMUSG00000021678	F2rl1	1.66343	0.0202281
ENSMUSG00000042489	Clspn	3.29045	0.000201646
ENSMUSG00000051220	Ercc6l	1.91141	0.00690751
ENSMUSG00000053930	Shisa6	1.19753	0.041964
ENSMUSG00000035407	Kank4	1.31906	0.00157222
ENSMUSG00000044827	Tlr1	2.00306	0.000883003
ENSMUSG00000053475	Tnfaip6	1.59381	0.0257135
ENSMUSG00000039934	Gsap	1.02322	0.0342162
ENSMUSG00000071203	Naip5	1.41661	0.0073542
ENSMUSG00000022033	Pbk	8.19699	4.01969e-09
ENSMUSG00000022346	Myc	2.55309	1.7686e-05
ENSMUSG00000029321	Slc10a6	1.43727	0.00403087
ENSMUSG00000069515	Lyz1	1.57978	0.0146821
ENSMUSG00000033581	Igf2bp2	1.28594	0.00126982
ENSMUSG00000020218	Wif1	-3.7315	0.0297508
ENSMUSG00000021702	Thbs4	-1.48897	0.0113389
ENSMUSG00000003283	Hck	1.62474	4.30106e-05
ENSMUSG00000034652	Cd300a	1.95953	9.12792e-05
ENSMUSG00000007783	Cpt1c	-1.07037	0.0114874
ENSMUSG00000037613	Tnfrsf23	2.19991	0.000196793
ENSMUSG00000029605	Oas1b	1.42214	0.0114551
ENSMUSG00000027827	Kcnab1	-1.71102	0.0445415
ENSMUSG00000046818	Ddit4l	-1.0179	0.00440998
ENSMUSG00000072082	Ccnf	3.88117	3.5661e-05
ENSMUSG00000026475	Rgs16	3.39927	9.23798e-11
ENSMUSG00000020151	Ptprr	2.00843	0.00649288
ENSMUSG00000037946	Fgd3	1.59934	0.000390264
ENSMUSG00000024397	Aif1	1.29225	0.0167856
ENSMUSG00000033192	Lpcat2	1.80684	0.000296917
ENSMUSG00000056494	Cngb3	-1.52167	0.0102086
ENSMUSG00000058290	Espl1	1.52165	0.0029916
ENSMUSG00000021974	Fgf9	-1.52633	0.000489489
ENSMUSG00000047534	Mis18bp1	2.61351	0.000230918
ENSMUSG00000019845	Tube1	1.70724	0.035292
ENSMUSG00000028175	Depdc1a	5.64829	0.0029304
ENSMUSG00000020155	Kcnmb1	-2.25102	0.0481105
ENSMUSG00000040229	Gpr34	1.13944	0.0494652
ENSMUSG00000094796	BC147527	3.91727	3.69974e-06
ENSMUSG00000051457	Spn	2.71138	8.6748e-05
ENSMUSG00000022504	Ciita	2.70672	2.42135e-08
ENSMUSG00000023992	Trem2	1.36556	0.000429963
ENSMUSG00000002083	Bbc3	-1.1516	0.000800389
ENSMUSG00000048442	Smim5	-1.47797	0.0467189
ENSMUSG00000029368	Alb	-3.81402	0.00165801
ENSMUSG00000050370	Ch25h	3.22211	8.23077e-06
ENSMUSG00000060131	Atp8b4	2.14365	0.000343014
ENSMUSG00000015880	Ncapg	3.45686	3.70633e-05
ENSMUSG00000023349	Clec4n	2.30605	1.07432e-06
ENSMUSG00000022034	Esco2	5.98532	4.14901e-06
ENSMUSG00000056306	Sertm1	-3.78447	0.00605072
ENSMUSG00000111390	Gm48796	-3.00482	0.0285673
ENSMUSG00000090231	Cfb	3.49356	0.0319964
ENSMUSG00000025746	Il6	4.45114	0.000771294
ENSMUSG00000041986	Elmod1	3.00192	0.00786186
ENSMUSG00000039055	Eme1	5.29767	0.0271586
ENSMUSG00000085912	Trp53cor1	-2.96757	0.02314
ENSMUSG00000021211	Akr1c12	2.92046	0.0305007
ENSMUSG00000104164	Gm38248	-4.18547	0.0362123
ENSMUSG00000044576	Garem2	3.29073	0.0494655
ENSMUSG00000020396	Nefh	5.86077	0.0372848
ENSMUSG00000024334	H2-Oa	5.41519	0.0235026
ENSMUSG00000071398	2410004P03Rik	3.96418	0.0226677
ENSMUSG00000097154	Gm26510	-2.25531	0.0444642
ENSMUSG00000022534	Mefv	4.54243	0.0201387
ENSMUSG00000071550	Cfap44	5.81176	0.0131806
ENSMUSG00000022659	Gcsam	3.90659	0.00370521
ENSMUSG00000112941	Gm48623	3.90188	0.00448333
ENSMUSG00000113136	Gm19951	4.46014	0.0442387
ENSMUSG00000090919	Pabpc4l	-3.70229	0.00392765
ENSMUSG00000050350	Gpr18	3.71298	0.0139147
ENSMUSG00000029553	Tfec	1.83257	0.0140316
ENSMUSG00000037628	Cdkn3	2.72648	0.0101545
ENSMUSG00000046341	Gm11223	2.20717	0.0201566
ENSMUSG00000053318	Slamf8	2.00805	0.00624483
ENSMUSG00000078137	Ankrd63	-3.33584	0.00741193
ENSMUSG00000046295	Ankle1	3.75309	0.0289989
ENSMUSG00000004612	Nkg7	3.15373	0.000289248
ENSMUSG00000002204	Napsa	3.87305	2.57285e-05
ENSMUSG00000110279	Gm45552	-2.28036	0.0292701
ENSMUSG00000030577	Cd22	5.26591	0.00239758
ENSMUSG00000109279	Gm45220	3.24416	0.0191824
ENSMUSG00000035165	Kcne3	5.39523	2.44422e-06
ENSMUSG00000047798	Cd300lf	2.9089	0.00472922
ENSMUSG00000079563	Pglyrp2	4.79001	0.00131407
ENSMUSG00000072596	Ear2	3.41925	0.0091231
ENSMUSG00000032053	Pou2af1	3.93995	0.0471427
ENSMUSG00000005947	Itgae	3.07378	0.0376766
ENSMUSG00000046908	Ltb4r1	2.2586	0.00577188
ENSMUSG00000103367	Gm38158	2.06001	0.0429368
ENSMUSG00000115379	Gm48990	3.1743	0.00371119
ENSMUSG00000032246	Calml4	1.91665	0.0170654
ENSMUSG00000072109	A530040E14Rik	2.8923	0.000351351
ENSMUSG00000056073	Grik2	1.57825	0.0406526
ENSMUSG00000078773	Rad54b	5.65444	0.00026879
ENSMUSG00000041552	Ptchd1	3.52209	0.02709
ENSMUSG00000095788	Sirpb1a	5.07368	1.08945e-05
ENSMUSG00000042817	Flt3	5.47169	0.00484975
ENSMUSG00000039187	Fanci	5.21748	0.00903927
ENSMUSG00000023216	Epb42	4.39402	0.00595361
ENSMUSG00000021587	Pcsk1	1.72279	0.0283076
ENSMUSG00000083261	Gm7816	2.4247	0.028679
ENSMUSG00000040264	Gbp2b	4.80463	2.71793e-05
ENSMUSG00000028362	Tnfsf8	5.41794	5.33309e-05
ENSMUSG00000117029	CT030155.1	-3.13494	0.016956
ENSMUSG00000030000	Add2	2.54059	0.00976631
ENSMUSG00000102418	Sh2d1b1	4.82543	0.000101776
ENSMUSG00000037944	Ccr7	4.91664	0.00712183
ENSMUSG00000114800	Gm31600	-1.72895	0.0400468
ENSMUSG00000073492	Gm10521	2.88378	0.0176264
ENSMUSG00000094335	Igkv1-117	5.26609	0.000229636
ENSMUSG00000021070	Bdkrb2	2.31631	0.027433
ENSMUSG00000038775	Vill	2.32291	0.00954562
ENSMUSG00000021700	Rab3c	5.02047	0.00579936
ENSMUSG00000091491	Vmn2r97	3.96613	0.0149959
ENSMUSG00000103313	Gm38357	4.10884	0.000302733
ENSMUSG00000099974	Bcl2a1d	2.87226	0.00442509
ENSMUSG00000047880	Cxcr5	5.0071	0.00190337
ENSMUSG00000050232	Cxcr3	3.88184	4.44157e-05
ENSMUSG00000050600	Zfp831	3.00254	0.0177264
ENSMUSG00000043931	Gimap7	4.05959	0.0222809
ENSMUSG00000094707	A830019P07Rik	3.92382	0.0119365
ENSMUSG00000067714	Lpar5	3.20913	0.002975
ENSMUSG00000096802	Gm15433	2.60781	0.0059026
ENSMUSG00000094475	Gm11007	-3.28841	0.0106251
ENSMUSG00000050822	Slc29a4	2.0062	0.0436938
ENSMUSG00000062082	Cd200r4	2.83162	0.00658667
ENSMUSG00000076577	Igkv8-30	5.16134	0.0332063
ENSMUSG00000030468	Siglecg	3.9975	0.012122
ENSMUSG00000046223	Plaur	1.97855	0.00369311
ENSMUSG00000017146	Brca1	3.21228	8.484e-06
ENSMUSG00000028071	Sh2d2a	4.0945	0.000456975
ENSMUSG00000041481	Serpina3g	2.07333	0.000180027
ENSMUSG00000052013	Btla	3.39797	0.00708469
ENSMUSG00000037337	Map4k1	2.06284	0.0240917
ENSMUSG00000003779	Kif20a	1.96935	0.00108423
ENSMUSG00000020897	Aurkb	4.48927	4.34477e-05
ENSMUSG00000020185	E2f7	1.8698	0.00419203
ENSMUSG00000027323	Rad51	1.97818	0.0167792
ENSMUSG00000050211	Pla2g4e	-2.00185	0.0385484
ENSMUSG00000043313	Pcdhb19	-1.02917	0.0312028
ENSMUSG00000024669	Cd5	5.81196	0.0365233
ENSMUSG00000025855	Prkar1b	1.06598	0.0351495
ENSMUSG00000062380	Tubb3	1.84778	0.00593604
ENSMUSG00000000244	Tspan32	2.86341	4.08544e-06
ENSMUSG00000026582	Sele	1.59068	0.00368694
ENSMUSG00000018924	Alox15	3.53594	0.0053282
ENSMUSG00000036875	Dna2	2.2246	0.000825873
ENSMUSG00000028068	Iqgap3	3.41832	0.000155195
ENSMUSG00000027456	Sdcbp2	1.44996	0.0183312
ENSMUSG00000019890	Nts	1.78098	0.00669336
ENSMUSG00000029862	Clcn1	-1.5265	0.00921338
ENSMUSG00000104213	Ighd	3.68197	1.23847e-07
ENSMUSG00000030365	Clec2i	2.62969	0.012759
ENSMUSG00000051279	Gdf6	2.2769	0.00128697
ENSMUSG00000051235	Gen1	2.40113	0.00348045
ENSMUSG00000022657	Cd96	3.23164	0.0438165
ENSMUSG00000026196	Bard1	1.48889	0.0167959
ENSMUSG00000032841	Prr5l	1.88307	0.0045971
ENSMUSG00000079671	2610203C22Rik	1.37454	0.00895913
ENSMUSG00000030867	Plk1	2.09785	0.0194549
ENSMUSG00000045322	Tlr9	1.82474	0.0143679
ENSMUSG00000045751	Mms22l	1.21118	0.0475118
ENSMUSG00000035711	Dok3	1.22949	0.0480202
ENSMUSG00000082044	Snrpert	-1.39888	0.0208078
ENSMUSG00000110057	Gm2225	1.48062	0.0343092
ENSMUSG00000111027	Gm2981	1.39142	0.0327137
ENSMUSG00000017639	Rab11fip4	3.74795	0.0196237
ENSMUSG00000071715	Ncf4	2.22303	2.2081e-06
ENSMUSG00000040907	Atp1a3	2.7974	0.0199936
ENSMUSG00000100017	2410022M11Rik	-1.2566	0.00334197
ENSMUSG00000115354	Gm49083	-3.14622	0.0114863
ENSMUSG00000055882	Abhd16b	4.95301	0.0173023
ENSMUSG00000033615	Cplx1	6.43884	0.00509278
ENSMUSG00000068105	Tnfrsf13c	6.33287	0.0165641
ENSMUSG00000078783	Gm9733	4.73887	0.0100107
ENSMUSG00000076563	Igkv5-48	5.89896	0.0343331
ENSMUSG00000021364	Elovl2	4.33383	0.0424282
ENSMUSG00000095981	Ighv10-1	5.70779	0.0204588
ENSMUSG00000023045	Soat2	4.21766	0.0354172
ENSMUSG00000028836	Slc30a2	-3.19423	0.0366128
ENSMUSG00000106158	Gm43216	6.14047	0.00262412
ENSMUSG00000076583	Igkv8-24	5.85835	0.0106654
ENSMUSG00000032514	Ttc21a	5.21983	0.0376136
ENSMUSG00000074419	Gm15448	3.36387	0.00377328
ENSMUSG00000005716	Pvalb	-6.42237	0.000109255
ENSMUSG00000027867	Spag17	4.08503	0.0477076
ENSMUSG00000089687	Rab42	-2.99979	0.0453346
ENSMUSG00000056222	Spock1	3.50914	0.0386502
ENSMUSG00000113669	Gm36723	5.71591	0.0132446
ENSMUSG00000086399	Gm16144	5.83896	0.00425392
ENSMUSG00000095771	Igkv14-111	6.11404	0.0259759
ENSMUSG00000108841	Frmpd2	5.25467	0.0360275
ENSMUSG00000076508	Igkv17-127	6.50046	0.00231624
ENSMUSG00000101585	1600010M07Rik	2.99431	0.0141951
ENSMUSG00000094546	Ighv1-26	6.40553	0.0036345
ENSMUSG00000109341	Gm30873	2.96262	0.0350149
ENSMUSG00000049420	Tmem200a	4.60902	0.0102405
ENSMUSG00000013418	B4galnt2	4.96297	0.0237813
ENSMUSG00000040856	Dlk1	3.86477	0.0261997
ENSMUSG00000097334	2700012I20Rik	-4.0399	0.0182854
ENSMUSG00000073130	Gm1141	4.79546	0.0182548
ENSMUSG00000104719	4933437G19Rik	3.94338	0.023368
ENSMUSG00000094088	Ighv1-64	6.38527	0.015573
ENSMUSG00000067341	H2-Eb2	5.25475	0.032398
ENSMUSG00000079298	Klrb1b	5.14617	0.0101932
ENSMUSG00000038415	Foxq1	2.8989	0.00726717
ENSMUSG00000109086	Gm5596	5.47684	0.0256454
ENSMUSG00000095571	Ighv5-17	6.57255	0.00404087
ENSMUSG00000022586	Ly6i	3.75028	0.0110536
ENSMUSG00000051682	Treml4	4.95232	0.0171221
ENSMUSG00000112847	Gm47573	2.63776	0.0486116
ENSMUSG00000005540	Fcer2a	4.33158	0.011336
ENSMUSG00000029092	D5Ertd615e	3.08613	0.00413699
ENSMUSG00000111864	Rpl26-ps6	2.09825	0.0381015
ENSMUSG00000047898	Ccr4	6.00897	0.0109801
ENSMUSG00000094420	Igkv10-96	6.51336	0.00583359
ENSMUSG00000043458	Pcdhb12	3.31068	0.0341197
ENSMUSG00000061527	Krt5	5.31147	0.0366698
ENSMUSG00000019874	Fabp7	3.73159	0.014328
ENSMUSG00000101439	Gm336	-2.85606	0.0359478
ENSMUSG00000076672	Ighv3-6	5.24182	0.0365582
ENSMUSG00000026418	Tnni1	3.24803	0.0211959
ENSMUSG00000086894	Gm15708	2.18047	0.0490455
ENSMUSG00000107937	Gm44200	2.341	0.0478007
ENSMUSG00000050241	Klre1	7.25706	0.000147362
ENSMUSG00000030165	Klrd1	3.41697	0.00143549
ENSMUSG00000032988	Slc16a8	-2.02818	0.0472905
ENSMUSG00000029371	Cxcl5	1.84654	0.0183696
ENSMUSG00000074497	A430078G23Rik	3.47357	0.0382736
ENSMUSG00000035860	Cdhr3	3.51784	0.0335287
ENSMUSG00000102037	Bcl2a1a	5.49381	0.00623846
ENSMUSG00000026301	Iqca	6.14678	0.02084
ENSMUSG00000014542	Clec4f	-4.83958	0.0279809
ENSMUSG00000031132	Cd40lg	5.44623	0.0237038
ENSMUSG00000035020	Epgn	3.26459	0.0412842
ENSMUSG00000106357	Gm8013	5.12186	0.0193861
ENSMUSG00000113326	Gm47586	3.41552	0.0447426
ENSMUSG00000097632	4930552P12Rik	-3.69517	0.0437691
ENSMUSG00000085768	Gm13707	5.04328	0.0205148
ENSMUSG00000110949	Nudt8	-4.4411	0.0321313
ENSMUSG00000045326	Fndc7	5.83987	0.0350404
ENSMUSG00000094652	Ighv1-42	5.32862	0.0285423
ENSMUSG00000076555	Igkv4-57-1	6.25338	0.0100155
ENSMUSG00000044309	Apol7c	3.97498	0.0467946
ENSMUSG00000071202	Ccdc78	5.11875	0.0404383
ENSMUSG00000038729	Akap2	5.08578	0.0440444
ENSMUSG00000036231	Agr3	6.22077	0.0205333
ENSMUSG00000061577	Adgrg5	5.51692	0.019374
ENSMUSG00000075031	Hist1h2bb	4.69378	0.0469974
ENSMUSG00000083287	Gm13502	3.61579	0.00217782
ENSMUSG00000095681	Gm8281	2.93513	0.0406311
ENSMUSG00000076580	Igkv8-27	5.80296	0.0426116
ENSMUSG00000048806	Ifnb1	5.96737	0.0104124
ENSMUSG00000046008	Pnlip	-4.65533	0.0338974
ENSMUSG00000024124	Prss30	4.88618	0.0383972
ENSMUSG00000116270	Gm1600	-3.88656	0.0293969
ENSMUSG00000024987	Cyp26a1	-5.8867	0.00657991
ENSMUSG00000041449	Serpina3h	5.47651	0.0338586
ENSMUSG00000104350	Gm38244	4.4217	0.0484848
ENSMUSG00000105646	Gm30211	5.61524	0.0473713
ENSMUSG00000068303	Spr-ps1	5.75607	0.0468184
ENSMUSG00000062151	Unc13c	-4.48198	0.0257309
ENSMUSG00000100367	Gm29336	5.84948	0.0413997
ENSMUSG00000102097	A930006L05Rik	4.72805	0.0419294
ENSMUSG00000103343	Gm37052	5.16124	0.0417092
ENSMUSG00000102451	Gm37655	5.59095	0.0331841
ENSMUSG00000055833	1700034H15Rik	-5.38196	0.00542914
ENSMUSG00000106868	Gm19798	5.71491	0.0222012
ENSMUSG00000072419	Dppa2	5.60916	0.016175
ENSMUSG00000021490	Slc34a1	-3.2729	0.0430124
ENSMUSG00000048620	Olfr1336	-4.36425	0.0421899
ENSMUSG00000058914	C1qtnf3	5.38315	0.000860357
ENSMUSG00000030048	Gkn3	-3.28034	0.0145495
ENSMUSG00000030158	Clec12b	-4.50515	0.00310108
ENSMUSG00000030895	Hpx	-4.07393	0.0143714
ENSMUSG00000054679	Srsf12	4.43371	0.0211171
ENSMUSG00000029120	Ppp2r2c	2.14474	0.036296
ENSMUSG00000028965	Tnfrsf9	3.59885	0.00511033
ENSMUSG00000037913	Tmem156	2.88523	0.033368
ENSMUSG00000022416	Cacna1i	7.14194	0.000343948
ENSMUSG00000026285	Pdcd1	6.27895	0.00421244
ENSMUSG00000070501	Ifi214	3.68186	0.0090604
ENSMUSG00000097667	Gm26764	4.63688	0.00141418
ENSMUSG00000020279	Il9r	5.68283	0.0499422
ENSMUSG00000094689	Ighv1-81	6.8851	0.0012488
ENSMUSG00000025176	Hoga1	-3.19705	0.0310655
ENSMUSG00000056752	Dnah9	4.98918	0.0122046
ENSMUSG00000113528	Gm32699	-2.87949	0.0480732
ENSMUSG00000026866	Kynu	5.00593	0.0138799
ENSMUSG00000097472	Gm26586	2.73354	0.0132388
ENSMUSG00000055341	Zfp457	-3.30081	0.0429845
ENSMUSG00000097404	Gm10814	-5.69427	0.00943097
ENSMUSG00000027748	Trpc4	-4.54512	0.0346272
ENSMUSG00000087272	Gm15409	-5.23255	0.0339104
ENSMUSG00000093931	Amy2a3	-5.99225	0.0268831
ENSMUSG00000087578	Ccdc142os	-4.52004	0.0362043
ENSMUSG00000110710	C78859	-5.2063	0.0364752
ENSMUSG00000106858	Gm43844	-4.57982	0.0291954
ENSMUSG00000094951	Ighv5-6	5.17978	0.0349097
ENSMUSG00000034112	Atp2c2	5.22917	0.0369049
ENSMUSG00000052525	Spdya	-5.11994	0.0434944
ENSMUSG00000061082	Plac1	5.20448	0.0333018
ENSMUSG00000112135	Gm9029	-4.71237	0.0245898
ENSMUSG00000106791	4930553P18Rik	-4.52219	0.0346855
ENSMUSG00000042179	Pnliprp1	-5.51395	0.0244798
ENSMUSG00000075286	Gm1968	-3.9687	0.042411
ENSMUSG00000083238	Hspe1-ps4	-5.59348	0.0145953
ENSMUSG00000029882	2210010C04Rik	-5.75727	0.0451432
ENSMUSG00000028979	Masp2	-5.49645	0.0164369
ENSMUSG00000023914	Mep1a	-5.36906	0.0341962
ENSMUSG00000086134	Gm16159	-4.39568	0.0442224
