# Supplementary material for: Discovery and confirmation of crucial genes associated with radiation-induced heart disease
Source: Int J Med Sci. 2025 Feb 18;22(6):1278–91. doi: 10.7150/ijms.107667 (PMC11898860; doi:10.7150/ijms.107667)
Supplement: Supplementary file 2 — Supplementary table 2. [file ijmsv22p1278s2.xlsx]

## Sheet: Control 1d vs. IRR 1d
Supplementary Table2: GO enrichment analysis of DEGs identified in irradiated-1 day samples compared with non-irradiated-1 day samples
ID	Gene	Description	PValue	Count
GO:0002376	Btla/C3/Ifitm3/Fcgr1/Irf7/Cfh/Lcn2/Lilr4b/Zbp1/Acod1/Cd24a/Tifa/Cfp/Hmgb2/Gbp5/Cx3cr1/Cd19/Isg20/Gbp2/Pml/Cd1d1/Ifit1/Tmem43/Oasl2/Bst2/Cd3e/C1ra/Itk/H2-Eb1/Masp2/Lat2/Cd74/Cd79b/Prdm1/H2-Q10/H2-Aa/Lacc1/H2-T23/Slamf6/H2-Ab1/Ifit3/Tyrobp/Ifi204/Dhx58/Cd8a/Ffar2	immune system process	4.15424e-10	46
GO:0009617	Stap1/Adamts9/Serpina3n/C3/Fcgr1/Naaladl2/Lcn2/Acod1/Saa3/Lrg1/Gbp5/Isg15/Nos2/Usp18/Gbp2/Trf/Ifit1/Mt2/Gpc3/Vil1/Ms4a1/Ces1g/Ifi44/Cd79b/Ifit3/Ifi204/Dhx58/Ly6a	response to bacterium	1.52373e-07	28
GO:0009615	Ifit1/Ifi27l2a/Ifitm3/Oasl2/Bst2/Ifit3b/Itgb8/Lcn2/Mx1/Duox2/Isg15/Acta2/Ifit3/Isg20/Apob/Dhx58	response to virus	1.5553e-07	16
GO:0007155	Itgb7/Bmx/Thbs3/Pcdhb9/Lamc3/Col8a2/Wisp1/Amigo2/Cd24a/Hapln1/Acan/Gpnmb/Myh10/Cx3cr1/Clca2/Siglech/Pcdhga1/Lyve1/Adam5/Aoc3/Fn1/Lgals3bp/Col14a1/Siglec1/Itgb8/Col18a1/Vwf/Cadm3/Mmrn2/Thbs1/Cldn15/Reln/Csf3r/Msln/Ncam1/Cdhr1/Sdk1/Comp/Col16a1/Cercam/Igsf9b/Cldn11	cell adhesion	5.48904e-07	42
GO:0030198	Mmp2/Tnfrsf11b/Adamts9/Fn1/Reck/Spock2/Mmp16/Olfml2a/Col8a2/Col18a1/Fbln1/Smoc1/Col1a1/Olfml2b/Col16a1/Slc39a8/Scara3/Abi3bp/Mmp13/Nepn	extracellular matrix organization	1.84223e-06	20
GO:0097190	Cd24a/Pidd1/Ifi27l2a/Ptgis/Bbc3/Faim2/Ifi27/Inhbb/Tyrobp/Cd3e/Adora2a/Bax	apoptotic signaling pathway	4.23492e-06	12
GO:0016064	Il9r/C4b/Ighd/Csf3r/Irf7/Cd19/Cfh/Ighm/Cd74	immunoglobulin mediated immune response	1.04883e-05	9
GO:0051607	Ifit1/Rtp4/Ifitm3/Oasl2/Irf7/Ifi27/Bst2/Ifit3b/Gbp3/Acod1/Pmaip1/Zbp1/Mx1/Trim11/Ifi214/Isg15/Ifit3/Isg20/Ifi204/Dhx58/Cd8a/Pml	defense response to virus	1.08803e-05	22
GO:0042130	Clec4g/Btla/Gpnmb/Cd80/H2-Aa/H2-Ab1/Vsig4/Pla2g2d/Lilr4b/Pde5a	negative regulation of T cell proliferation	2.19015e-05	10
GO:0042771	Aen/Rps27l/Bbc3/Phlda3/Cdkn1a/Ifi204/Pmaip1/Pml	intrinsic apoptotic signaling pathway in response to DNA damage by p53 class mediator	3.59025e-05	8
GO:0001649	Bmpr1b/Igfbp5/Dhh/Myoc/Ccl3/Gli2/Wisp1/Id4/Col1a1/Gdf10/Gpnmb/Sfrp1/Fignl1	osteoblast differentiation	4.62553e-05	13
GO:0045087	C3/Ifitm3/Fcgr1/Irf7/Ifi27/Cfh/Lcn2/Zbp1/Acod1/Ighv9-3/Cd24a/Tifa/C4b/Ighd/Cfp/Hmgb2/Cx3cr1/Isg20/Pml/Cd1d1/Ifit1/Igtp/Tmem43/Oasl2/Ighv7-3/Bst2/C1ra/Masp2/Mx1/Trbc1/Trim11/Iglc2/Prdm1/Lacc1/Vnn1/Slamf6/Ifit3/Trim10/Ifi204/Dhx58/Ighm	innate immune response	6.61503e-05	41
GO:0000070	Kif18b/Cdca8/Ndc80/Rasl2-9/Nusap1/Espl1/Nek2/Kif11	mitotic sister chromatid segregation	7.82846e-05	8
GO:0072332	Ifi214/E2f2/Bbc3/Ifi204/Pmaip1/Bax/Eda2r/Pml	intrinsic apoptotic signaling pathway by p53 class mediator	0.000131527	8
GO:0019882	Cd1d1/Wdfy4/H2-Aa/Rab34/H2-Ab1/H2-Eb1/Ighm/Cd74	antigen processing and presentation	0.000181063	8
GO:0030199	Col1a1/Acan/Col14a1/Comp/Serpinf2/Sfrp2/Fmod/Col18a1/Optc	collagen fibril organization	0.000218976	9
GO:0060348	Phex/Bgn/Bmpr1b/Myoc/Sh3pxd2b/Mmp16/Cfh/Sulf2/Optc/Wisp1/Tnfsf11	bone development	0.000244864	11
GO:2000379	Thbs1/Dcxr/Plau/Tspo/Cdkn1a/Lcn2/Acod1	positive regulation of reactive oxygen species metabolic process	0.00032201	7
GO:0034341	Snca/H2-Aa/Ifitm3/Bst2/H2-Eb1/Kynu/Cd74	response to interferon-gamma	0.000381564	7
GO:0030282	Ptgs2/Gpc3/Phex/Gpnmb/Duox2/Comp/Slc24a3/Ltbp3/Mmp13	bone mineralization	0.000394956	9
GO:0000281	Cep55/Ckap2/Exoc4/Kif23/Kif20a/Myh10/Cdca8/Nusap1/Zfp365	mitotic cytokinesis	0.000394956	9
GO:0048146	Ereg/Gas6/Ccna2/Fn1/Lif/Cd248/Cdkn1a/Fbln1/Cd74/Pml	positive regulation of fibroblast proliferation	0.000406726	10
GO:0002063	Acan/Bmpr1b/Comp/Sfrp2/Sulf2/Ecm1	chondrocyte development	0.000431346	6
GO:0001503	Col1a1/Gdf10/Clec11a/Ahsg/Lrrc17/Comp/Mgp/Mmp16/Runx3/Sost/Ecm1/Tnfsf11	ossification	0.000464558	12
GO:0001501	Bmpr1b/Hoxa2/Sh3pxd2b/Mmp16/Col18a1/Gli2/Ltbp3/Col1a1/Fst/Hapln1/Hoxa5/Acan/Comp	skeletal system development	0.000482259	13
GO:0045444	Id4/Angptl8/Smad6/Gdf10/Srebf1/Nr4a3/Tmem120a/Inhbb/Arxes1/Ffar2/Bscl2	fat cell differentiation	0.000493128	11
GO:0035458	Ifi214/Ifit1/Igtp/Ifit3/Gm4951/Gbp3/Ifi204/Gbp2/Acod1	cellular response to interferon-beta	0.000546681	9
GO:0030308	Sesn2/Bbc3/Sfrp2/Bst2/Zmat3/Cdkn1a/Eno1b/Serpine2/Brca1/Ahsg/Sfrp1/Pml/Slit3	negative regulation of cell growth	0.000551949	13
GO:0006869	Apol9a/Apoa2/Tspo/Slc27a3/Slc27a2/Ano3/Apol11b/Apod/Gramd1c/Apol10b/Apold1/Ano4/Apoc4/Apob/Slc51a	lipid transport	0.000646261	15
GO:0019886	H2-Aa/H2-Ab1/H2-Eb1/H2-Ob/Ctse/Cd74	antigen processing and presentation of exogenous peptide antigen via MHC class II	0.000649358	6
GO:0050766	Gas6/Apoa2/Pros1/Ahsg/C3/Fcgr1/Lrp1/Tub/Ccr7	positive regulation of phagocytosis	0.000742412	9
GO:0050850	Cd24a/Exoc4/Ncam1/Ccl3/Cd3e/Cd8a	positive regulation of calcium-mediated signaling	0.000785046	6
GO:0009410	Gabrb3/Mmp2/Ptgs2/Atp1a3/Tnfrsf11b/Ass1/Sfrp2/Ccl3/Tspo/Agpat2/Lcn2/Adora2a/Thbs1/Col1a1/Snca/Aldh3a1/Fzd1/Ncam1/Srebf1/Sfrp1/Cdk1	response to xenobiotic stimulus	0.000828593	21
GO:0008285	Ptgs2/Smad6/Ereg/Ifitm3/Sfrp2/Podn/H19/Serpine2/Abi3bp/Pml/Gpc3/Ndn/Ddah1/Trp53inp1/Tpte/Cdkn1a/Ifit3b/Adora2a/Mmrn2/Bax/Thbs1/Rgcc/Lif/Ifit3/Sfrp1/Slit3	negative regulation of cell proliferation	0.000845426	26
GO:0060349	Comp/Pappa2/Sfrp2/Actn3/Ltbp3/Mmp13/Cyp26b1	bone morphogenesis	0.000940615	7
GO:0060976	Smad6/Prokr1/Gpc3/Prdm1/Myh10/Lrp1/Aplnr	coronary vasculature development	0.00107534	7
GO:0006693	Ptgs2/Cyp2s1/Pla2g4a/Ptgis/Ces2b/Ces2g/Ces2e	prostaglandin metabolic process	0.00107534	7
GO:0019722	Cd24a/Ncam1/Cx3cr1/Cxcr4/Ccl3/Cd3e/Lat2/Ccr7/Cd8a/Tnfsf11	calcium-mediated signaling	0.00116113	10
GO:0010757	Thbs1/Plau/Serpinf2/Serpine2	negative regulation of plasminogen activation	0.00120378	4
GO:0071346	Gbp11/Ass1/Gbp5/Ccl12/Nos2/H2-Ab1/Capg/Ccl3/Gbp3/Gbp2/Acod1	cellular response to interferon-gamma	0.00131817	11
GO:0007049	Ercc6l/Nuf2/Nr4a3/Bub1/Ccnf/Nek2/Cep55/Brca1/Ccna2/Ube2c/Ska1/Ddias/Aspm/Cdk1/Prc1/Ckap2/Kif23/Cdkn1a/Ndc80/Cdca8/Nusap1/Mcm5/Knl1/Tpx2/Foxm1/Rgcc/E2f2/Kctd11/Kif18b/Melk/Dlgap5/Ccnb2/Mki67/Kif11	cell cycle	0.00139061	34
GO:0006955	Fcer2a/Prg4/Smad6/H2-T22/Cfh/Cd209f/Ccl12/Cx3cr1/Igkv16-104/Mylpf/Cd1d1/Clec4g/Cd80/Igkv4-91/Igkv3-2/Ccl3/Itgb8/H2-Eb1/Ifi44/Cd74/Tnfsf11/Thbs1/H2-Q10/H2-Aa/H2-T23/Lif/Cxcr4/H2-Ab1/Ccr7	immune response	0.00143704	29
GO:0051216	Evc/Bmpr1b/Comp/Mgp/Sfrp2/Cfh/Sulf2/Itgb8/Timp1/Mmp13	cartilage development	0.00158016	10
GO:0042157	Apol11b/Apol9a/Apoa2/Apol10b/Apold1/Apob	lipoprotein metabolic process	0.00180063	6
GO:0045089	Ereg/Coch/Hmgb2/Srebf1/Gbp5/Cd74	positive regulation of innate immune response	0.00180063	6
GO:0010628	Stap1/Gas6/Bmpr1b/Wnt16/Ephb2/Lcn2/Id4/Mustn1/Brca1/Id2/Hmgb2/Apob/Cdk1/Fn1/Trp53inp1/Ccl3/Sh3pxd2b/Cd3e/Itgb8/Met/Slc24a3/Fbln1/Olfm1/Cd74/Cyp26b1/Tnfsf11/Rgcc/Prdm1/Hoxa5/Lif/Acta2/Tyrobp	positive regulation of gene expression	0.00181605	32
GO:0007596	Slc4a1/Mmrn1/Gas6/Pros1/C3/Comp/Vwf/Serpine2/Anxa8	blood coagulation	0.00198817	9
GO:0007059	Brca1/Nuf2/Top2a/Bub1/Dlgap5/Ska1/Ndc80/Espl1/Knl1/Nek2	chromosome segregation	0.00226591	10
GO:0043065	Mmp2/Ptgs2/Pla2g4a/Trp53inp1/Bbc3/Sfrp2/Phlda3/Zmat3/Tspo/Olfm1/Lcn2/Pmaip1/Zbp1/Bax/Adcy10/Pidd1/Hoxa5/Lgals1/Nos2/Top2a/Melk/Sfrp1/Pde5a	positive regulation of apoptotic process	0.00229644	23
GO:0010828	C3/Nr4a3/Met/Aoc3	positive regulation of glucose transport	0.00247041	4
GO:0060346	Col1a1/Mmp2/Thbs3/Sfrp1	bone trabecula formation	0.00247041	4
GO:0071347	Mmp2/Fn1/Ptgis/Ccl12/Inhbb/Ccl3/Sfrp1/Saa3/Acod1	cellular response to interleukin-1	0.00251973	9
GO:0031100	Gas6/Apoa2/Ccna2/Nr4a3/Lif/Prps2/Cdk1	animal organ regeneration	0.00275356	7
GO:0007623	Id4/Prokr1/Id2/Ass1/Srebf1/Nos2/Per3/Crem/Prokr2/Per2	circadian rhythm	0.00277925	10
GO:0042632	Cd24a/Tsku/Apoa2/Nr1h3/Ces1g/Gpr39/Nr5a2/Tspo/Apob/Ampd2	cholesterol homeostasis	0.00277925	10
GO:0006956	Rgcc/C4b/Cfp/C3/Cfh	complement activation	0.00278557	5
GO:2000353	Thbs1/Rgcc/Ccl12/Col18a1/Cd248	positive regulation of endothelial cell apoptotic process	0.00278557	5
GO:0010951	Serpina3n/Ahsg/Serpinb1c/Serpinf2/Timp4/Timp1/Fetub/Serpine2/Crb2	negative regulation of endopeptidase activity	0.00293173	9
GO:0035904	Smad6/Prdm1/Myh10/Efemp2/Cxcr4/Aplnr	aorta development	0.00312938	6
GO:0035457	Ifit1/Gas6/Ifit3/Ifit3b/Ifi204	cellular response to interferon-alpha	0.00332776	5
GO:0071479	Ifi214/Brca1/Bbc3/Cdkn1a/Ifi204/Fignl1/Spidr	cellular response to ionizing radiation	0.00337855	7
GO:0007568	Mmp2/Ptgs2/Ifi27l2a/Ass1/Igfbp5/Tspo/Timp1/Kcnmb1/Acmsd/Cd68/Apod/Ncam1/Srebf1	aging	0.00358799	13
GO:0007166	Fcrl1/Btla/Cd80/Fcgr1/Ms4a1/Cd3e/Edn3/Gfra2/Cd79b/Cd24a/Fzd1/Ncam1/Adgre4/Pappa2/Cd8a	cell surface receptor signaling pathway	0.00419092	15
GO:0045926	Mt2/Gpc3/Igfbp5/Bbc3	negative regulation of growth	0.00433807	4
GO:0003417	Thbs1/Thbs3/Comp/Mmp13	growth plate cartilage development	0.00433807	4
GO:0001525	Mmp2/Ptgs2/Lepr/Ereg/Fn1/Col8a2/Cfh/Ephb2/Col18a1/Aplnr/Ecm1/Mmrn2/Anpep/Plau/Ccl12/Apold1/Flna/Optc	angiogenesis	0.00460818	18
GO:0071635	Fn1/Met/Fbln1	negative regulation of transforming growth factor beta production	0.0048057	3
GO:0006953	Serpina3n/Fn1/Ahsg/Ass1/Serpinf2/Saa3	acute-phase response	0.00505011	6
GO:0071407	Igfbp5/P2ry13/Ccl12/Nos2/Ccl3/Gli2/P2ry6/Cdk1	cellular response to organic cyclic compound	0.00507553	8
GO:1902043	Thbs1/Bmpr1b/Sfrp1/Pmaip1	positive regulation of extrinsic apoptotic signaling pathway via death domain receptors	0.00551956	4
GO:1903028	C4b/Cfp/C3/Masp2	positive regulation of opsonization	0.00551956	4
GO:0010629	Trp53inp1/Ccdc3/Sfrp2/Lrp1/Ccl3/Cd3e/Pcx/Slc24a3/Itgb8/Met/Cdkn1a/H19/Aplnr/Olfm1/Id2/Prdm1/Hmgb2/Nos2/Sfrp1/Oprd1/Slit3/Cdk1	negative regulation of gene expression	0.00563655	22
GO:0050870	H2-Aa/H2-Ab1/Cd3e/H2-Eb1/H2-Ob/Tnfsf11	positive regulation of T cell activation	0.00563718	6
GO:0030336	Acan/Reck/Trp53inp1/Igfbp5/Ifitm3/Cx3cr1/Sfrp2/Podn/Bst2/Sfrp1/Mmrn2/Cd74	negative regulation of cell migration	0.00570658	12
GO:0006631	Ptgs2/Cpt1c/Cyp2s1/Pla2g4a/C3/Ptgis/Slc27a3/Scd2/Slc27a2/Ehhadh/Snca/Brca1/Per2/Acaa1b	fatty acid metabolic process	0.0060132	14
GO:0006954	Ptgs2/Bmpr1b/C3/Ccl3/Sdc1/Cfh/Pla2g2d/Ecm1/Acod1/Cyp26b1/Thbs1/C4b/Hmgb2/Gbp5/Lacc1/Igfbp4/Vnn1/Ccl12/Nos2/Cx3cr1/Ccr7/Ffar2	inflammatory response	0.00661611	22
GO:0001775	Cd24a/Fn1/Ccl3/Timp1	cell activation	0.00687572	4
GO:0002503	H2-Aa/H2-Ab1/H2-Eb1/H2-Ob	peptide antigen assembly with MHC class II protein complex	0.00687572	4
GO:0002250	Bmx/Btla/Cd3e/Itk/H2-Eb1/H2-Ob/Lat2/Cd74/Cd79b/Prdm1/H2-Aa/Slamf6/Cx3cr1/Cd19/H2-Ab1/Cd8a/Ighm	adaptive immune response	0.0069391	17
GO:0045071	Ifi214/Ifitm3/Isg15/Oasl2/Bst2/Isg20/Ifi204	negative regulation of viral genome replication	0.00696794	7
GO:0051649	Slc7a2/Sh2b2/Pla2g4a/C1qtnf12/Gpr39/Met/Akap5/Bax/Edn3/Ano3/Dzip1/Ano4/Apob/Siglech	establishment of localization in cell	0.00705223	14
GO:0030509	Gdf15/Fst/Smad6/Gdf10/Bmpr1b/Comp/Sfrp2/Inhbb/Sfrp1/Sost	BMP signaling pathway	0.00725107	10
GO:1990079	Cytl1/Comp/Slc39a8	cartilage homeostasis	0.00785655	3
GO:0002504	H2-Aa/H2-Ab1/H2-Eb1	antigen processing and presentation of peptide or polysaccharide antigen via MHC class II	0.00785655	3
GO:0009887	Wnt9b/Asxl3/Ereg/Gpc3/Wnt16/Cxcr4/Tcf21/Lamc3/Ephb2/Palb2/Slit3/Tnfsf11	animal organ morphogenesis	0.00821184	12
GO:0007267	Wnt9b/Ereg/Fzd1/Gpnmb/Fjx1/Dhh/Ccl12/Ccl3	cell-cell signaling	0.00833472	8
GO:0006919	Laptm5/Pidd1/Snca/Rps27l/Bbc3/Pmaip1/Bax/Pml	activation of cysteine-type endopeptidase activity involved in apoptotic process	0.00833472	8
GO:0044346	Gas6/Bbc3/Pmaip1/Ddias	fibroblast apoptotic process	0.00841242	4
GO:0040008	Gas6/Kctd11/Gpc3/Ndn/Igfbp5/Igfbp4/Zmat3/Ccnb2	regulation of growth	0.00890259	8
GO:0045780	Trf/Ahsg/Car2/Ltbp3/Tnfsf11	positive regulation of bone resorption	0.00921568	5
GO:0007411	Dpysl5/Nr4a3/Scn1b/Efna3/Runx3/Ephb2/Gli2/Edn3/Lgi1/Reln/Myh10/Epha3/Slit3	axon guidance	0.00936091	13
GO:0006915	Bmx/Gas6/Tcim/Tnfrsf11b/Faim2/Sfrp2/Ifi27/Bub1/Relt/Palb2/Lcn2/Zbp1/Pmaip1/Aen/Cidea/Ddias/Pml/Cdk1/Ckap2/Trp53inp1/Vil1/Bbc3/Phlda3/Zmat3/Bax/Tpx2/Pidd1/Sgk1/Lgals1/Comp/Melk	apoptotic process	0.00987713	31
GO:0071345	Gbp5/Nos2/Cxcr4/Gbp2/Ccr7/Ddias	cellular response to cytokine stimulus	0.0101996	6
GO:0071456	Rgcc/Ptgs2/Fndc1/Ccna2/Ptgis/Bbc3/Sfrp1/Cbs/Kcnmb1/Oprd1	cellular response to hypoxia	0.0104044	10
GO:0071356	Thbs1/Col1a1/Gpd1/Brca1/Ass1/Ccl12/Ccl3/Apob/Sfrp1/Gbp3/Acod1	cellular response to tumor necrosis factor	0.010422	11
GO:0016477	Itgb7/Mmp2/Gpc3/Nostrin/Lamc3/Sdc1/Itgb8/Cd248/Met/Thbs1/Cd24a/Fat1/Reln/Hoxa5/Cxcr4/Pik3c2g/Epha3/St14	cell migration	0.0107719	18
GO:0043491	Gas6/Sesn2/Ccl12/C1qtnf12/Ccl3/Lingo1/Tnfsf11	protein kinase B signaling	0.0110581	7
GO:0006629	Ptgs2/Cpt1c/Cyp2s1/Ptgis/C3/Agpat2/Slc27a3/Pnlip/Slc27a2/Brca1/Apod/Cidea/Aldh3a1/B3galt1/Pik3c2g/Apob/Acaa1b/Bscl2/Pla2g4a/Acss3/Ces1g/Abhd4/Pcx/Rdh12/Pla2g2d/Scd2/Cyp26b1/Angptl8/Ehhadh/Nr1h3/Srebf1/Ephx1/Sult4a1	lipid metabolic process	0.0119529	33
GO:0010466	Gpc3/Serpina3n/Reck/Serpinb1c/Serpinf2/Timp4/Timp1/Fetub/Ecm1/Serpine2	negative regulation of peptidase activity	0.0120334	10
GO:0051591	Col1a1/Aldh3a1/Duox2/Srebf1/Sdc1/Crem	response to cAMP	0.0121582	6
GO:0048661	Thbs1/Ptgs2/Mmp2/Ereg/Id2/Nr4a3/Serpinf2/Wisp1	positive regulation of smooth muscle cell proliferation	0.0121749	8
GO:0051301	Kif23/Nuf2/Ercc6l/Bub1/Ndc80/Cdca8/Nusap1/Ccnf/Knl1/Nek2/Tpx2/Cep55/Ccna2/Ube2c/Kif18b/Ska1/Ccnb2/Kif11/Cdk1/Aspm/Prc1	cell division	0.0124162	21
GO:0007566	Ptgs2/Mmp2/Reck/Ptgis/Lif/Fbln1/Acod1	embryo implantation	0.0127349	7
GO:0001822	Wnt9b/Gpc3/Prdm1/Ass1/Cxcr4/Tcf21/Cys1/Cfh/Sulf2/Gli2/Bax/Cyp26b1	kidney development	0.0134763	12
GO:0030316	Trf/Gpc3/Tyrobp/Sfrp1/Wisp1/Tnfsf11	osteoclast differentiation	0.0143572	6
GO:0051897	Thbs1/Gdf15/Gas6/Thpo/Igfbp5/Cx3cr1/Myoc/C1qtnf12/Met/Tnfsf11	positive regulation of protein kinase B signaling	0.014492	10
GO:0045840	Rgcc/Ereg/Met/Nusap1/Edn3	positive regulation of mitotic nuclear division	0.0145056	5
GO:0045879	Kctd11/Gpc3/Cd3e/Gli2/Serpine2	negative regulation of smoothened signaling pathway	0.0145056	5
GO:0031175	Cd24a/Rac3/Alkbh1/Lgi1/Myh10/Ncam1/Scn1b/Myoc/Runx3/Lingo1/Nptxr/Edn3	neuron projection development	0.0157031	12
GO:0014012	Mmp2/Apod/Tspo	peripheral nervous system axon regeneration	0.0158769	3
GO:0071294	Gabrb3/Mt2/Gpr39/Tspo	cellular response to zinc ion	0.0164494	4
GO:0007157	Cd24a/Ptprd/Lgals1/Cadm3/Amigo2/Crb2	heterophilic cell-cell adhesion via plasma membrane cell adhesion molecules	0.0168082	6
GO:0045766	Thbs1/Brca1/Ddah1/Lrg1/Ptgis/C3/Cx3cr1/Sfrp2/Itgb8/Aplnr/Ecm1	positive regulation of angiogenesis	0.0179877	11
GO:0060041	Bmpr1b/Myh10/C3/Lif/Lamc3/Cfh/Tub/Bax	retina development in camera-type eye	0.0181021	8
GO:0006898	Fcgr1/Ifitm3/Lrp1/Sdc1/Hmmr/Siglech/Lyve1	receptor-mediated endocytosis	0.0188204	7
GO:0008344	Snca/Atp1a3/Id2/Slitrk6/Sncg/Fgf14/Oprd1	adult locomotory behavior	0.0188204	7
GO:0001516	Ptgs2/Pla2g4a/Ptgis/Cd74	prostaglandin biosynthetic process	0.0189451	4
GO:0002381	H2-Aa/H2-Ab1/H2-Eb1/H2-Ob	immunoglobulin production involved in immunoglobulin mediated immune response	0.0189451	4
GO:0051281	Snca/Cd19/Gpr39/Aplnr/Bax	positive regulation of release of sequestered calcium ion into cytosol	0.019518	5
GO:0035425	Cd68/Fzd1/Cx3cr1	autocrine signaling	0.020768	3
GO:0007399	Gabrb3/Scn3b/Sh2b2/Nrg4/Dpysl5/Tsku/Fn1/Fgf14/Met/Ephb2/Olfm1/Nexmif/Bax/Serpine2/Gfra2/Kctd11/Gldn/Cxcr4/Igsf9b/Apob/Zfp365/Slit3	nervous system development	0.0208985	22
GO:0045600	Id2/Wif1/Ccdc3/Sfrp2/Sh3pxd2b/Sfrp1	positive regulation of fat cell differentiation	0.0209805	6
GO:0042307	Ptgs2/Brca1/Flna/Rasl2-9/Akap5/Cdk1	positive regulation of protein import into nucleus	0.0209805	6
GO:0030178	Tsku/Wif1/Sfrp2/Lrp1/Sfrp1/Sost	negative regulation of Wnt signaling pathway	0.0225083	6
GO:0042542	Slc4a1/Col1a1/Kcna5/Mmp2/Nr4a3/Sdc1	response to hydrogen peroxide	0.0225083	6
GO:0043627	Cd24a/Smad6/Mmp2/Brca1/Tnfrsf11b/Mstn/Dhh	response to estrogen	0.0238304	7
GO:1903078	Vil1/Lrp1/Ephb2/Akap5/Stac/Epha3	positive regulation of protein localization to plasma membrane	0.0241063	6
GO:0050995	Apoa2/Cidea/Gimap3/Bscl2	negative regulation of lipid catabolic process	0.0245295	4
GO:0035634	Cidea/Ifit3/Usp18/Saa3	response to stilbenoid	0.0245295	4
GO:0060384	Gabrb3/Slitrk6/Sulf2/Serpine2	innervation	0.0245295	4
GO:0016525	Thbs1/Rgcc/Hoxa5/Lif/Efna3/Ism1/Optc/Pml	negative regulation of angiogenesis	0.0245933	8
GO:0042113	Fcrl1/Ms4a1/Ephb2/Lat2/Ighm	B cell activation	0.0254806	5
GO:0031394	Ptgs2/Pla2g4a/Cd74	positive regulation of prostaglandin biosynthetic process	0.0261969	3
GO:2000270	Gas6/Sfrp1/Ddias	negative regulation of fibroblast apoptotic process	0.0261969	3
GO:0051256	Kif23/Cdca8/Prc1	mitotic spindle midzone assembly	0.0261969	3
GO:0043066	Ptgs2/Smad6/Gas6/Tcim/Nr4a3/Lrp1/Palb2/Amigo2/Prokr1/Fignl1/Mgmt/Cdk1/Fn1/Cdkn1a/Ifit3b/Alb/Timp1/Gli2/Cbs/Cd74/Thbs1/Pidd1/Snca/Sgk1/Gimap3/Comp/Ifit3/Sfrp1/Flna	negative regulation of apoptotic process	0.0279246	29
GO:0033138	Ptgs2/Gas6/Snca/Igtp/Lif/Sfrp2/Met/Oprd1	positive regulation of peptidyl-serine phosphorylation	0.0297138	8
GO:0010765	Scn3b/Sgk1/Scn1b/Fgf14	positive regulation of sodium ion transport	0.0309039	4
GO:0044772	Ccna2/Ccnb2/Ccnf/Cdk1	mitotic cell cycle phase transition	0.0309039	4
GO:0043277	Gas6/Nr1h3/Lrp1/Tyrobp	apoptotic cell clearance	0.0309039	4
GO:0021549	Gabrb3/Foxp2/Gdf10/Faim2/Cd3e/Sstr3	cerebellum development	0.0312197	6
GO:0050853	Bmx/Sh2b2/Ighv7-3/Ms4a1/Itk/Lat2/Trbc1/Cd79b/Ighv9-3/Iglc2/Ighd/Cd19/Ighm	B cell receptor signaling pathway	0.0317994	13
GO:0071636	Thbs1/Ptgs2/Serpinf2	positive regulation of transforming growth factor beta production	0.0321285	3
GO:0035886	C3/Cfh/Aplnr	vascular smooth muscle cell differentiation	0.0321285	3
GO:0060022	Gabrb3/Fzd1/Itgb8	hard palate development	0.0321285	3
GO:0044320	Ccna2/Nr4a3/Inhbb	cellular response to leptin stimulus	0.0321285	3
GO:0051918	Thbs1/Plau/Serpinf2	negative regulation of fibrinolysis	0.0321285	3
GO:0003416	Evc/Comp/Ecm1	endochondral bone growth	0.0321285	3
GO:0045671	Tnfrsf11b/Lrrc17/Ccl3/Sfrp1/Lilr4b	negative regulation of osteoclast differentiation	0.0324266	5
GO:0046928	Snca/Sncg/Kcnc4/Edn3	regulation of neurotransmitter secretion	0.0343852	4
GO:0031295	Cd24a/Lgals1/Cd80/Cd3e	T cell costimulation	0.0343852	4
GO:0050868	Laptm5/Gpnmb/Gimap3/Pla2g2d	negative regulation of T cell activation	0.0343852	4
GO:0009267	Wnt9b/Pdk4/Gas6/Srebf1/Inhbb/Sfrp1/Alb	cellular response to starvation	0.0346037	7
GO:0045880	Evc/Gpc3/Rab34/Dhh/Sfrp1	positive regulation of smoothened signaling pathway	0.0349642	5
GO:1902476	Gabrb3/Ano3/Slc4a1/Gabrq/Gm28035/Ano4	chloride transmembrane transport	0.0352202	6
GO:0006821	Gabrb3/Slc4a1/Gabrq/Clca3a1/Ano4/Tspo/Clca2	chloride transport	0.0363615	7
GO:0042060	Col1a1/Pou2f3/Mustn1/Tsku/Plau/Fn1/Sdc1/Cdkn1a	wound healing	0.0370658	8
GO:0033622	Cd24a/Fn1/Col16a1	integrin activation	0.0385294	3
GO:0072378	Pdia4/Fn1/Fbln1	blood coagulation, fibrin clot formation	0.0385294	3
GO:0046641	Cd24a/Cd80/Cd3e	positive regulation of alpha-beta T cell proliferation	0.0385294	3
GO:0090263	Col1a1/Gpc3/Plekha4/Reck/Sfrp2/Sulf2/Sfrp1/Aspm	positive regulation of canonical Wnt signaling pathway	0.0386675	8
GO:0030324	Ttc25/Foxp2/Gpc3/Phex/Hoxa5/Srebf1/Lif/Mgp/Gli2	lung development	0.0392659	9
GO:0032703	Laptm5/Vsig4/Homer3/Lilr4b	negative regulation of interleukin-2 production	0.0419272	4
GO:0010575	Ptgs2/Brca1/C3/Sulf2	positive regulation of vascular endothelial growth factor production	0.0419272	4
GO:0042573	Rbp1/Cyp2s1/Adh6b/Cyp26b1	retinoic acid metabolic process	0.0419272	4
GO:0060070	Wnt9b/Gpc3/Fzd1/Wnt16/Sfrp2/Sdc1/Sfrp1/Sost	canonical Wnt signaling pathway	0.0437421	8
GO:0010977	Tsku/Lgals1/Stx1b/Lrp1/Flna/Epha3/Zfp365	negative regulation of neuron projection development	0.0439592	7
GO:0015824	Slc6a20a/Slc1a4/Slc36a2	proline transport	0.0453676	3
GO:0002062	Mustn1/Cytl1/Bmpr1b/Runx3/Gli2/Ltbp3	chondrocyte differentiation	0.0465529	6
GO:0042752	Spsb4/Id2/Top2a/Per2/Cdk1/Pml	regulation of circadian rhythm	0.0490506	6
GO:0010718	Rgcc/Col1a1/Lrg1/Olfm1/Crb2	positive regulation of epithelial to mesenchymal transition	0.0493332	5
GO:0007052	Cep126/Nuf2/Dlgap5/Cdca8/Ndc80	mitotic spindle organization	0.0493332	5
GO:0006094	Gpd1/Lepr/C1qtnf12/Pcx/Per2	gluconeogenesis	0.0493332	5
GO:0008283	Lrp1/Bub1/Gli2/Mcm10/H19/Bax/Edn3/Cd74/Id4/Foxm1/Thpo/Myh10/Lif/Fam83a/Melk/Mki67/Cdk1	cell proliferation	0.0495037	17
GO:0005576	Wnt16/C1qtnf12/Lamc3/Fmod/Ecm1/Adcy10/Ltbp3/Gldn/Apold1/Ism1/Calcb/St14/Trf/Mmp2/Nrg4/Mmrn1/Eva1c/Lgals3bp/Ccdc3/Ccl3/C1ra/Col18a1/Masp2/Olfm1/Fetub/Edn3/Iglc2/Cpxm1/Plau/Gdf10/Wif1/Pros1/Col16a1/Cpz/Epha3/Slit3/Prg4/Apoa2/Ereg/Gas6/Tsku/Clec11a/Serpina3n/Thbs3/Sfrp2/Spock2/Podn/Lcn2/Smoc1/Hsph1/Cfp/Ahsg/Emid1/Inhbb/Apob/Mmp13/Ttc25/Akr1b8/Pamr1/Vwf/Sost/Timp1/Alb/Thbs1/Il9r/Wnt9b/Fst/Reln/Msln/C…	extracellular region	4.10325e-24	134
GO:0005615	Apol9a/Adamts9/Ptgis/Wnt16/C1qtnf12/Fmod/Ecm1/Gldn/Scara3/Calcb/St14/Trf/Mmp2/Nrg4/Lgals3bp/Igkv4-91/Igkv3-2/Ccl3/C1ra/Col18a1/Masp2/Olfm1/Fetub/Edn3/Anpep/Cpxm1/Plau/Gdf10/Pros1/Col16a1/Cpz/Slit3/Prg4/Apoa2/Ereg/Gas6/Tsku/Clec11a/Serpina3n/Sfrp2/Podn/Lcn2/Smoc1/Cfp/Ahsg/Inhbb/Apob/Aoc3/Mmp13/Vwf/Met/Sost/Timp1/Alb/Thbs1/Wnt9b/Fst/Coch/Reln/Msln/Comp/H2-T23/Lif/Gdf15/Fjx1/Cfh/Col8a2/Saa3/Pnlip/Se…	extracellular space	5.83263e-20	131
GO:0031012	Tsku/Bgn/Tnfrsf11b/Adamts9/Mmp16/Col8a2/Wisp1/Ltbp3/Col1a1/Hapln1/Olfml2b/Acan/Ahsg/Emid1/Efemp2/Scara3/Optc/Abi3bp/Nepn/Mmp13/Mmp2/Fn1/Olfml2a/Lingo1/Col18a1/Vwf/Timp1/Fbln1/Mmrn2/Thbs1/Coch/Reln/Lrrc17/Col16a1/Timp4/Cxcr4/Mgp/Cpz	extracellular matrix	2.56644e-14	38
GO:0009986	Adamts9/Kcnc4/Ephb2/Eno1b/Cd24a/Slitrk6/Gldn/Serpinf2/Cx3cr1/Trf/Lpar2/Gpc3/Cd80/Bst2/Sulf2/Hmmr/Cd74/Pdia4/Plau/Lrfn2/Ncam1/Wif1/H2-Q10/Adgre4/Cxcr4/H2-Ab1/Tyrobp/Sfrp1/Ighm/Itgb7/Slc4a1/Gabrb3/Gm28035/H2-T22/Bgn/C3/Ifitm3/Ly6c2/Lilr4b/Kcna5/Duox2/Siglech/Aoc3/Cd1d1/Fcrl1/Ms4a1/Sdc1/Itgb8/H2-Eb1/Thbs1/Il9r/Fzd1/Car4/Lgals1/Msln/H2-T23/Ccr7/Cd8a	cell surface	1.56695e-10	58
GO:0009897	Fcer2a/Lepr/H2-T22/Btla/Fcgr1/Lrp1/Cfh/Gfra2/Ighv9-3/Cd24a/Ighd/Cd209f/Btnl9/Cx3cr1/Cd19/St14/Cd1d1/Clec4g/Cd302/Cd80/Ighv7-3/Ms4a1/Cd3e/Sdc1/Vwf/Cd248/H2-Eb1/Cd74/Trbc1/Thbs1/Il9r/Cd79b/Iglc2/Anpep/Csf3r/Car4/Ncam1/H2-Q10/H2-Aa/H2-T23/Gypa/Slamf6/Cxcr4/H2-Ab1/Ly6a/Ighm/Ccr7/Cd8a	external side of plasma membrane	1.98316e-07	48
GO:0005604	Trf/Fn1/Lamc3/Col8a2/Col18a1/Timp1/Fbln1/Alb/Mmrn2/Smoc1/Acan/Efemp2/Acta2	basement membrane	0.000164513	13
GO:0034364	Apol11b/Apol9a/Apoa2/Apol10b/Apoc4/Apob/Saa3	high-density lipoprotein particle	0.000490379	7
GO:0005783	Ptgs2/Atp1a3/Adamts9/Cyp2s1/Ptgis/Faim2/Arxes1/Kcnc4/Slc36a2/Agpat2/Slc27a3/Col1a1/Creb3l4/Aldh3a1/P2ry13/Scara3/Lctl/Bscl2/Pla2g4a/Tmem43/Bbc3/Dhh/Ccdc3/Ces1g/Sulf2/Olfm1/Cd74/Pdia4/Fmo2/H2-Q10/Srebf1/Gimap3/Mgp/Cercam/Ephx1/Alkbh1/H2-T22/Cpt1c/Ass1/Ifitm3/Tspo/Tspo2/Slc27a2/Kcna5/Lgi1/Wdfy4/Apod/Duox2/Emid1/Apob/Slc51a/Pml/Aoc3/Cd1d1/Phex/Myoc/Cd3e/Vwf/Alb/Scd2/Bax/Cyp26b1/Thbs1/Sgk1/Gramd1c/Al…	endoplasmic reticulum	0.00066558	71
GO:0042613	H2-Aa/H2-Ab1/H2-Eb1/H2-Ob/Cd74	MHC class II protein complex	0.00115494	5
GO:0032991	Stap1/Laptm5/Ptgs2/Smad6/Aldh1l1/C3/Ifitm3/Vsig4/Akap5/Palb2/Hsph1/Nek2/Hist1h2br/Brca1/Id2/Hmgb2/Gria3/Ahsg/Cd19/Ube2v1/Bhmt/Slc51a/Dpysl5/Ndn/Exoc4/Sdc1/Cdkn1a/Cdca8/Sost/Alb/Rasl2-9/Prps2/Cd74/Snca/Pros1/Srebf1/Pvalb/Comp/Top2a/Cxcr4/Mgp/Ifi204/Kif11/Crb2	macromolecular complex	0.00128589	44
GO:0099056	Atp1a3/Ptprd/Gria3/Stx1b/Ncam1/Kcnc4/Ephb2/Cadm3/Oprd1/Adora2a	integral component of presynaptic membrane	0.00167215	10
GO:0034361	Apol11b/Apol9a/Apoa2/Apol10b/Apoc4/Apob	very-low-density lipoprotein particle	0.00169771	6
GO:0043025	Atp1a3/Bmpr1b/Ass1/Lrp1/Cfh/Kcnc4/Ephb2/Slc1a4/Akap5/Adcy10/Serpine2/Rac3/C4b/Apod/Acan/Gria3/Myh10/Apob/Dpysl5/Exoc4/Sncg/Pmm1/Met/Olfm1/Adora2a/Snca/Kcnip1/Reln/Ncam1/Pvalb/Igsf9b/Flna	neuronal cell body	0.00420949	32
GO:0031225	Car4/Reck/Msln/Ncam1/Vnn1/Efna3/Bst2/Ly6c2/Ly6a/Gfra2	anchored component of membrane	0.00565055	10
GO:0005886	Slc7a2/S100a6/Kcnc4/Gm49486/Adcy10/Cd24a/Rac3/Fat1/Aldh3a1/Slitrk6/Gldn/P2ry13/Prokr2/Aqp9/Trf/Gabrq/Nrg4/Nostrin/Bst2/Slc24a3/Homer3/Iglc2/Anpep/Csf3r/H2-Aa/Vnn1/Slamf6/Ephx1/H2-Ab1/Epha3/Ly6a/Slit3/Ereg/Tsku/Tcim/Relt/Kcns3/Brca1/Cfp/Gpnmb/Stx1b/Pcdhga1/Aoc3/Evc/Sh2b2/Cys1/Efna3/Phlda3/Cd3e/Itgb8/Sntg2/Stoml3/Reln/H2-T23/Igsf9b/Flna/Slco1a4/Ffar2/Cd8a/Fcer2a/Btla/Cfh/Ephb2/Slc1a4/Slc36a2/Ano3/C…	plasma membrane	0.00621953	206
GO:0072686	Ckap2/Kif23/Capg/Ska1/Nusap1/Nexmif/Ckap2l/Espl1/Cdk1/Tpx2/Kif11	mitotic spindle	0.00654317	11
GO:0048471	Laptm5/Thbs3/Ifitm3/S100a6/Rab34/Lrp1/Relt/Gbp3/Akap5/Gm49486/Ccnf/Adcy10/Rac3/Kcna5/Fat1/Apod/Hmgb2/Gbp5/Nos2/Cx3cr1/Inhbb/Gbp2/Fignl1/Per2/Trf/Phex/Pla2g4a/Sncg/Cdkn1a/Bax/Mx1/Snca/Sgk1/Car4/Flna/Pde4c/Ighm	perinuclear region of cytoplasm	0.00754749	37
GO:0005581	Col1a1/Gldn/Col14a1/Col16a1/Emid1/Col8a2/Scara3/Col18a1	collagen trimer	0.00830483	8
GO:0005577	Thbs1/Fn1/Serpinf2	fibrinogen complex	0.0112641	3
GO:1905370	Plau/C3/Cfh/Masp2	serine-type endopeptidase complex	0.0136483	4
GO:0000775	Nuf2/Ercc6l/Pinx1/Top2a/Bub1/Cdca8/Ska1/Ndc80/Mki67/Knl1/Nek2	chromosome, centromeric region	0.0140866	11
GO:0019815	Cd79b/Ighd/Ighm	B cell receptor complex	0.015474	3
GO:0045178	Trf/Homer3/Cldn11/Adcy10	basal part of cell	0.0208881	4
GO:0005819	Kif23/Kif20a/Myh10/Sncg/Pinx1/Hmmr/Nusap1/Tpx2/Kif11/Prc1	spindle	0.0214583	10
GO:0000307	Ccna2/Ccnb2/Cdkn1a/Ccnf/Cdk1	cyclin-dependent protein kinase holoenzyme complex	0.0287463	5
GO:0043235	Itgb7/Gabrq/Lepr/Tnfrsf11b/Bmpr1b/Lrp1/Met/Ephb2/Gfra2/Csf3r/Nr1h3/Epha3/Cd8a	receptor complex	0.03096	13
GO:0005903	Dcxr/Myh10/Vil1/Flna/Actn3/Myh11/Lctl	brush border	0.0344004	7
GO:0005887	Laptm5/Btla/Pcdhb9/Fcgr1/Scn1b/Mmp16/Ephb2/Prokr1/Slitrk6/Cx3cr1/Clca2/Prokr2/Aqp9/Oprd1/St14/Gabrq/Clca3a1/Gpc3/Slc24a3/Sstr3/Adora2a/Cd74/Adgre4/Slamf6/Tyrobp/Epha3/Eda2r/Slc4a1/Gabrb3/Gm28035/Lepr/Bmpr1b/Lrp1/Gpr132/Kcna5/Gpnmb/Cd19/Clec4g/Slc6a20a/Fcrl1/Ms4a1/Met/Cdhr1/Gypa/Reep2/Slc39a8/Slc2a13/Slco1a4/Cldn11	integral component of plasma membrane	0.0378159	49
GO:0030496	Cep126/Cep55/Kif23/Kif20a/Myh10/Cdca8/Rasl2-9/Nexmif/Nek2/Cdk1/Aspm/Prc1	midbody	0.0498766	12
GO:0008201	Ltbp2/Eva1c/Fn1/Thbs3/Mstn/Cfh/Fgf14/Sost/Pla2g2d/Wisp1/Prelp/Smoc1/Serpine2/Thbs1/Gpnmb/Ncam1/Comp/Efemp2/Apob/Sfrp1/Abi3bp/Slit3	heparin binding	3.99241e-08	22
GO:0005201	Mmrn1/Ltbp2/Fn1/Col8a2/Vwf/Col18a1/Fbln1/Ecm1/Mmrn2/Prelp/Thbs1/Col1a1/Reln/Comp/Col16a1/Emid1/Scara3/Abi3bp	extracellular matrix structural constituent	1.12395e-07	18
GO:0005509	Gas6/Thbs3/Pcdhb9/S100a6/Spock2/Lrp1/Actn3/Smoc1/Ltbp3/Anxa8/Fat1/Acan/Duox2/Efemp2/Pcdhga1/Mgmt/Aoc3/Mmp13/Mylpf/Mmrn1/Ltbp2/Myl9/Pla2g4a/Pamr1/Vil1/Dhh/Ppef1/C1ra/Sulf2/Cd248/Masp2/Fbln1/Pla2g2d/Thbs1/Snca/Kcnip1/Amy2a3/Slc25a25/Pros1/Cdhr1/Adgre4/Pvalb/Comp/Mgp/Melk/Rcn3/Slit3/Crb2	calcium ion binding	3.191e-07	48
GO:0042802	Ifi27l2a/Plekha4/Tpm2/Cfh/Ephb2/Gbp3/Eno1b/Tnfaip8l1/Col1a1/Cep55/Olfml2b/Myh10/Gbp5/Nos2/Gpx3/Gbp2/Bhmt/Prc1/Zfp365/Fn1/Tmem43/Rasal3/Bst2/Ccl3/C1ra/Pcx/Col18a1/Ndc80/Masp2/Fbln1/Homer3/Ampd2/Adora2a/Prps2/H2-Q10/Pvalb/Prdm6/Cercam/Tyrobp/Sfrp1/Ighm/Sult4a1/Gabrb3/Gm28035/Smad6/H2-T22/Lepr/Mstn/Ass1/Ifi27/Mcm10/Actn3/Lcn2/Ctse/Zbp1/Dcxr/Ifi214/Brca1/Rrm2/Fam83a/Per2/Pml/Aoc3/Pou2f3/Foxp2/Sh2b2/P…	identical protein binding	1.64747e-06	95
GO:0050840	Thbs1/Bgn/Olfml2b/Spock2/Olfml2a/Cd248/Smoc1	extracellular matrix binding	0.000230995	7
GO:0001968	Thbs1/Mmp2/Igfbp5/Comp/Myoc/Fbln1/Lilr4b/Mmp13	fibronectin binding	0.000438486	8
GO:0008191	Reck/Timp4/Bst2/Timp1/Fetub	metalloendopeptidase inhibitor activity	0.000557681	5
GO:0005515	Laptm5/Tpm2/Scn1b/S100a6/Csrp2/Ecm1/Adcy10/Rac3/Tifa/Cd24a/Edaradd/Fat1/Rab3d/Myh10/Gldn/Gbp5/Bscl2/Trf/Ifit1/Lgals3bp/Nostrin/Bbc3/Ccl3/Col18a1/Gli2/Olfm1/Homer3/Trim11/Pidd1/Plau/Csf3r/Hoxa5/H2-Aa/H2-Ab1/Acta2/Epha3/Ly6a/Stap1/Alkbh1/Smad6/Tsku/Rtp4/Aldh1l1/Ass1/Ube2l6/Sfrp2/Rab34/Crem/Lcn2/Zbp1/Pmaip1/Hsph1/Id4/Dcxr/Cidea/Stx1b/Emid1/Pcdhga1/Per2/Pml/Evc/Clec4g/Sh2b2/Ndn/Exoc4/Anks1b/Ptprd/Cys…	protein binding	0.000666563	192
GO:0023026	H2-Aa/H2-Ab1/H2-Eb1/H2-Ob/Cd74	MHC class II protein complex binding	0.000968205	5
GO:0005102	Apoa2/Gas6/H2-T22/Mstn/Wnt16/Lrp1/Ephb2/Serpine2/Kcna5/Lgi1/Thpo/Stx1b/Btnl9/Nrg4/Fn1/Ptprd/Itgb8/Sstr3/Wnt9b/Fzd1/Wif1/H2-Q10/H2-T23/Lif/Tyrobp/Slit3	receptor binding	0.00101477	26
GO:0042803	Gdf15/Slc4a1/Ptgs2/Apoa2/H2-T22/Mstn/Tpm2/Nr4a3/S100a6/Gbp3/Eno1b/Kynu/Acod1/Gpd1/Cidea/Gbp5/Rrm2/Serpinf2/Nos2/Efemp2/Inhbb/Gbp2/Bcas1/Slc51a/Pml/Zfp365/Foxp2/Gale/Vil1/Bst2/Cadm3/Cbs/Prps2/Bax/Fzd1/H2-Q10/H2-T23/Top2a/Tyrobp/Vps25/Flna	protein homodimerization activity	0.00130174	41
GO:0030246	Fcer2a/Clec4g/Eva1c/Cd302/Clec11a/Man2b2/Siglec1/Cd248/Sost/Gm49486/Prps2/Cd24a/C4b/Acan/Lgals1/Galnt17/Cd209f	carbohydrate binding	0.00179981	17
GO:0005254	Gabrb3/Ano3/Apol11b/Apol9a/Gabrq/Apol10b/Ano4/Slc1a4/Clca2	chloride channel activity	0.00189011	9
GO:0008237	Mmp2/Clca3a1/Phex/Adamts9/Mmp16/Cpxm1/Anpep/Cpa3/Pappa2/Cpz/Clca2/Adam5/Mmp13	metallopeptidase activity	0.00291756	13
GO:0030021	Hapln1/Bgn/Spock2/Prelp	extracellular matrix structural constituent conferring compression resistance	0.00440192	4
GO:0005178	Thbs1/Itgb7/Pdia4/Fn1/Gpnmb/Isg15/Col16a1/Comp/Vwf/Itgb8/Fbln1/Wisp1	integrin binding	0.00537681	12
GO:0043395	Fst/Atp1a3/Comp/Cfh/Pla2g2d	heparan sulfate proteoglycan binding	0.00547328	5
GO:0008289	Apol9a/Apoa2/Plekha4/Pla2g4a/C3/Rbp7/Nr5a2/Alb/Adora2a/Bax/Apol11b/Rbp1/Apod/Snca/Gramd1c/Hmgb2/Apol10b/Melk/Apold1/Ffar2	lipid binding	0.00637783	20
GO:0030296	Cd79b/Stap1/Cd24a/Gas6	protein tyrosine kinase activator activity	0.00697543	4
GO:0038024	Lrp1/Sdc1/Hmmr/Siglech/Lyve1	cargo receptor activity	0.00725452	5
GO:0005539	Bgn/Spock2/Sulf2/Abi3bp/Serpine2	glycosaminoglycan binding	0.00725452	5
GO:0017147	Fzd1/Reck/Wif1/Sfrp2/Sfrp1	Wnt-protein binding	0.0118751	5
GO:0019955	Lepr/Csf3r/Bgn/Cxcr4/Gbp2/Cd74	cytokine binding	0.0124098	6
GO:0008270	Adamts9/Nr4a3/S100a6/Mmp16/Acmsd/Brca1/Cpa3/Neil3/Pappa2/Adh6b/Bhmt/Pml/Mmp13/Mt2/Mmp2/Ddah1/Car2/Dhh/Nr5a2/Zmat3/Alb/Timp1/Gli2/Aebp1/Trim11/Cpxm1/Snca/Anpep/Car4/Nr1h3/Timp4/Cpz/Trim10/Dhx58	zinc ion binding	0.0164826	34
GO:0044877	Slc4a1/Aldh1l1/Nuf2/Lrp1/Ephb2/Eno1b/Nptxr/Akap5/Pinx1/Inhbb/Capg/Bhmt/Exoc4/Sesn2/Met/Cdkn1a/Fbln1/Adora2a/Bax/Kcnip1/Alox5ap/Nr1h3/Pros1/H2-Q10/H2-Aa/Srebf1/Pvalb/H2-Ab1/Flna/Tub/Crb2	macromolecular complex binding	0.0173134	31
GO:0016829	Ehhadh/Car4/Cyp2s1/Ptgis/Car2/Neil3/Cbs/Mocos/Acod1/Acmsd/Adcy10	lyase activity	0.0185549	11
GO:0042608	Cd1d1/H2-T22/H2-Q10/H2-T23/H2-Eb1	T cell receptor binding	0.0198523	5
GO:0030170	Alas2/Agxt2/Alb/Cbs/Kynu/Mocos	pyridoxal phosphate binding	0.0213984	6
GO:0008017	Dpysl5/Kif23/Kif28/Gtse1/Nusap1/Mx1/Tpx2/Snca/Kif20a/Kif18b/Reep2/Dlgap5/Ska1/Kif11/Prc1	microtubule binding	0.0225029	15
GO:0002020	Col1a1/Fn1/Comp/Serpinf2/Timp4/Slc2a13/Lrp1/Vwf/Timp1/Lcn2/Ecm1	protease binding	0.0232926	11
GO:0004866	C4b/Reck/Ahsg/C3/Fetub	endopeptidase inhibitor activity	0.0259086	5
GO:0005518	Coch/Comp/Podn/Vwf/Aebp1/Abi3bp/Mmp13	collagen binding	0.0287421	7
GO:0030414	Gpc3/Serpina3n/Reck/Serpinb1c/Serpinf2/Timp4/Timp1/Fetub/Serpine2	peptidase inhibitor activity	0.0306499	9
GO:0008083	Gdf15/Nrg4/Ereg/Gdf10/Clec11a/Mstn/Lif/Inhbb/Fgf14/Timp1	growth factor activity	0.0322931	10
GO:0015193	Slc6a20a/Slc1a4/Slc36a2	L-proline transmembrane transporter activity	0.0324427	3
GO:0005109	Wnt9b/Fzd1/Wnt16/Myoc/Sfrp1	frizzled binding	0.0329607	5
GO:0005540	Hapln1/Acan/Hmmr/Lyve1	hyaluronic acid binding	0.0348437	4
GO:0052689	Ces2b/Ces1g/Abhd4/Ces2g/Ces2e/Pnlip	carboxylic ester hydrolase activity	0.0449533	6
GO:0004181	Cpxm1/Cpa3/Cpz/Aebp1	metallocarboxypeptidase activity	0.0465821	4
GO:0019899	Slc4a1/Laptm5/Ptgs2/Apoa2/Fn1/Krt79/Mcm10/Alb/Eno1b/Cbs/Ecm1/Adora2a/Slc27a2/Ehhadh/Hist1h2br/Snca/Brca1/Mylk/Alox5ap/Top2a/Ephx1/Gbp2	enzyme binding	0.0477725	22
GO:0048018	Wnt9b/Nrg4/Ereg/Gas6/Gpnmb/Sfrp2	receptor agonist activity	0.0499521	6

## Sheet: Control 6w vs. IRR 6w
Supplementary Table2: GO enrichment analysis of DEGs identified in irradiated-6 weeks samples compared with non-irradiated-6 weeks samples
ID	Gene	Description	PValue	Count
GO:0002376	Hck/Sema4a/Fcgr1/Tlr1/Fcgr4/Iigp1/Herc6/Acod1/Mmp3/Tlr3/Cx3cr1/Themis2/Casp4/Isg20/Clec4a2/Cd160/Tlr13/Rnf213/Ifit1/Oasl1/C2/Bst2/Cd55/Cd300c2/Nlrp1b/Anxa1/Ly86/Ddx58/Cd300lb/Cd244a/H2-Aa/Irf5/Oas3/C1qb/Tlr2/Unc93b1/Jaml/Lcn2/Zbp1/Cfp/Cd86/Parp9/Lgals3/44986/Eif2ak2/Ifih1/H2-K1/Tlr9/Lacc1/Ifit3/H2-DMb1/Dhx58/Neurl3/Endod1/Tmem106a/Slfn1/H2-Q7/Irf8/Mpeg1/Adgre1/Sirpb1a/Gbp2b/Clec5a/Tlr7/Parp14/Nlr…	immune system process	6.22644e-36	103
GO:0051607	Mlkl/Tagap/Gbp3/Acod1/Gbp2b/Tlr7/Tlr3/Oas1a/Itgax/Isg20/Ifit1bl1/Cxcl10/Ifit1/Nlrc5/Ifi206/Oasl1/Bst2/Apobec1/Nlrp1b/Mx1/Ddx58/Gbp7/Cd40/Il6/Ifnb1/Oas1g/Ddx60/Irf5/Ifi207/Ifitm1/Ifi213/Rtp4/Oas3/Irf7/Tlr2/Unc93b1/Cxcl9/Adar/Ifi208/Pmaip1/Zbp1/Rsad2/Ifit2/Tlr8/Cd86/Isg15/Parp9/Slfn8/Oasl2/Oas2/Eif2ak2/Ifih1/Mx2/Rnase6/Ifit3b/Ifi211/Nlrp1a/Tlr9/Stat2/Slfn9/Ifi209/Ifit3/Ifi204/Dhx58	defense response to virus	1.11046e-30	64
GO:0006954	Ptgs2/Hck/Adam8/Tlr1/Loxl3/Clec7a/Acod1/Cybb/Tspan2/Tlr7/Tlr3/Hpse/Ccl12/Cx3cr1/Themis2/Cxcr3/Casp4/Tlr13/Cxcl10/C5ar1/Itgav/P2rx7/Nlrp1b/Ackr2/Epha2/Anxa1/Ly86/Naip5/Cd40/Il6/Cd180/Ccl2/Ncf1/Cysltr1/Acer3/Irf5/Selp/Cd44/Chil3/Cxcl5/C3/Ltb4r1/Sele/Chst2/Bmp2/Tlr2/Cxcl9/Ccr2/Lilrb4a/Il18rap/Il1rn/Tlr8/C4b/Ccl9/Ccl7/Ackr1/Naip2/Cxcl1/Il1rl2/Il18/Siglece/Pld4/Ccl6/Chst1/Ccr5/Tnfrsf1b/C3ar1/Ltb4r2/If…	inflammatory response	1.17805e-27	77
GO:0035458	Ifi207/Ifi213/Iigp1/Ifi208/Gm12185/Gbp3/Acod1/Gbp2b/Gbp6/Tlr3/Oas1a/Gm4951/Ifit1/Ifi206/Igtp/Gm4841/Gm5431/Irgm1/Irgc1/Ifi211/Ifi202b/Irgm2/Gbp7/Ifnb1/9930111J21Rik1/Oas1g/Ifi209/F830016B08Rik/Ifit3/Ifi204	cellular response to interferon-beta	1.77843e-22	30
GO:0009615	Ifitm1/Oas3/Ifi27l2a/Adar/Dclk1/Lcn2/Hspb1/Rsad2/Ifit2/Tlr8/Duox2/Tlr3/Isg15/Oas1a/Isg20/Tlr13/Ifit1/Oasl1/Oas2/Oasl2/Mx2/Eif2ak2/Ifih1/Bst2/Ifit3b/Mx1/Ddx58/Tlr9/Oas1g/Ifit3/D1Pas1/Dhx58/Cyp1a1/Ddx60	response to virus	1.2734e-20	34
GO:0045087	Hck/Endod1/Tmem106a/Fcgr1/Tlr1/Iigp1/Mpeg1/Herc6/Clec7a/Acod1/Mmp3/Cybb/Clec5a/Ighv1-9/Tlr7/Tlr3/Cx3cr1/Casp4/Isg20/Clec4a2/Parp14/Cd160/Tlr13/Ifit1/Nlrc5/Btk/Oasl1/C2/Trim30d/Bst2/Cd55/Nlrp1b/Irgm1/Mx1/Anxa1/Ly86/Ddx58/Slc15a3/Naip5/Cd180/Cd244a/Oas1g/Slamf7/D1Pas1/Irf5/Ifitm1/Oas3/C1qb/C3/C6/Irf7/Tlr2/Unc93b1/Adar/Trem2/Sh2d1b1/Lcn2/Zbp1/Rsad2/Ifit2/Ptx3/Tlr8/C4b/Cfb/Cfp/Parp9/Naip2/Trim30a/Il1…	innate immune response	1.98008e-20	93
GO:0009617	Tent5a/Serpina3n/C3/Fcgr1/Fkbp5/Bmp2/Tlr2/Cxcl9/Myo1f/Iigp1/Irf8/Herc6/Lcn2/Acod1/Saa3/Prlr/Gbp6/Isg15/Trim30a/Usp18/Tmem255a/Cxcl10/Ifit1/Nlrc5/Hba-a1/Oas2/Ms4a1/Mx2/Vegfd/Hba-a2/Ifi44/P2rx7/Irgm1/Ifi211/Ifi202b/Fcgr2b/Irgm2/Serpina3f/Serpinb9b/Slfn4/Ccl2/2210407C18Rik/Ifit3/Tlr4/Ifi204/Dhx58/Ly6a/Ncf1	response to bacterium	2.20013e-14	48
GO:0045071	Ifi207/Ifitm1/Ifi206/Ifi213/Oas3/Oasl1/Oas2/Oasl2/Eif2ak2/Mx2/Ifih1/Bst2/Ifi208/Ifi211/Rsad2/Ifnb1/Oas1g/Isg15/Ifi209/Oas1a/Isg20/Ifi204	negative regulation of viral genome replication	3.0369e-14	22
GO:0032731	Ifi207/Ifi206/Ifi213/Ccr5/Tmem106a/Tlr2/Ifi208/Nlrp1b/P2rx7/Ifi211/Clec7a/Hspb1/Ifi202b/Tlr8/Nlrp1a/Trim16/Il6/Naip5/Ifi209/Tlr4/Casp4/Ifi204	positive regulation of interleukin-1 beta production	1.42157e-12	22
GO:0045766	Pgf/C3/C6/Sfrp2/Grn/Aqp1/Hspb1/Cybb/Itgb3/Tlr3/Hpse/Cx3cr1/Cxcr3/Itgax/Serpine1/Lgals3/Angpt2/Ddah1/C5ar1/Adm/Anxa3/Flt1/Vegfd/Sema5a/C3ar1/Hmox1/Thbs1/Cd40/Fgf2/Vash2/Cysltr1	positive regulation of angiogenesis	1.65568e-11	31
GO:0032760	Oas3/Tmem106a/Tlr1/Tlr2/Ccr2/Clec7a/Hspb1/Ptprj/Cybb/Tlr3/Oas1a/Il18/Btk/Ccr5/Oas2/Ifih1/Thbs1/Ddx58/Il6/Tlr9/Lrrk2/Oas1g/Ptafr/Ccl2/Tlr4	positive regulation of tumor necrosis factor production	1.75282e-10	25
GO:0071346	Ccl6/Ass1/H2-Q7/Flnb/Tlr2/Irf8/Gbp3/Irgm1/Mrc1/Acod1/Edn1/Vim/Gbp2b/Gbp7/Gbp6/Ccl9/Tlr3/Ccl7/Ccl8/Ccl12/Ccl2/Capg/Gbp10/Tlr4	cellular response to interferon-gamma	4.03333e-10	24
GO:0006955	H2-Q7/Tlr1/Irf8/Tlr7/Tlr3/Ccl12/Cx3cr1/Cxcr3/Clec4a2/Tlr13/Clec4b1/Cxcl10/Cd80/Ackr2/Ly86/Fas/Il6/Cd180/Cd244a/Ifnb1/H2-Aa/Ccl2/Tnfsf13b/Tnfsf8/H2-T22/Cxcl5/Tlr2/Cxcl9/Ccr2/Il1rn/Clec4a3/Ccl9/Cd86/Ccl7/Cxcl1/H2-D1/Ctss/Il18/44986/Ccl6/Ccr5/Ifih1/Clec4a1/H2-K1/Tnfrsf1b/Ifi44/H2-Eb1/Clec4n/Thbs1/Serpinb9b/Tlr9/H2-Q6/Ccl8/Igkv4-57-1/H2-DMb1/Tlr4/H2-Q1	immune response	9.87796e-10	57
GO:0006952	Cxcl5/Tlr1/Tlr2/Cxcl9/Iigp1/Gm12185/Acod1/Cybb/Duox2/Tlr3/Cxcl1/Gm4951/Cxcl10/Igtp/Ccr5/Ppp3r2/Gm4841/Gm5431/Irgm1/Irgc1/Fcgr2b/Irgm2/Stat2/Ifnb1/9930111J21Rik1/F830016B08Rik	defense response	1.24381e-09	26
GO:0001525	Pgf/Ptgs2/Sema4a/Ereg/Srpx2/Adam8/Mmp19/Ccr2/Efna1/Apln/Ccl12/Cxcr3/Col8a1/Apold1/Serpine1/Il18/Rnf213/Angpt2/Mcam/Mmp2/Fn1/Itgav/Flt1/Vegfd/Col18a1/Esm1/Tmem2/Hmox1/Mmrn2/Epha2/Pxdn/Plau/Epgn/Ccl2/Ramp1/Col4a2/Fgf2/Col4a1/Ctgf	angiogenesis	1.92617e-09	39
GO:0032728	Oas3/Oas2/Ifih1/Irf7/Tlr2/Tlr8/Ddx58/Tlr9/Tlr7/Tlr3/Oas1g/Isg15/Oas1a/D1Pas1/Tlr4/Dhx58	positive regulation of interferon-beta production	2.28051e-09	16
GO:0032755	Btk/Ereg/Pou2f2/Ccr5/Tmem106a/Scimp/Ifih1/Tlr1/Unc93b1/Tlr2/Vegfd/P2rx7/Clec7a/Tlr8/Ddx58/Il6/Tlr9/Tlr7/Tlr3/Trpv4/Ptafr/Tlr4/Il1rl2	positive regulation of interleukin-6 production	2.81054e-09	23
GO:0030335	Sema4a/Sema3a/Grn/Bmp2/Aqp1/Myo1f/Fam107a/Clec7a/Mmp3/Col1a1/Tfap2a/Itgb3/Gpnmb/Hpse/Ccl7/Itgax/Sema3f/Sema6a/Tgfb2/Cxcl10/Mcam/Mmp2/Fn1/Sema6d/Itgav/Flt1/Sema5a/Col18a1/C3ar1/Epha2/Pdgfc/Edn1/Thbs1/Gli1/Plau/Sema3d/Maz	positive regulation of cell migration	2.84859e-09	37
GO:0030198	Tnr/Tnfrsf11b/Postn/Atp7a/Col5a2/Col3a1/Mmp19/Mmp12/Mmp3/Ptx3/Col1a1/Olfml2b/Adamts12/Colq/Mmp23/Col8a1/Adamts2/Lgals3/Tgfb2/Col1a2/Mmp2/Agt/Fn1/Col18a1/Adamts4/Pxdn/Col16a1/Col4a2/Csgalnact1/Col4a1	extracellular matrix organization	2.92901e-09	30
GO:0007155	Tnr/Klra2/Pcdhb9/Ptk7/Wisp2/Flrt2/Itgad/Hpse/Cx3cr1/Col8a1/Itgax/Clca2/Itgam/Fn1/Lgals3bp/Itgav/Pcdhga12/Siglec1/Pcdhgb2/Col18a1/Epha2/Col16a1/Icam1/Pcdhb20/Ctgf/Pcdhga7/Selp/Srpx2/Cd44/Postn/Thbs3/Tnc/Sele/Cd93/Svep1/Cdh23/Jaml/Wisp1/Nectin4/Itgb3/Vcan/Gpnmb/Lama4/Dchs1/Siglece/Mcam/Col12a1/Megf10/Col14a1/Pcdhb13/Mmrn2/Pxdn/Thbs1/Cd33/Dab1/Msln/Nid2/Igsf9b/Itga2/Cdon	cell adhesion	1.5687e-08	60
GO:0002218	Ifi207/Ifi206/Ifi213/Trim30d/Ifi208/Ifi211/Ifi202b/Zbp1/Tlr9/Ifi209/Trim30a/Tlr4/Ifi204/Trim30c	activation of innate immune response	5.96257e-08	14
GO:0050729	Btk/Ccr5/Adam8/Ccr2/Tlr2/Nlrp1b/Gprc5b/Wisp1/Zbp1/Nlrp1a/Tlr9/Snca/Tlr3/Trpv4/Serpine1/Tlr4/Casp4/Ctss/Il18/Itga2	positive regulation of inflammatory response	6.86806e-08	20
GO:0002224	Tlr9/Cd180/Tlr7/Cd86/Tlr3/Tlr2/Tlr1/Unc93b1/Tlr4/Tlr13/Tlr8	toll-like receptor signaling pathway	7.59599e-08	11
GO:0071347	Rbmx/Mmp2/Fn1/Ccl6/Acod1/Saa3/Edn1/Ankrd1/Il6/Cd40/Ccl9/Adamts12/Ccl7/Ccl8/Ccl12/Ccl2/Serpine1/Sfrp1	cellular response to interleukin-1	8.8237e-08	18
GO:0030199	Col1a2/Loxl2/Atp7a/Col5a2/Col14a1/Loxl4/Col3a1/Sfrp2/Col18a1/Loxl3/Pxdn/Col1a1/Adamts12/Adamts2/Tgfb2	collagen fibril organization	1.29354e-07	15
GO:0098586	Cxcl10/Pou2f2/Igtp/Adar/Mmp12/Irgm1/Bax/Irgm2/Il6/Wdfy4/Ifnb1/Tlr7/Tlr3/D1Pas1	cellular response to virus	1.76418e-07	14
GO:0070098	Gpr35/Cxcl10/Ccl6/Cxcl5/Ccr2/Cxcl9/Ccl9/Ccl7/Ccl8/Ackr1/Ccl12/Ccl2/Cx3cr1/Cxcl1	chemokine-mediated signaling pathway	3.69842e-07	14
GO:0042149	Ifi207/Ifi206/Ifi213/Asns/Sesn2/Slc2a1/Tssk3/Ifi208/Nuak2/Ifi211/Tssk1/Pmaip1/Tssk2/Tssk6/Ifi209/Upp1/Ifi204	cellular response to glucose starvation	4.24211e-07	17
GO:0001819	Ereg/Agt/Eif2ak2/Scamp5/Tlr1/Nfam1/Tlr2/Cd300c2/P2rx7/Rgcc/Clec4n/Tlr9/Clec5a/Tlr7/Tlr3/Tlr4/C1qtnf3	positive regulation of cytokine production	8.41855e-07	17
GO:0048661	Mmp2/Ptgs2/Ereg/Flt1/C3ar1/Hmox1/Wisp1/Edn1/Thbs1/Il6/Itgb3/Smpd3/Ptafr/Fgf2/Tlr4/Il18/Itga2	positive regulation of smooth muscle cell proliferation	9.92328e-07	17
GO:0001818	Rgcc/Btk/Gbp7/Gpnmb/Mertk/Clec4a1/Gbp3/Clec4a2/Lrrc32/Clec4b1/Clec4a3/Epha2	negative regulation of cytokine production	1.11357e-06	12
GO:0007166	Mlkl/Milr1/Fcgr1/Fcgr4/Adgre1/Gfra2/Glp1r/Cd86/Adgrf4/Trbv13-1/Cxcr3/Sema6a/Ms4a6c/Agt/Trbv19/Cd80/Ms4a1/Tnfrsf1b/Ms4a7/Ms4a6b/P2rx7/Fcgr2b/Edn1/Anxa1/Ms4a6d/Adgre4/Cysltr1/Fcrls	cell surface receptor signaling pathway	1.15347e-06	28
GO:0032727	Ddx58/Tlr9/Tlr7/Tlr3/Ifih1/Irf7/D1Pas1/Tlr4/Mmp12/Tlr8	positive regulation of interferon-alpha production	1.42125e-06	10
GO:0070374	Cd44/Glipr2/C3/Bmp2/Lrp1/Tlr2/Trem2/Itgb3/Gpnmb/Ccl9/Ccl7/Trpv4/Ccl12/C1qtnf3/Htr2a/C5ar1/Ccl6/Scimp/Inhba/Pdgfc/Il6/Ccl8/Ccl2/Fgf2/Tlr4/Gpr183/Alkal2/Icam1/Ctgf	positive regulation of ERK1 and ERK2 cascade	1.62347e-06	29
GO:0006935	Cxcl10/Cklf/C5ar1/Ccl6/Cxcl5/Ccr5/Ccr2/Flt1/Cxcl9/C3ar1/Ackr2/Ccl9/Ccl7/Ccl8/Ptafr/Ccl12/Ccl2/Cx3cr1/Cxcl1/Cxcr3/Cysltr1	chemotaxis	2.29341e-06	21
GO:0045824	Ifi207/Ifi213/Ifi206/Ifi209/Grn/Ifi208/Ifi204/Dhx58/Ifi211/Ifi202b/Acod1	negative regulation of innate immune response	2.42873e-06	11
GO:0030593	Cxcl10/Cklf/C5ar1/Ccl6/Cxcl5/Cxcl9/Jaml/Ccl9/Ccl7/Ccl8/Ccl12/Ccl2/Cxcl1/Itgam/Tgfb2/Lgals3	neutrophil chemotaxis	2.68877e-06	16
GO:0002548	Anxa1/Ccl6/Ccl9/Ccl7/Ccl8/Ccl12/Ccl2/Ccr2/Flt1/Lgals3/Ptpro	monocyte chemotaxis	3.19698e-06	11
GO:0071222	Cxcl5/Ass1/Cxcl9/Fcgr4/Lilrb4a/Irf8/Litaf/Acod1/Vim/Ankrd1/Cd68/Abca1/Gbp6/Cd86/Cx3cr1/Cxcl1/Serpine1/Cxcl10/Igtp/Ccr5/Cd80/Tnfrsf1b/Irgm1/Mrc1/Irgm2/Cd300lb/Il6/Tlr9/Cd180/Cmpk2/Ccl2/Gbp10/Tlr4	cellular response to lipopolysaccharide	4.07059e-06	33
GO:0001774	Tlr9/Snca/C5ar1/Tlr3/Cx3cr1/Tlr2/Tlr1/Trem2/Tlr4/Itgam	microglial cell activation	5.21137e-06	10
GO:0042832	Irgm2/Il6/Cd40/Gbp2b/Gbp7/Gbp6/Bpgm/Iigp1/Gbp10/Irf8/Gbp3	defense response to protozoan	6.89566e-06	11
GO:0060339	Nlrc5/Stat2/Oas3/Oas1g/Isg15/Oas1a/Adar/Usp18/Mmp12	negative regulation of type I interferon-mediated signaling pathway	7.84876e-06	9
GO:0019221	Irf5/Ereg/Cd44/Csf2ra/Il10ra/Pira2/Ccr2/Lilrb4a/Iigp1/Lilr4b/Prlr/Gm15448/Il6/Stat2/Il20rb/Ifnb1/Duox2/Ccl12/Ccl2/Pirb/Csf2rb2/Csf2rb	cytokine-mediated signaling pathway	8.14896e-06	22
GO:0001666	Alas2/Loxl2/Pgf/Fosl2/Car9/Slc2a1/Bmp2/Tlr2/Ccr2/mt-Cytb/Il18/Tgfb2/Angpt2/Mmp2/Adm/Flt1/Pam/Vegfd/Hmox1/Edn1/Plau/mt-Nd4/Ccl2/Cyp1a1/Itga2	response to hypoxia	1.38108e-05	25
GO:0007275	Spata18/Odf1/Sema4a/Nes/Mael/Mmp19/Tnfrsf11a/Tssk3/Spi1/Dact1/Nexmif/Serpine2/Flrt2/Tssk6/Apln/Tcf15/Angpt2/Paqr5/Sema6d/Itgav/Zfp541/Odf2/Vegfd/Frzb/Sema5a/Piwil1/Tcf23/Epha2/Pdgfc/Sema3d/Smpd3/D1Pas1/Sfrp1/Zfp57/Ccin/Eda2r/Pgf/Wnt2/Ereg/Shisa3/Sema3a/Ccna1/Sfrp2/Bmp2/Lrp1/Dclk1/Gadd45g/Syna/Prm1/Fstl3/Adad1/Igsf9/Sema6a/Spata6/Spred3/Ift122/Meox1/Rorc/Gas7/Gpr161/Lhx6/Odf3/Tssk4/Chrdl1/Flt1/Cdk…	multicellular organism development	1.39301e-05	80
GO:0097242	C5ar1/Msr1/C3/Lrp1/Trem2/Itgam/Lrp2	beta-amyloid clearance	1.63005e-05	7
GO:0032757	Tlr1/Tlr2/Clec7a/Tlr8/Ddx58/Il6/Tlr9/Cd244a/Tlr7/Tlr3/Serpine1/Tlr4/Il18	positive regulation of interleukin-8 production	1.73289e-05	13
GO:0007160	Agt/Fn1/Adam8/Col3a1/Itgav/Itgad/Itgb3/Tnn/Msln/Adamts12/Hpse/Nid2/Itgax/Itgam/Ctgf/Itga2	cell-matrix adhesion	1.98265e-05	16
GO:0002755	Tlr9/Tlr7/Tlr2/Tlr1/Tlr4/Tlr13/Tlr8	MyD88-dependent toll-like receptor signaling pathway	2.61506e-05	7
GO:0071356	Ccl6/Ass1/Gbp3/Acod1/Edn1/Thbs1/Col1a1/Ankrd1/Il6/Cd40/Lrrk2/Smpd3/Ccl9/Adamts12/Ccl7/Ccl8/Ccl12/Ccl2/Sfrp1/Dbn1	cellular response to tumor necrosis factor	2.69843e-05	20
GO:0030154	Spata18/Odf1/Hck/Zmynd15/Sema4a/C77080/Mael/Flnb/Mmp19/Spata46/Tssk3/Gtsf1/Spi1/Serpine2/Rai14/Tssk6/Tcf15/Etv4/Angpt2/Paqr5/Sema6d/Itgav/Zfp541/Odf2/Ildr2/Vegfd/Frzb/Sema5a/Piwil1/Tcf23/Nhsl2/Epha2/Sema3d/Lrrk2/Klhl10/D1Pas1/Sfrp1/Ccin/Ctgf/Eda2r/Foxq1/Chd5/Pgf/Ereg/Sema3a/Ccna1/Shcbp1l/Gm48623/Sfrp2/Bmp2/Dclk1/Gadd45g/Tmem176b/Prm1/Fstl3/Adad1/Igsf9/Psma8/Sema6a/Lgals3/Spata6/Slc19a2/Rorc/Syt2/…	cell differentiation	3.31273e-05	79
GO:0050727	Slc7a2/Agt/Tnc/Grn/Ccr2/Zbp1/Pik3ap1/Anxa1/Tlr9/Adamts12/Lacc1/Bst1/Tlr4/Casp4/Usp18/Il1rl2	regulation of inflammatory response	3.67162e-05	16
GO:0033627	Itgad/Mmrn1/Itgb3/Itgav/Col16a1/Fbn1/Itgax/Itgam/Icam1/Itga2	cell adhesion mediated by integrin	3.98408e-05	10
GO:0072332	Ifi207/Ifi213/Ifi206/Ifi209/Ifi208/Ifi204/Ifi211/Pmaip1/Bax/Eda2r	intrinsic apoptotic signaling pathway by p53 class mediator	4.94055e-05	10
GO:0036037	Wdfy4/Clec4a1/Clec4a2/Clec4b1/Clec4a3	CD8-positive, alpha-beta T cell activation	5.31237e-05	5
GO:0042590	Fcgr1/Clec4a1/H2-K1/Clec4a2/Clec4b1/Clec4a3	antigen processing and presentation of exogenous peptide antigen via MHC class I	6.19172e-05	6
GO:0019882	Wdfy4/Rab3c/H2-Aa/Rab34/H2-K1/Unc93b1/H2-D1/H2-DMb1/H2-Eb1/H2-Q1	antigen processing and presentation	7.44162e-05	10
GO:0045671	Gm15448/Fstl3/Tnfrsf11b/Ifnb1/Pira2/Fbn1/Pirb/Lilrb4a/Sfrp1/Lilr4b	negative regulation of osteoclast differentiation	7.44162e-05	10
GO:0045429	Ptgs2/Il6/Ddah1/Agt/Smpd3/Ass1/Tlr2/Tlr4/Clec7a/Icam1/Ptx3	positive regulation of nitric oxide biosynthetic process	7.95405e-05	11
GO:0031663	Ly86/Cd180/Ptafr/Ccl12/Ccl2/Trem2/Tlr4/Spi1/Tifab/Il18	lipopolysaccharide-mediated signaling pathway	9.04546e-05	10
GO:0032729	Ccr2/Irf8/Clec7a/Tlr8/Slc7a5/Trim27/Tlr9/Cd244a/Tlr7/Tlr3/Isg15/Tlr4/Cd160/Il18	positive regulation of interferon-gamma production	0.000112135	14
GO:0016525	Cxcl10/Angpt2/Sema4a/Agt/Ccr2/Epha2/Thbs1/Rgcc/Sparc/Ccl2/Col4a2/Cxcr3/Sema6a/Cd160/Tgfb2	negative regulation of angiogenesis	0.000113973	15
GO:0014012	Mmp2/Apod/Map1b/Tnc/Nefl	peripheral nervous system axon regeneration	0.0001196	5
GO:2000117	Ifi207/Ifi213/Ifi206/Ifi209/Ifi208/Ifi204/Ifi211	negative regulation of cysteine-type endopeptidase activity	0.000121737	7
GO:0055093	Col1a1/Mmp2/mt-Cytb/Gm10925/Ccr2/mt-Atp6/Cyp1a1	response to hyperoxia	0.000121737	7
GO:0061760	Clec4n/Cx3cr1/Clec4a1/Clec4a2/Clec7a/Clec4b1/Clec4a3	antifungal innate immune response	0.000121737	7
GO:0043065	Irf5/Ptgs2/Diablo/C6/Ing3/Sfrp2/Bmp2/Hrk/Gadd45g/Lcn2/Zbp1/Pmaip1/Ifit2/Ankrd1/Tlr3/Aldh1a2/Il18/Tgfb2/Mmp2/Adm/Tnfrsf10b/Eif2ak2/Frzb/Zmat3/P2rx7/Hmox1/Bax/Anxa1/Il6/Fas/Zbtb16/D1Pas1/Tlr4/Aldh1a1/Sfrp1	positive regulation of apoptotic process	0.00013636	35
GO:0006909	Myo7a/Ncf2/Hck/Pld4/Megf10/Anxa3/Lrp1/Irf8/Fcgr2b/Sirpb1a/Anxa1/Mertk/Tlr4/Ncf4/Itgam	phagocytosis	0.000141788	15
GO:0009410	Pgf/Slc1a2/Ptgs2/Tnfrsf11b/Ass1/Car9/Sfrp2/Lcn2/Col1a1/Cybb/mt-Cytb/Ccnd1/Tgfb2/Htr2a/Mmp2/Nnmt/Pam/Apobec1/P2rx7/Hmox1/Inhba/Thbs1/Snca/Map1b/Ahr/mt-Nd1/Prickle1/Aldh1a1/Sfrp1/Itga2	response to xenobiotic stimulus	0.000148021	30
GO:0060700	Oas3/Oasl1/Oas1g/Oasl2/Oas2/Oas1a/	regulation of ribonuclease activity	0.000160152	6
GO:0050766	Sirpb1a/Gm9733/Btk/Pros1/C3/Fcgr1/Mertk/Lrp1/Trem2/Fcgr2b/Clec7a/Ptx3	positive regulation of phagocytosis	0.000181606	12
GO:0032496	Ncf2/Ptgs2/Btk/Il10ra/Cxcl5/Dio2/Adm/C2/Eif2ak2/Tlr2/Lilrb4a/Tnfrsf11a/P2rx7/Acod1/Litaf/Edn1/Snca/Tfap2a/Ptafr/Tlr4/Cyp1a1	response to lipopolysaccharide	0.000195771	21
GO:0071526	Sema4a/Sema3d/Sema3a/Sema6d/Crmp1/Plxnc1/Sema5a/Sema3f/Sema6a	semaphorin-plexin signaling pathway	0.000212928	9
GO:0050778	Cfb/C4b/Cfp/C6/C3/C2/Tgfb2/Rsad2	positive regulation of immune response	0.000214889	8
GO:0030224	Ifi207/Ifi213/Ifi206/Ifi209/Ifi208/Ifi204/Ifi211/Pir	monocyte differentiation	0.000214889	8
GO:2000353	Thbs1/Rgcc/Cd40/Ccl12/Ccl2/Col18a1/Cd160	positive regulation of endothelial cell apoptotic process	0.000225668	7
GO:0006956	Rgcc/Cfb/C4b/Cfp/C6/C3/C2	complement activation	0.000225668	7
GO:0010757	Thbs1/Plau/Serpine1/Ctsz/Serpine2	negative regulation of plasminogen activation	0.00023081	5
GO:0060335	Irgm2/Nlrc5/Igtp/Parp9/Irgm1	positive regulation of interferon-gamma-mediated signaling pathway	0.00023081	5
GO:1901224	Tlr9/Tlr7/Smpd3/Cd86/Tlr3/Eif2ak2/Tlr2/Trem2/D1Pas1/Tlr4/Il18/Edn1	positive regulation of NIK/NF-kappaB signaling	0.000236536	12
GO:0009612	Thbs1/Col1a1/Angpt2/Mmp2/Map1b/Asns/Piezo2/Col3a1/Ccl2/P2rx7/Kcnk2	response to mechanical stimulus	0.000238839	11
GO:0007252	Tlr9/Tlr7/Tlr3/Tlr2/Tlr4/Saa3	I-kappaB phosphorylation	0.000240069	6
GO:0014068	Selp/Agt/Fn1/Flt1/Trem2/Pik3ap1/Pdgfc/Maz/Fgf2/Il18/Tgfb2/Ncf1/Prr5l	positive regulation of phosphatidylinositol 3-kinase signaling	0.000249172	13
GO:0035457	Ifit1/Oas1g/Oas1a/Ifit3/Ifit3b/Ifi204/Ifit2	cellular response to interferon-alpha	0.000298747	7
GO:0032720	Cd33/Trim27/Gpnmb/Clec4a1/Lilrb4a/Trem2/Trim30a/Tlr4/Clec4a2/Lilr4b/Clec4b1/Clec4a3	negative regulation of tumor necrosis factor production	0.000304885	12
GO:0048247	Cklf/Ccl6/Ccl9/Adam8/Ccl7/Ccl8/Ccl12/Ccl2	lymphocyte chemotaxis	0.000335145	8
GO:0009636	Asns/Eif2ak2/Slc30a4/Tlr2/Nefl/Bax/mt-Cytb/Fas/Ahr/Glyat/Trpm6/Ephx1/Cyp1a1	response to toxic substance	0.000350561	13
GO:0071260	Ptgs2/Agt/Slc2a1/Aqp1/Tlr8/Col1a1/Ankrd1/Cd40/Itgb3/Tlr7/Tlr3/Piezo2/Tlr4/Itga2/Piezo1	cellular response to mechanical stimulus	0.000351817	15
GO:0071479	Ifi207/Ifi213/Ifi206/Lig4/Kdm4d/Ifi209/Ifi208/Cdkn1a/Ifi204/Ifi211	cellular response to ionizing radiation	0.000355557	10
GO:0051092	Adam8/Trim30d/Eif2ak2/Tlr2/Tnfrsf11a/Il18rap/Clec7a/Trim27/Tlr9/Cd40/Tlr3/Nts/Cx3cr1/Trim30a/Tlr4/Trim30c/Il18/Icam1/Eda2r	positive regulation of NF-kappaB transcription factor activity	0.000383568	19
GO:0044406	Gbp2b/Gbp7/Gbp6/Gbp3/Icam1	adhesion of symbiont to host	0.000400905	5
GO:0001932	Ropn1/Wnt9b/Tlr9/Stat2/Kdm4d/Fn1/Tlr7/Smpd3/Sesn2/Hspb1/Ropn1l/Tlr8	regulation of protein phosphorylation	0.000492125	12
GO:0043277	Itgb3/Megf10/Mertk/Itgav/Ccr2/Lrp1/Trem2	apoptotic cell clearance	0.000499605	7
GO:0010977	Tnr/Sema3a/Spock1/Crmp1/Lrp1/H2-K1/Dpysl3/Vim/Lrrk2/Trpv4/H2-D1/Ctsz/Zfp365	negative regulation of neuron projection development	0.000538281	13
GO:0050830	Tnfsf8/Hck/C5ar1/Adm/Tlr2/Myo1f/Mpeg1/Rnase6/Gbp3/Lyz1/P2rx7/Lyz2/Epha2/Gbp2b/Gbp7/Gbp6/Gbp10/Casp4/Il18/Ncf1	defense response to Gram-positive bacterium	0.000571987	20
GO:0032735	Cd40/Tlr9/Scimp/Tlr3/Tlr2/Unc93b1/Irf8/Tlr4/Clec7a	positive regulation of interleukin-12 production	0.000610389	9
GO:0032733	Il6/Tlr9/Il20rb/Isg15/Cd46/Tlr2/Trem2/Tlr4/Clec7a	positive regulation of interleukin-10 production	0.000610389	9
GO:0043392	Zfp462/Ifi207/Ifi213/Ifi206/Ifi209/Ifi208/Ifi204/Hmox1/Ifi211	negative regulation of DNA binding	0.000610389	9
GO:0002687	Selp/Itgb3/Sele/Ccl12/Ccl2/Tlr2/Itga2	positive regulation of leukocyte migration	0.000632978	7
GO:0071659	Oas3/Oas1g/Oas1a/Lilrb4a/Lilr4b	negative regulation of IP-10 production	0.000644808	5
GO:0060346	Col1a1/Mmp2/Thbs3/Sfrp1/Fbn2	bone trabecula formation	0.000644808	5
GO:0034138	Cd86/Scimp/Tlr3/Oas1g/Oas1a/Unc93b1	toll-like receptor 3 signaling pathway	0.000664187	6
GO:0048246	Gpr35/Mmp2/Cklf/Ccl12/Ccl2/Lgals3	macrophage chemotaxis	0.000664187	6
GO:0051091	Wnt2/Anxa3/Trim30d/Bmp2/Nfam1/Tnfrsf11a/Clec7a/Fcgr2b/Edn1/Rgcc/Ddx58/Il6/Trim27/Trim30a/Tlr4/Trim30c	positive regulation of sequence-specific DNA binding transcription factor activity	0.000689899	16
GO:0048245	Ccl6/Ccl9/Ccl7/Ccl8/Ccl12/Ccl2/Lgals3	eosinophil chemotaxis	0.00079236	7
GO:0034123	Tlr9/Tlr3/Tlr2/Pik3ap1	positive regulation of toll-like receptor signaling pathway	0.000806813	4
GO:0034154	Tlr7/Scimp/Unc93b1/Pik3ap1	toll-like receptor 7 signaling pathway	0.000806813	4
GO:0002730	Tlr9/Tlr3/Tlr2/Tlr4	regulation of dendritic cell cytokine production	0.000806813	4
GO:0002470	Clec4a1/Clec4a2/Clec4b1/Clec4a3	plasmacytoid dendritic cell antigen processing and presentation	0.000806813	4
GO:0002246	Cd44/Ccr2/Tlr4/Hmox1	wound healing involved in inflammatory response	0.000806813	4
GO:0001501	Col1a2/Col5a2/Col3a1/Fbn1/Col18a1/Epha2/Edn1/Col1a1/1810026B05Rik/Vcan/Zbtb16/Smpd3/Gdf3/Cdkn1c/Tgfb2/Lgals3	skeletal system development	0.000808576	16
GO:2000134	Zc3h12d/Gpnmb/Slfn1/Ccl12/Ccl2/Cdkn1a/Fam107a/Dact1/Inhba	negative regulation of G1/S transition of mitotic cell cycle	0.00083125	9
GO:0007283	Spata18/Odf1/Chd5/Zmynd15/Oaz3/Ccna1/Shcbp1l/Mael/Spata46/Tssk3/Gal3st1/Gtsf1/Majin/Rai14/Prm1/Tssk6/Adad1/Psma8/Adamts2/Spata6/Slc19a2/Odf3/Zfp541/Odf2/Tssk4/Piwil1/Spag17/Tssk1/Bax/Cyp26b1/Gli1/Tssk2/Lrrk2/Theg/Klhl10/Mertk/Meioc/D1Pas1/Ccin/Tcfl5	spermatogenesis	0.000855726	40
GO:0050829	Adm/Igtp/Aqp1/Mpeg1/Trem2/Iigp1/Rnase6/Lyz1/Irgm1/Lyz2/Irgm2/Tlr9/Naip5/Serpine1/Tlr4/Cd160	defense response to Gram-negative bacterium	0.000874126	16
GO:0050919	Sema4a/Itgb3/Sema3d/Sema3a/Sema6d/Itgav/Sema3f/Sema6a	negative chemotaxis	0.000877633	8
GO:0032967	Vim/Rgcc/Ccl2/Serpine1/Inhba/Il18/Ctgf/Itga2	positive regulation of collagen biosynthetic process	0.000877633	8
GO:0043524	C5ar1/Agt/Nes/Ntf5/Atp7a/Adam8/Grn/Grik2/Lrp1/Nefl/Hmox1/Bax/Glp1r/Snca/Tfap2a/Lig4/Ccl12/Ccl2/Ccnd1/Foxq1	negative regulation of neuron apoptotic process	0.000899758	20
GO:0030308	Dcbld2/Agt/Sesn2/Cda/Sfrp2/Bst2/Frzb/Zmat3/Cdkn1a/Inhba/Ptprj/Serpine2/Zc3h12d/D1Pas1/Sfrp1/Tgfb2	negative regulation of cell growth	0.000944119	16
GO:0030155	Tnr/Plau/Tnn/Plaur/Tnc/Lama4/Cxcr3/Il18/Ptprj/Prlr	regulation of cell adhesion	0.000944389	10
GO:0007204	Htr2a/Gpr35/C5ar1/Agt/Bdkrb2/Ccr5/Adm/Itgav/Ccr2/Lrp1/Cd55/C3ar1/Ackr2/Edn1/Glp1r/Trpv4/Cx3cr1/Cxcl1/Cxcr3	positive regulation of cytosolic calcium ion concentration	0.000945892	19
GO:0043406	Thbs1/Htr2a/Cd40/Lrrk2/Adam8/Epgn/Flt1/Fgf2/Tlr4/P2rx7/Pdgfc/Edn1	positive regulation of MAP kinase activity	0.000946354	12
GO:0070431	Irgm2/Igtp/Lacc1/Tlr4/Irgm1	nucleotide-binding oligomerization domain containing 2 signaling pathway	0.000977889	5
GO:0048843	Sema4a/Sema3d/Sema3a/Sema6d/Sema5a/Sema3f/Sema6a	negative regulation of axon extension involved in axon guidance	0.000981008	7
GO:0010628	Cd44/Tnc/Bmp2/Tlr2/Trem2/Spi1/Mmp12/Lcn2/Vim/Atf3/Tfap2a/Itgb3/Tlr3/Cd46/Trpv4/Etv4/Aldh1a2/Whrn/Itgax/Serpine1/Lrrc32/Il18/Tgfb2/Agt/Fn1/Ccr5/Ctcf/P2rx7/Inhba/Tcf23/Cyp26b1/Rgcc/Ddx58/Il6/Serpinb9b/Tlr9/Pou3f1/Nts/Ccl2/Fgf2/Maz/D1Pas1/Tlr4/Mycn/Ctgf	positive regulation of gene expression	0.00102942	45
GO:0071711	Flrt2/Tfap2a/Col3a1/Prickle1/Col4a1/Pxdn	basement membrane organization	0.00115945	6
GO:0031100	Pgf/Angpt2/mt-Cytb/Cxcl5/Adm/Anxa3/Nnmt/Ccl2/Ccnd1	animal organ regeneration	0.00127835	9
GO:0030890	Tnfsf13b/Cd40/Btk/Tlr9/Bst1/Tlr4/Cdkn1a/Gpr183/Prlr	positive regulation of B cell proliferation	0.00127835	9
GO:0043525	Ncf2/Fas/Tfap2a/Grik2/Grn/Hrk/Ctsz/Lcn2/Tgfb2/Pmaip1/Bax/Il18	positive regulation of neuron apoptotic process	0.00127907	12
GO:0007568	Htr2a/Mmp2/Ptgs2/Agt/Ifi27l2a/Adm/Ass1/Tnfrsf1b/mt-Atp6/Cd68/Apod/Gm10925/mt-Nd4/Ccl2/Col4a2/Fgf2/Cdkn1c/Cyp1a1	aging	0.00128477	18
GO:0043154	Thbs1/Ptgs2/Il6/Snca/Cd44/Naip5/Sfrp2/Aqp1/Naip2/D1Pas1/Ifi202b	negative regulation of cysteine-type endopeptidase activity involved in apoptotic process	0.00135371	11
GO:2000272	Cnrip1/Lilrb4a/Lilr4b/Ptprj/Clec12b	negative regulation of receptor activity	0.00141569	5
GO:0060337	Ifitm1/Stat2/Ifnb1/Oas1g/Oas2/Oas1a/Irf7	type I interferon signaling pathway	0.00145994	7
GO:0042554	Cybb/Ncf2/Duox2/Ncf4/Ncf1/Edn1	superoxide anion generation	0.00149012	6
GO:0008285	Chd5/Ptgs2/Ifitm1/Ereg/Bdkrb2/Slfn1/Sfrp2/Bmp2/Tlr2/Wisp2/Ptprj/Serpine2/Tfap2a/Aldh1a2/Tgfb2/Agt/Ddah1/Adm/Hist1h2af/Frzb/Cdkn1a/Ifit3b/Ctcf/Hmox1/Inhba/Mmrn2/Bax/Thbs1/Rgcc/Il6/Zbtb16/Ifit3/Fgf2/Sfrp1	negative regulation of cell proliferation	0.00169608	34
GO:0010508	Irgm2/Trim27/Tlr9/Lrrk2/Ifnb1/Igtp/Hpse/Trim30d/Trim30a/Irgm1/Trim30c/Plekhf1	positive regulation of autophagy	0.00170233	12
GO:0097202	Ifi207/Ifi213/Ifi206/Ifi209/Ifi208/Ifi204/Ifi211	activation of cysteine-type endopeptidase activity	0.00175751	7
GO:0060907	Tlr7/Tlr3/Tlr2/Tlr4/Casp4/P2rx7/Gprc5b	positive regulation of macrophage cytokine production	0.00175751	7
GO:0050731	Htr2a/Cd44/Agt/Cd80/Trem2/Sh2d1b1/Clec7a/Efna1/Ptprj/Clec4n/Il6/Itgb3/Tlr4/Icam1	positive regulation of peptidyl-tyrosine phosphorylation	0.00186331	14
GO:0040029	Ifi207/Ifi213/Ifi206/Ifi209/Ifi208/Ifi204/Ctcf/Ifi211	regulation of gene expression, epigenetic	0.00195118	8
GO:1903028	Cfb/C4b/Cfp/C3/C2	positive regulation of opsonization	0.00197371	5
GO:0035987	Mmp2/Col12a1/Fn1/Itgav/Col8a1/Col4a2/Inhba	endodermal cell differentiation	0.00209888	7
GO:0048146	Ereg/Lig4/Fosl2/Wnt2/Itgb3/Agt/Fn1/Aqp1/Serpine1/Cdkn1a/Pdgfc	positive regulation of fibroblast proliferation	0.00224928	11
GO:0008284	Acer3/Pgf/Ptgs2/Hck/Wnt2/Ereg/Tnc/Sfrp2/Grn/Bmp2/Clec7a/Tlx1/Prlr/Glp1r/Atf3/Apln/Hpse/Bst1/Cxcr3/Aldh1a2/Itgax/Lgals3/Ccnd1/Tgfb2/Htr2a/Cxcl10/Agt/Fn1/Adm/Itgav/Vegfd/Col18a1/Esm1/Pdgfc/Edn1/Thbs1/Gli1/Il6/Plau/Epgn/Fgf2/Maz/Sfrp1/Mycn/Ctgf	positive regulation of cell proliferation	0.00233224	45
GO:0090280	Stc1/Ccl12/Ccl2/Serpine1/Atp2c2/Lgals3	positive regulation of calcium ion import	0.00235188	6
GO:0098609	Selp/Srpx2/Adam8/Itgav/Cd93/Kirrel/Clec7a/Nectin4/Cd33/Itgad/Fat1/Dchs1/Igsf9/Prickle1/Itgax/Itgam/Icam1/Itga2/Dchs2/Cdon	cell-cell adhesion	0.00242049	20
GO:0032722	Il6/Tlr9/Chil3/Tlr7/Tlr3/Eif2ak2/Tlr2/Tlr4/Il18	positive regulation of chemokine production	0.00242897	9
GO:0042130	Il20rb/Zc3h12d/Gpnmb/Cd80/Cd86/H2-Aa/Slfn1/Lilrb4a/Lilr4b	negative regulation of T cell proliferation	0.00242897	9
GO:0007596	Slc4a1/Mmrn1/Tfpi2/Pros1/C3/Procr/Lilrb4a/F5/Serpine2/Ptprj/Anxa8	blood coagulation	0.00247546	11
GO:0001568	Col1a1/Col1a2/Agt/Ahr/Atp7a/Col3a1/Itgav/Aldh1a2/Lama4/Tgfb2/Epha2	blood vessel development	0.00247546	11
GO:0014911	Itgb3/Plau/Postn/Sema6d/Tlr4/Wisp1/Il18/Itga2	positive regulation of smooth muscle cell migration	0.00259073	8
GO:0051971	Tnr/Il6/Chrnb4/Itga2	positive regulation of transmission of nerve impulse	0.00264118	4
GO:0045600	Htr2a/Zbtb16/Bmp2/Sfrp2/Gdf3/Uchl3/Frzb/Sfrp1/Dact1	positive regulation of fat cell differentiation	0.0027344	9
GO:0002250	Sema4a/Btk/Slfn1/Unc93b1/Lilrb4a/Tnfrsf11a/Sh2d1b1/H2-Eb1/Lat2/Adgre1/Clec4n/Anxa1/Cd244a/Ifnb1/Cd86/H2-Aa/Pirb/Cx3cr1/Slamf7/H2-DMb1/Ctss/Gpr183/Clec4a2/Cd160	adaptive immune response	0.00290604	24
GO:0007399	Scn3b/Slc1a2/Chd5/Sema4a/Nes/Sema3a/Gm48623/Dclk1/Igf2bp3/Dpysl3/Dact1/Nexmif/Serpine2/Gfra2/Tfap2a/Igsf9/Sema6a/Zfp365/Fn1/Sema6d/Gas7/Lhx6/Crmp1/Chrdl1/Sema5a/Bax/Dab1/Map1b/Sema3d/Mertk/Igsf9b/Dbn1/Lrp2/Cdon	nervous system development	0.00300368	34
GO:0001934	Pgf/C3/Igtp/Bmp2/Vegfd/Trem2/P2rx7/Irgm1/Gprc5b/Inhba/Efna1/Irgm2/Fndc1/Cd40/Fas/Lrrk2/Plaur/Gpnmb/Fgf2/Ccnd1/Ctgf/Cdon/Prr5l	positive regulation of protein phosphorylation	0.00338809	23
GO:0034341	Irgm2/Ifitm1/Cd40/Snca/H2-Aa/Bst2/H2-Eb1	response to interferon-gamma	0.00342557	7
GO:0042119	Anxa1/Cxcl5/Fcgr4/Il18rap/Il18	neutrophil activation	0.00351086	5
GO:0033690	Itgb3/Cthrc1/Hpse/Itgav/Bmp2	positive regulation of osteoblast proliferation	0.00351086	5
GO:1903238	Selp/Sele/Chst2/Ptafr/Ccr2	positive regulation of leukocyte tethering or rolling	0.00351086	5
GO:0010951	Renbp/Serpina3f/Serpinb9b/Agt/Serpina3n/Spock1/Serpinb1c/Timp4/Serpine1/Serpine2/Serpinb8	negative regulation of endopeptidase activity	0.00389459	11
GO:0045730	Cybb/Ncf2/Ncf4/Ncf1	respiratory burst	0.0040874	4
GO:0010759	Thbs1/C5ar1/Trpv4/Ccl2/C3ar1/Ptprj	positive regulation of macrophage chemotaxis	0.00425176	6
GO:0019886	H2-Aa/Unc93b1/H2-DMb1/Ctss/H2-Eb1/Fcgr2b	antigen processing and presentation of exogenous peptide antigen via MHC class II	0.00425176	6
GO:0032026	Thbs1/Snca/Tnfrsf11b/Kcnc2/Ccnd1	response to magnesium ion	0.00451899	5
GO:0001503	Ifitm1/Stc1/Col5a2/Chrdl1/Bmp2/Tnfrsf11a/Rsad2/Col1a1/Fstl3/Smpd3/Adamts12/Igsf10/Ctgf	ossification	0.00459488	13
GO:0032635	Tlr7/Tlr3/Tlr2/Il18rap/Tlr4/P2rx7/Il18	interleukin-6 production	0.00460324	7
GO:0051281	Cxcl10/Snca/Casq1/Cxcl9/Cxcr3/Bax/Clec4b1	positive regulation of release of sequestered calcium ion into cytosol	0.00460324	7
GO:0051649	Slc7a2/Pld4/Msr1/Atp7a/Aqp1/Apobec1/P2rx7/Spag17/Fcgr2b/Bax/Sirpb1a/Ano3/Abca1/Mertk/Akap4/Whrn/Cd300a/Kcnu1/Cysltr1	establishment of localization in cell	0.00471508	19
GO:0006898	Cd44/Msr1/Fcgr1/Hpse/Lrp1/Cd300a/Itgam/Lrp2/Mrc1/Fcgr2b	receptor-mediated endocytosis	0.00478299	10
GO:0071897	Lig4/Polk/Smpd3/Pold1/Tk1/Ctgf	DNA biosynthetic process	0.00507542	6
GO:0048514	Thbs1/Angpt2/Ahr/Flt1/Col4a1/Epha2/Edn1	blood vessel morphogenesis	0.00529258	7
GO:0002040	Loxl2/Thbs1/Pgf/Vegfd/Flt1/Esm1/Rnf213	sprouting angiogenesis	0.00529258	7
GO:0002605	Thbs1/Cd68/Fgl2	negative regulation of dendritic cell antigen processing and presentation	0.0056918	3
GO:0051897	Gdf15/Adam8/Sema5a/Ptprj/Thbs1/Il6/Hpse/Nts/Cx3cr1/Maz/Fgf2/Lrp2/C1qtnf3/Il18	positive regulation of protein kinase B signaling	0.00573444	14
GO:0051402	Nlrp1a/Fas/Snca/Tfap2a/Lig4/Diablo/Agt/Nes/Atp7a/Grik2/Nlrp1b/Bax	neuron apoptotic process	0.00584468	12
GO:0032682	Il6/Lilrb4a/Lilr4b/Epha2	negative regulation of chemokine production	0.00593065	4
GO:0097527	Fas/Mlkl/Tlr3/Tnfrsf23	necroptotic signaling pathway	0.00593065	4
GO:0002693	Adam8/Ptafr/Ccl2/Icam1	positive regulation of cellular extravasation	0.00593065	4
GO:0010575	Ptgs2/Il6/C5ar1/C3/Hpse/C3ar1	positive regulation of vascular endothelial growth factor production	0.00600597	6
GO:0002437	Cd68/Il20rb/Ccr2/Lilrb4a/Il1rn/Cysltr1	inflammatory response to antigenic stimulus	0.00600597	6
GO:0042742	Oas3/Fcgr1/Mpeg1/Irf8/Trem2/Slamf9/Lcn2/Ighv1-9/Isg15/Oas1a/Naip2/Casp4/Rnf213/Igtp/Oas2/Anxa3/H2-K1/Rnase6/Lyz1/Irgm1/Lyz2/Adamts4/Nlrp1a/Irgm2/Naip5/Ifnb1/Oas1g/Tlr4/Slamf8/Ncf1	defense response to bacterium	0.00619882	30
GO:0071560	Col1a1/Ankrd1/Wnt2/Fbn1/Cx3cr1/Col4a2/Serpine1/Sfrp1/Dbn1/Edn1	cellular response to transforming growth factor beta stimulus	0.00624432	10
GO:0010595	Thbs1/Itgb3/Sec1/Agt/Anxa3/Sparc/Grn/Fgf2/Lcn2	positive regulation of endothelial cell migration	0.00638574	9
GO:0006812	Chrne/Trpm2/Atp7a/Slc41a2/Trpm6/Piezo2/Slc9a7/Slc30a4/P2rx7/Piezo1	cation transport	0.00680078	10
GO:0006953	Il6/Serpina3n/Fn1/Itih4/Ass1/Il1rn/Saa3	acute-phase response	0.00689334	7
GO:0019233	Scn3b/Htr2a/Ptgs2/Uchl1/Ccl2/Aqp1/Ccr2/Il1rn/P2rx7/Edn1	sensory perception of pain	0.00739445	10
GO:0043491	Cd40/Smpd3/Sesn2/Mertk/Ccl12/Ccl2/Fgf2/C1qtnf3/Epha2	protein kinase B signaling	0.0077057	9
GO:0007229	Itgad/Itgb3/Fn1/Adam8/Isg15/Col3a1/Itgav/Plek/Itgax/Itgam/Ctgf/Itga2	integrin-mediated signaling pathway	0.00775055	12
GO:0050870	Sirpb1a/Gm9733/H2-Aa/Ccl2/Ccr2/H2-DMb1/H2-Eb1	positive regulation of T cell activation	0.00781313	7
GO:0045669	Ifitm1/Il6/Tent5a/Cthrc1/Bmp2/Sfrp2/Fgf2/Ifi204/Wisp1/Fbn2	positive regulation of osteoblast differentiation	0.00802689	10
GO:0050665	Cybb/Duox2/Cyp1a1/Ncf1	hydrogen peroxide biosynthetic process	0.00819601	4
GO:1902042	Sfrp2/D1Pas1/Serpine1/Hmox1/Icam1/Tnfrsf23	negative regulation of extrinsic apoptotic signaling pathway via death domain receptors	0.00821488	6
GO:0042060	Dcbld2/Col1a1/Plau/Fn1/Hpse/Col3a1/Aqp1/Fgf2/Cdkn1a/Ptk7/Tgfb2/Itga2	wound healing	0.0082951	12
GO:0007249	Btk/Tlr9/Tlr7/Tlr3/Tlr4/Gprc5b/Tifab/Tlr8/Edn1	I-kappaB kinase/NF-kappaB signaling	0.00843784	9
GO:0048731	Sema3d/Sema3a/Lhx6/Col3a1/Dppa2	system development	0.00866118	5
GO:0070269	Nlrp1a/Naip5/Naip2/Trem2/Casp4/Nlrp1b/Zbp1	pyroptosis	0.00881803	7
GO:0032609	Il20rb/Irf8/Il18rap/Sh2d1b1/Tlr4/Gadd45g/Il18	interferon-gamma production	0.00881803	7
GO:0034097	Selp/Ptgs2/Serpina3f/Serpina3n/Itih4/Sele/Col3a1/Timp4/Aldh1a2/Tnfrsf11a	response to cytokine	0.00941431	10
GO:0007259	Dab1/Stat2/Csf2ra/Ifnb1/Csf2rb2/Csf2rb/Prlr	JAK-STAT cascade	0.00991212	7
GO:0010165	Anxa1/Lig4/Lrp2/Pmaip1/Ccnd1	response to X-ray	0.0104539	5
GO:0071639	Oas3/Oas1g/Trpv4/Oas1a/Clec7a	positive regulation of monocyte chemotactic protein-1 production	0.0104539	5
GO:0002381	Pou2f2/H2-Aa/H2-DMb1/H2-Eb1/Fgl2	immunoglobulin production involved in immunoglobulin mediated immune response	0.0104539	5
GO:0045906	Mmp2/Ahr/Apln/Adm	negative regulation of vasoconstriction	0.0109028	4
GO:0090091	Il6/Hpse/Sema5a/Tgfb2	positive regulation of extracellular matrix disassembly	0.0109028	4
GO:1900745	Bmp2/Gdf6/Ccr2/Spi1/Gadd45g/Ncf1	positive regulation of p38MAPK cascade	0.0109309	6
GO:0042157	Apol11b/Apol9b/Apol9a/Abca1/Apobec1/Apold1	lipoprotein metabolic process	0.0109309	6
GO:0050900	Selp/Add2/Sele/Tlr2/Jaml/Icam1	leukocyte migration	0.0109309	6
GO:2000427	C3/C2/Ccl2	positive regulation of apoptotic cell clearance	0.0110499	3
GO:1901163	Itgb3/Mmp12/Fbn2	regulation of trophoblast cell migration	0.0110499	3
GO:0046546	Lhfpl2/Sfrp2/Sfrp1	development of primary male sexual characteristics	0.0110499	3
GO:0001845	Myo7a/Srpx/P2rx7	phagolysosome assembly	0.0110499	3
GO:0048873	Il20rb/Klhl10/Col14a1/Ccr2/Ildr2/P2rx7/Bax	homeostasis of number of cells within a tissue	0.0110994	7
GO:0030178	Nkd2/Sfrp2/Lrp1/Frzb/Sfrp1/Apcdd1/Dact1/Sox30	negative regulation of Wnt signaling pathway	0.0113752	8
GO:0048839	Myo7a/C1qb/Duox2/Bmp2/H2-K1/Cdh23/Ifi204/Tgfb2/Tifab	inner ear development	0.0118953	9
GO:0012501	Nlrp1a/Mlkl/Casp4/Nlrp1b/P2rx7/Zbp1/Eda2r	programmed cell death	0.0123837	7
GO:0090050	Anxa1/Ptgs2/Srpx2/Fgf2/Hmox1	positive regulation of cell migration involved in sprouting angiogenesis	0.0124701	5
GO:0032691	Cd33/Serpinb1c/Cx3cr1/Lilrb4a/Trem2/Lilr4b	negative regulation of interleukin-1 beta production	0.0124944	6
GO:0097191	Fas/Tlr3/Tnfrsf1b/Sfrp1/P2rx7/Tgfb2/Inhba/Bax	extrinsic apoptotic signaling pathway	0.0136746	8
GO:0007162	Tnr/Mmp2/Dab1/Tnc/Plxnc1/Myo1f/Sema5a/Rnd1	negative regulation of cell adhesion	0.0136746	8
GO:0014823	Slc4a1/Angpt2/Mmp2/Il6/Itgb3/Ccl2/Col4a2/Edn1	response to activity	0.0136746	8
GO:0031664	Trim30d/Cd55/Trim30a/Trim30c	regulation of lipopolysaccharide-mediated signaling pathway	0.0140652	4
GO:0010572	Selp/Plek/Tlr4/Ptprj	positive regulation of platelet activation	0.0140652	4
GO:0014824	Htr2a/Agt/Smpd3/Edn1	artery smooth muscle contraction	0.0140652	4
GO:0051926	Cd33/Ptgs2/Stc1/Icam1	negative regulation of calcium ion transport	0.0140652	4
GO:0032940	Cklf/Mertk/Aqp1/Serpine2	secretion by cell	0.0140652	4
GO:0048821	Slc4a1/Alas2/Hba-a1/Bpgm/Adgrf4/Hba-a2	erythrocyte development	0.0142025	6
GO:0051770	Tlr9/Lrrk2/Ccl2/Tlr2/Tlr4	positive regulation of nitric-oxide synthase biosynthetic process	0.0147186	5
GO:0090026	Cxcl10/Ccl2/Cx3cr1/Ccr2/Serpine1	positive regulation of monocyte chemotaxis	0.0147186	5
GO:0043410	Gdf15/Agt/Tmem106a/Trim30d/Eif2ak2/Bmp2/Flt1/P2rx7/Gadd45g/Efna1/Ptprj/Il6/Tlr9/Fgf2/Trim30a/Trim30c/Cdon	positive regulation of MAPK cascade	0.01568	17
GO:0046597	Ifitm1/Trim30d/Trim10/Trim30a/Trim30c/Ptx3	negative regulation of viral entry into host cell	0.0160606	6
GO:0001649	Gli1/Col1a1/Hira/Gpnmb/Cthrc1/Bmp2/Adar/Fgf2/Sfrp1	osteoblast differentiation	0.0168096	11
GO:0005615	Apol9a/Sema4a/Tnr/Ntf5/Cthrc1/Col5a2/Col3a1/Mmp19/Cpm/Fcgr4/Mmp12/Loxl3/Mmp3/Wisp2/Flrt2/Tnn/Hpse/Col8a1/Itgam/Tgfb2/Col1a2/Cxcl10/Angpt2/Mmp2/Tfpi2/Agt/Cklf/Lgals3bp/C2/Loxl4/Frzb/Col18a1/Serpinb8/Anxa1/Ly86/Apol9b/Ctla2a/Fas/Il6/Plau/Ifnb1/Pros1/Epgn/Col16a1/Ccl2/Col4a2/Hbb-bt/Col4a1/Ctgf/Loxl2/Ereg/Serpina3n/Postn/Cxcl5/C1qb/C6/Gpc6/Sfrp2/Bmp2/Cxcl9/Lcn2/Fstl3/Cfp/Ccl7/Sparc/Cxcl1/Sema3f/Ctss/…	extracellular space	5.15446e-25	188
GO:0005576	Tnr/Ntf5/Cthrc1/Col5a2/Col3a1/Mmp19/Mmp12/Loxl3/Mmp3/Wisp2/Flrt2/Tnn/Hpse/Adamts12/Col8a1/Apold1/Casp4/Ccdc70/Cd160/Tgfb2/Col1a2/Cxcl10/Angpt2/Mmp2/Mmrn1/Eva1c/Tfpi2/Cklf/Lgals3bp/Megf6/C2/Loxl4/Frzb/Col18a1/Anxa1/Ly86/Apol9b/Ctla2a/Fas/Il6/Plau/Ifnb1/Smpd3/Pros1/Col16a1/Ccl2/Col4a2/Vash2/Col4a1/Ctgf/Loxl2/Ereg/Serpina3n/Postn/Thbs3/Cxcl5/C1qb/Gpc6/Sfrp2/Bmp2/Scpep1/Cxcl9/Lcn2/Fstl3/Cfp/Ccl7/Spar…	extracellular region	1.95504e-24	178
GO:0009986	Tnr/Clec12a/Cd53/Adam8/Layn/H2-Q7/Fcgr4/Tnfrsf11a/Gprc5b/Clec7a/Wisp2/Prlr/Ptprj/Tnn/Clec5a/Tlr3/Cx3cr1/Cxcr3/Itgax/Itgam/Tgfb2/Tnfrsf23/Dcbld2/C5ar1/Sema6d/Cd80/Tnfrsf10b/Itgav/Bst2/Cd55/Mrc1/Epha2/Pdgfc/Anxa1/Fas/Cd40/Plau/Adgre4/Sfrp1/Icam1/Slc1a2/Slc4a1/Srpx2/H2-T22/Cd44/C3/Cd93/Gpc6/Bmp2/Tlr2/Nfam1/Lilrb4a/Slamf9/Lilr4b/Hcn1/Itgb3/Abca1/Vcan/Plaur/Duox2/Cd86/Cd46/Sparc/Trpv4/Pirb/H2-D1/Ctss/…	cell surface	1.4435e-18	94
GO:0031012	Tnr/Tnfrsf11b/Postn/Cthrc1/Col5a2/Tnc/Col3a1/Mmp19/Svep1/Mmp12/Wisp1/Mmp3/Wisp2/Ptx3/Col1a1/Tnn/Olfml2b/Vcan/Hpse/Adamts12/Sparc/Colq/Mmp23/Col8a1/Adamts2/Lrrc32/Lgals3/Tgfb2/Col1a2/Mmp2/Fn1/Fbn1/Col18a1/Adamts4/Fbn2/Mmrn2/Pxdn/Thbs1/Cd180/Col16a1/Timp4/Nid2/Col4a2/Col4a1/Ctgf	extracellular matrix	5.08352e-13	45
GO:0009897	Csf2ra/Fcgr1/Dnaic2/H2-Q7/Fcgr4/Tnfrsf11a/Clec7a/Adgre1/Prlr/Itgad/Ighv1-9/Cx3cr1/Cxcr3/Itgax/Clec4a2/Itgam/Clec4b1/Tnfrsf23/Cxcl10/Cd80/Itgav/Cd55/P2rx7/Ackr2/Fas/Cd40/Il6/Cd244a/H2-Aa/Slamf7/Ly6a/Icam1/Selp/H2-T22/Cd44/Sele/Tlr2/Cxcl9/Lrp1/Ccr2/Lilrb4a/Slamf9/Clec4a3/Gfra2/Tlr8/Clec10a/Itgb3/Abca1/Cd86/Pirb/H2-D1/Csf2rb2/Csf2rb/Lgals3/Siglece/Mcam/Rorc/Msr1/Ccr5/Pira2/Ms4a1/Clec4a1/H2-K1/Enox1/…	external side of plasma membrane	1.77181e-12	77
GO:0016020	Cd53/Adam8/Layn/Mmp19/Rnf149/Spata46/Aqp1/Tnfrsf11a/Glp1r/Hpse/Kctd16/Cd160/Oasl1/Tnfrsf10b/Fgd2/Ildr2/Abca13/Nlrp1b/Smpd3/Epgn/H2-Aa/Ephx1/Csgalnact1/Ly6a/Ccr2/Scamp5/Tlr2/Mcub/Nnt/Slamf9/mt-Nd4l/Tmem176b/Slc22a18/Dgke/Hmgcll1/Gpnmb/Plxnc1/Ctss/AU021092/44986/Gpr161/Megf10/H2-K1/Rtn1/Tbxas1/Fcgr2b/Cyp26b1/Zp2/Igsf9b/Igsf6/Abca5/Steap2/Itga2/Piezo1/Alas2/Ncf2/Cyp4f18/Csf2ra/Plekha4/Nkain4/H2-Q7/S…	membrane	9.87837e-09	425
GO:0005581	Col1a2/Col12a1/C1qb/Msr1/Cthrc1/Col5a2/Col14a1/Col3a1/C1ql3/C1qtnf6/Col18a1/Col1a1/Col16a1/Colq/Col8a1/Col4a2/C1qtnf3/Col4a1	collagen trimer	5.78467e-08	18
GO:0005886	Slc7a2/Sema4a/Cd53/Adam8/Mmp19/Aqp1/Cd300ld4/Tnfrsf11a/Ptk7/Glp1r/Wisp2/Fat1/Hpse/Kctd16/Casp4/Clec4a2/Ccdc70/Cd160/Tlr13/Ms4a6c/Angpt2/Nptx1/Tnfrsf10b/Itgav/C2/Fgd2/Bst2/Reps2/Pcdhgb2/Ackr2/Ddx58/Cd300lb/Tmem45a/Smpd3/H2-Aa/Epgn/Ephx1/Ly6a/Ereg/Add2/Oas3/Tlr2/Ccr2/Scamp5/Cdh23/Litaf/Slc22a18/Slc7a7/Itgb3/Cfp/Gpnmb/Plxnc1/Csf2rb2/Kcnu1/44986/Mcf2l/Siglece/Gas7/Gpr161/Megf10/Anxa3/H2-K1/Disp2/Fcgr…	plasma membrane	6.26296e-07	338
GO:0005887	Sema4a/Il10ra/Pcdhb9/Cd53/Adam8/Fcgr1/Tlr1/Aqp1/Fcgr4/Slc28a2/Adgre1/Glp1r/Cybb/Flrt2/Tspan2/Lpar4/Tlr3/Cx3cr1/Clca2/Tlr13/Dcbld2/Gpr35/Clca3a1/Sema6d/Pcdhga12/Grm8/Pcdhgb2/P2rx7/Ackr2/Epha2/Cd72/Tmem45a/Sema3d/Epgn/Adgre4/Apcdd1/Icam1/Pcdhb20/Pcdhga7/Eda2r/Cysltr1/Slc1a2/Slc4a1/Selp/Sema3a/Milr1/Ltb4r1/Sele/Slc2a1/Gpc6/Grik2/Kirrel/Tlr2/Lrp1/Ccr2/Trem2/Slc22a18/Hcn1/Il20rb/Abca1/Slc26a10/Trpm2/P…	integral component of plasma membrane	1.21272e-06	94
GO:0045121	Slc1a2/Tnr/Cd44/Atp7a/Ltb4r1/Fcgr1/Sele/Slc2a1/Tlr1/Kirrel/Tlr2/Nfam1/Gprc5b/Abca1/Hpse/H2-D1/Tnfrsf23/Btk/Tnfrsf10b/Bst2/Tnfrsf1b/Cd55/Rgs16/P2rx7/Lat2/Fcgr2b/Fas/Lrrk2/Kcne3/Tlr4/Lrp2/Icam1	membrane raft	4.08388e-05	32
GO:0045335	Pld4/Scimp/Rab34/Flnb/Tlr1/Mpeg1/Irgm1/Vim/Cybb/Tlr9/Abca1/Tlr7/Capg/Ctss	phagocytic vesicle	6.57802e-05	14
GO:0020005	Gbp2b/Gbp7/Gbp6/Iigp1/Gbp3	symbiont-containing vacuole membrane	0.000216708	5
GO:0043025	Flnb/Slc1a4/Serpine2/Cybb/Tnn/Gria3/Casp4/Tgfb2/Rgs12/Uchl1/Grm8/P2rx7/Tubb3/Fas/Naip5/Cd40/Lrrk2/Ccl2/Ncf1/Sez6l2/Atp7a/Ass1/Gm48623/Grik2/Lrp1/Ccr2/Hcn1/C4b/Apod/Trpm2/Naip2/Whrn/Htr2a/Crmp1/Kcnip4/Anxa3/Pam/Tnfrsf1b/Rtn1/Snca/Dab1/Map1b/mt-Nd1/Kcnc2/Nts/Myo5a/Igsf9b/Dbn1/Kcnk2	neuronal cell body	0.000303606	49
GO:0031410	Hck/Tlr1/Mpeg1/Gbp3/Gbp2b/Tlr7/Akap3/Btk/C5ar1/Nptx1/Tsks/Abca13/Irgm1/Anxa1/Svop/Gbp7/Rab3c/Lrrk2/Gbp10/Chil3/Add2/Atp7a/Cd93/Rab34/Slc30a4/Tlr2/Unc93b1/Scamp5/Scg3/Syt12/Lcn2/Myof/44996/Dse/Trpm2/Gbp6/Gpnmb/Cd46/Trpv4/Ctss/Ctsz/Tbc1d2/Rnd1/44986/Htr2a/Pld4/Syt2/Msr1/Scimp/Tssk4/Pam/Rnase6/Spag17/Aoah/Tssk1/Nkd2/Tlr9/Tssk2/Nts/Actl7a/Atp2c2	cytoplasmic vesicle	0.000580159	61
GO:0005604	Loxl2/Fn1/Tnc/Fbn1/Col18a1/Alb/Mmrn2/Pxdn/Sparc/Nid2/Col8a1/Lama4/Col4a2/Col4a1/Tgfb2	basement membrane	0.000729721	15
GO:0043020	Cybb/Ncf2/Duox2/Ncf4/Ncf1	NADPH oxidase complex	0.00133228	5
GO:0016323	Slc4a1/Cd44/Atp7a/Car9/Slc2a1/Lrp1/Aqp1/Slc2a9/Hcn1/Slc7a7/Abca1/Slc26a10/Cd46/Slc16a3/C5ar1/Car2/Anxa1/Nkd2/Slc7a5/Tlr9/Lrrk2/Kcnc2/Heph/Atp2c2/Slc29a4	basolateral plasma membrane	0.00153406	25
GO:0048237	Chil3/Lyz1/Lyz2/Edn1	rough endoplasmic reticulum lumen	0.00252018	4
GO:0030670	Anxa3/Rab34/H2-Q7/Tlr2/Tlr1/H2-K1/H2-D1/Irgm1/H2-Q1	phagocytic vesicle membrane	0.0034729	9
GO:0005794	Gdf15/B4galt5/Hck/Fam71f2/Casq1/Bdkrb2/H2-Q7/Grn/Tlr1/Sdcbp2/Rnf149/Iigp1/Gal3st1/Gbp3/Col1a1/Cybb/Golm1/Gbp2b/Sorcs1/Ms4a4a/B3galt1/Tnfrsf23/Sema6d/Tnfrsf10b/Bst2/Irgm1/Chpf2/Lrrk2/Smpd3/St8sia6/Csgalnact1/Ncf1/Acer3/H2-T22/Cd44/Glipr2/Postn/Hs3st1/Atp7a/Chst2/Rab34/Tlr2/Lrp1/Scamp5/Fam198b/Litaf/Rsad2/Fstl3/Abca1/Sec1/Dse/Cd46/H2-D1/Gsap/Sgms2/Zdhhc23/44986/Atp8b1/St6galnac2/Pld4/Igtp/Chst1/H2-…	Golgi apparatus	0.00358082	86
GO:0031225	Mmp19/Cpm/Bst2/Cd55/Ly6i/Efna1/Gfra2/Enpp6/Plaur/Msln/Cd109/Bst1/Ly6a	anchored component of membrane	0.00433834	13
GO:0032398	H2-T22/H2-Q6/H2-Q7/H2-K1/H2-D1/H2-Q1	MHC class Ib protein complex	0.00473666	6
GO:0043235	Tnfrsf11b/Csf2ra/Scimp/Loxl4/Tlr1/Lrp1/Flt1/Tlr2/Gprc5b/Prlr/Epha2/Gfra2/Gprc5a/Itgb3/Tlr7/Mertk/Kctd16/Ramp1/Tlr4/Lrp2	receptor complex	0.00525524	20
GO:0090733	Tnr/Tnn/Tnc	tenascin complex	0.00551107	3
GO:0031092	Selp/Snca/Sparc	platelet alpha granule membrane	0.00551107	3
GO:0042612	H2-T22/H2-Q6/H2-Q7/H2-K1/H2-D1/H2-Q1	MHC class I protein complex	0.00658732	6
GO:0042824	H2-Q6/H2-Q7/H2-K1/H2-D1/H2-Q1	MHC class I peptide loading complex	0.00668743	5
GO:0031982	Slc1a2/Myo7a/Grn/Slc2a1/Rab34/Dync1i1/Bmp2/Myo1f/Il1rn/Gprc5a/Rab3c/Sparc/Kcnc2/Kcne3/Myo5a/Slc12a3	vesicle	0.00708941	16
GO:0031588	Tssk6/Tssk2/Sesn2/Tssk3/Nuak2/Tssk1	nucleotide-activated protein kinase complex	0.00767994	6
GO:0031091	Thbs1/Mmrn1/Sparc/F5/Serpine2	platelet alpha granule	0.00818338	5
GO:0016021	Slc7a2/Sema4a/Cd53/Adam8/Layn/Aqp1/Rnf149/Cd300ld4/Hrk/Rfc4/Tnfrsf11a/Ptk7/Glp1r/Golm1/Fat1/Kctd16/Apold1/Clec4a2/Ms4a6c/Clec4b1/Tnfrsf10b/Itgav/Ildr2/Bst2/Abca13/Cd300lb/Tmem45a/H2-Aa/Epgn/Ephx1/Csgalnact1/Ereg/Tlr2/Unc93b1/Ccr2/Scamp5/Mcub/Cdh23/Nnt/Slamf9/mt-Nd4l/Tmem176b/Slc22a18/Dgke/Slc7a7/Hmgcll1/Gpnmb/Nxpe5/Csf2rb2/Kcnu1/Csf2rb/44986/Siglece/St6galnac2/Gpr161/Megf10/H2-K1/Rtn1/Tbxas1/Disp…	integral component of membrane	0.00872033	315
GO:0005765	Myo7a/Ifitm1/H2-T22/Grn/H2-Q7/Slc30a4/H2-K1/H2-Eb1/Irgm1/Litaf/Slc15a3/Slc7a5/Cd68/H2-Q6/Trpm2/Hpse/Slc2a6/H2-D1/H2-DMb1/Abca5/H2-Q1/44986	lysosomal membrane	0.00880517	22
GO:0008305	Itgad/Itgb3/Itgav/Itgax/Itgam/Itga2	integrin complex	0.00889245	6
GO:0016324	Myo7a/Cd44/Cyp4f18/Atp7a/Stc1/Slc2a1/Aqp1/Slc2a9/Slc22a18/Fat1/Itgb3/Duox2/Trpm6/Trpv4/Kcne4/Ptpro/Il18/Slc16a3/Atp8b1/Fn1/Bst2/Cd55/Rab27b/Anxa1/Slc7a5/Fas/Tlr9/Kcnc2/Slc29a4/Lrp2/Slc12a3/Kcnk2	apical plasma membrane	0.00899068	32
GO:0005768	Bdkrb2/Atp7a/Grn/Slc30a4/Lrp1/Scamp5/Unc93b1/Litaf/Tlr8/Wdfy4/Cd68/Abca1/Tlr7/Gpnmb/Tlr3/Hpse/Ackr1/Ncf4/Tlr13/Tgfb2/44986/Snx20/Arrdc5/Pld4/Micall2/Ccr5/Fgd2/Flt1/Bst2/Irgm1/Mrc1/Ackr2/Rab27b/Plekhf1/Anxa1/Slc15a3/Trim27/Rab3c/Tlr9/Lrrk2/Vps13c/Slc9a7/H2-DMb1/Tlr4/Lrp2/Steap2/Abca5	endosome	0.00966037	47
GO:0030140	Atp7a/Lyz1/Lyz2/Steap2/Rab27b	trans-Golgi network transport vesicle	0.00988278	5
GO:0032127	Adam8/Vps13c/Aqp1	dense core granule membrane	0.0107042	3
GO:0005601	Cfb/C4b/C2	classical-complement-pathway C3/C5 convertase complex	0.0107042	3
GO:0033106	H2-T22/H2-Q6/H2-Q7/H2-K1/H2-D1/H2-Q1	cis-Golgi network membrane	0.011701	6
GO:0042995	Hck/Ttll10/Car9/Dnaic2/Dpysl3/Fam107a/Ptprj/Vim/Wdr19/Kctd16/Capg/Cetn1/Rgs12/Angpt2/Micall2/Odf2/Fgd2/B9d2/Irgm1/Ropn1l/Epha2/Tubb3/Anxa1/Ropn1/Ddx58/Lrrk2/Akap4/Aldh1a1/Poc1b/Cd44/Cpt1c/Atp7a/Gm48623/Iqca/Rab34/Tlr2/Dclk1/Itgb3/Vcan/Trpm2/Cfap44/Trpv4/Rasgrp2/Whrn/Spata6/Rnd1/Ift122/Htr2a/Atp8b1/Megf10/Gpr161/Scimp/Crmp1/Tssk4/Cdk20/D630045J12Rik/Nefl/Kif17/Spag17/Tssk1/Fhdc1/Snca/Map1b/Kcnc2/K…	cell projection	0.0119223	71
GO:0032391	Myo7a/Wdr19/Whrn/D630045J12Rik/Kif17/Cetn1/Ift122	photoreceptor connecting cilium	0.0141758	7
GO:0031258	Cd44/Itgb3/Itgav/Piezo1/Epha2	lamellipodium membrane	0.0162944	5
GO:0005764	Ifitm1/Hck/Man2b1/Sgsh/Ass1/Grn/Slc30a4/Unc93b1/Litaf/Cd68/Trpm2/Tlr7/Hpse/Slc2a6/Ctss/Ctsz/44986/Prcp/Napsa/Rnase6/Irgm1/Plekhf1/Slc15a3/Ctla2a/Slc7a5/Tlr9/Lrrk2/Vps13c/H2-Aa/Myo5a/H2-DMb1/Abca5	lysosome	0.0164166	32
GO:0005833	Hba-a1/Hba-a2/Hbb-bt/Hbb-bs	hemoglobin complex	0.0169365	4
GO:0030526	Csf2ra/Csf2rb2/Csf2rb	granulocyte macrophage colony-stimulating factor receptor complex	0.0173277	3
GO:0072558	Nlrp1a/Casp4/Nlrp1b	NLRP1 inflammasome complex	0.0173277	3
GO:0070971	H2-Q6/Lrrk2/H2-Q7/H2-K1/H2-D1/H2-Q1	endoplasmic reticulum exit site	0.0190039	6
GO:0031838	Hba-a1/Hba-a2/Hbb-bt/Hbb-bs	haptoglobin-hemoglobin complex	0.0208702	4
GO:0070062	Rbmx/Anxa1/Gprc5a/Fn1/Cd86/Aqp1/Serpine1/Alb/Slc12a3/Gprc5b/Icam1	extracellular exosome	0.021659	11
GO:0005797	H2-Q6/H2-Q7/H2-K1/H2-D1/H2-Q1	Golgi medial cisterna	0.0217393	5
GO:0032587	Ddx58/Itgb3/Itgav/Trpv4/Fgd2/Rasgrp2/Plek/Fam107a/Ptprj/Epha2	ruffle membrane	0.0318876	10
GO:0045202	Grn/Rps27a/Dpysl3/Dact1/Fam107a/Flrt2/Ptchd1/Gria3/Rps27/Kctd16/Rgs12/Ppm1h/P2rx7/Svop/Lrrk2/Ccl2/Aldh1a1/Rps10/Ly6a/Slc1a2/Myo7a/Srpx2/Cpt1c/C1qb/Tmod2/Atp7a/Gm48623/Slc2a1/Gpc6/Grik2/Scamp5/Cdh23/Syt12/Ly6i/Hspb1/Hcn1/C4b/Itgb3/Vcan/Sparc/Colq/Rasgrp2/Igsf9/Whrn/Gsg1l/Htr2a/Slc16a3/Chrne/Hba-a1/Syt2/Snca/Map1b/Fam196a/Shc3/Kcnc2/Igsf9b/Chrnb4/Ablim3	synapse	0.0322691	58
GO:0043005	Slc1a2/Ptgs2/Atp7a/Ass1/Tmod2/Flnb/Aqp1/Fam107a/Vim/Flrt2/Tnn/Trpm2/Cx3cr1/Rasgrp2/Naip2/Casp4/Whrn/Chrne/Micall2/Nptx1/Gpr161/Grm8/Pam/Rtn1/Nefl/P2rx7/Kif17/Epha2/Dab1/Fas/Naip5/Lrrk2/Kcnc2/Myo5a/Igsf9b/Chrnb4/Kcnk2	neuron projection	0.0323446	37
GO:0001673	Zmynd15/Prm1/Zbtb16/Adad1/Stag3/Mael/Actl7a/Ctcf/Tcfl5	male germ cell nucleus	0.0334959	9
GO:0043204	Atp7a/Ass1/Gm48623/Crmp1/Grik2/Ccr2/Pam/Hspb1/Map1b/Naip5/Lrrk2/Trpm2/Gria3/Kcnc2/Kcne3/Ccl2/Naip2	perikaryon	0.0349821	17
GO:0030425	Cpt1c/Sema3a/Ntf5/Atp7a/Gm48623/Grik2/Lrp1/Ccr2/Slc1a4/Hspb1/Mmp3/Hcn1/Cybb/C4b/Apod/Gria3/Igsf9/Htr2a/Rgs12/Crmp1/Kcnip4/Anxa3/Rtn1/Kif17/Tubb3/Ctla2a/Map1b/Lrrk2/mt-Nd1/Kcnc2/Ccl2/Kcne3/Myo5a/Igsf9b/Dbn1/Lrp2/Ncf1/Arhgef15	dendrite	0.0350064	38
GO:0005929	Ttll10/Dnaic2/Iqca/Rab34/Wdr19/Cfap44/Trpv4/Whrn/Spata6/Cetn1/Ift122/Gpr161/Odf2/Tssk4/Cdk20/B9d2/Kif17/Spag17/Tssk1/Ropn1l/Tulp2/Fhdc1/Ttll13/Ropn1/Gli1/Anxa1/Akap4	cilium	0.0358975	27
GO:0044853	Add2/Ms4a4a/Ms4a1/Trem2/Itgam/Ms4a4c	plasma membrane raft	0.037913	6
GO:0030424	Slc1a2/Cpt1c/Sema3a/Ntf5/Atp7a/Grik2/Aqp1/Dclk1/Hspb1/Hcn1/Vim/C4b/Igsf9/Sema6a/Tgfb2/Htr2a/Uchl1/Syt2/Car2/Anxa3/Tnfrsf1b/Nefl/Tubb3/Snca/Map1b/Lrrk2/Kcnc2/Myo5a/Aldh1a1/Lrp2/Itga2/Kcnk2	axon	0.0387351	32
GO:0097440	Rgs12/Fas/Map1b/Whrn/Hcn1	apical dendrite	0.0397389	5
GO:0005769	Ifitm1/H2-T22/Pld4/H2-Q7/Fgd2/Rab34/Lrp1/H2-K1/Rcsd1/Siglec1/Ackr2/Plekhf1/Anxa1/Wdfy4/H2-Q6/Tlr3/Ackr1/Myo5a/H2-D1/Tlr4/Steap2/H2-Q1/Neurl3	early endosome	0.0397936	23
GO:0005902	Myo7a/Cd44/Lrrk2/Atp7a/Car2/Vill/Myo1f/Lyz1/Lyz2	microvillus	0.0421714	9
GO:1990462	Trim30d/Trim30a/Trim30c	omegasome	0.0444837	3
GO:0048471	Tnfsf13b/Thbs3/Atp7a/Sele/Mael/Rab34/Dync1i1/Procr/Lrp1/Kirrel/Ccr2/Pkn3/Gbp3/Vim/Gbp2b/Fat1/Apod/Hmgcll1/Abca1/Apln/Cx3cr1/Aldh1a2/Whrn/Btk/Oas2/Eif2ak2/Pam/Tnfrsf1b/Cdkn1a/Hmox1/Inhba/Bax/Mx1/Plekhf1/Snca/Dab1/Fas/Map1b/Rab3c/Ccl2/Heph/Akap4/Tlr4/Atp2c2/Dbn1/Ctgf/Itga2	perinuclear region of cytoplasm	0.0492803	47
GO:0004888	Cd44/Clec12a/Milr1/Fcgr1/Sele/Tlr1/Tlr2/Fcgr4/Nfam1/Cd300ld4/Trem2/Tnfrsf11a/Adgre1/Tlr8/Glp1r/Tlr7/Tlr3/Adgrf4/Sema6a/Cd160/Tlr13/Chrne/Cd300c2/Mrc1/Fcgr2b/Cd72/Cd300lb/Fas/Tlr9/Cd180/Adgre4/Chrnb4/Tlr4/Cd300a/Fcrls	transmembrane signaling receptor activity	8.69831e-10	35
GO:0003725	Oas3/Oasl1/Oas2/Oasl2/Eif2ak2/Ifih1/Adar/Nlrp1b/Zbp1/Tlr8/Nlrp1a/Vim/Ddx58/Tlr7/Tlr3/Oas1g/Adad1/Oas1a/Dhx58/Ddx60	double-stranded RNA binding	5.96041e-09	20
GO:0005201	Col1a2/Mmrn1/Srpx2/Fn1/Postn/Col5a2/Tnc/Col3a1/Fbn1/Col18a1/Fbn2/Mmrn2/Oit3/Pxdn/Thbs1/Col1a1/Sparc/Col16a1/Colq/Nid2/Col8a1/Lama4/Col4a2/Col4a1	extracellular matrix structural constituent	9.20622e-09	24
GO:0003953	Tlr9/Tlr7/Tlr3/Bst1/Tlr2/Tlr1/Il18rap/Tlr4/Il1rl2/Pik3ap1/Tlr8	NAD+ nucleosidase activity	2.41143e-07	11
GO:0005178	Tnr/Fn1/Adam8/Col3a1/Itgav/Fbn1/Lilrb4a/Esm1/Jaml/Wisp1/Wisp2/Thbs1/Itgad/Itgb3/Tnn/Gpnmb/Isg15/Col16a1/Fgf2/Itgax/Itgam/Icam1/Ctgf/Itga2	integrin binding	5.69383e-07	24
GO:0042802	Spata18/Casq1/Ifi27l2a/Cd53/Aqp1/Tlr1/Iigp1/Vim/Tnn/Tlr3/Tlr13/Tgfb2/Tnfrsf23/Zfp365/Col1a2/Ppm1h/Ifi206/Tnfrsf10b/Trim30d/Bst2/Col18a1/Ropn1l/Anxa1/Ddx58/Cd300lb/Fas/Smpd3/Aldh1a1/Slamf8/Tcp10c/Irf5/Myo7a/Cxcl5/C1qb/Ass1/Bmp2/Tlr2/Ccr2/Tk1/Lcn2/Nectin4/Zbp1/Litaf/Itgb3/Trpv4/Trim30a/Gas7/Crmp1/Tssk4/Eif2ak2/Ifih1/C1ql3/H2-K1/Flt1/Nefl/Alb/Eif3j2/Lyz1/Ifi211/Lyz2/Stat2/Ifi209/Gypa/Zp2/Gdf6/Ifit3/…	identical protein binding	8.71167e-07	138
GO:0005509	Calml4/Prrg4/Casq1/Pcdhb9/Adam8/Mmp12/Adgre1/Anxa8/Fat1/Clec4a2/Cetn1/Clec4b1/Mmrn1/Spock1/Megf6/Pcdhga12/Fbn1/Reps2/Pcdhgb2/Anxa1/Pros1/Adgre4/Vill/Pcdhb20/Pcdhga7/Acer3/Loxl2/Selp/Thbs3/Sele/Cd93/Svep1/Lrp1/Cdh23/Syt12/Clec4a3/Vcan/Trpm2/Duox2/Sparc/Rasgrp2/Dchs1/Dchs2/Syt2/Pamr1/Ppp3r2/Kcnip4/Anxa3/Pam/Clec4a1/Tmem2/Fbn2/Aoah/Pcdhb13/Oit3/Clec4n/Thbs1/Nkd2/Snca/Fstl1/Myo5a/Nid2/Lrp2	calcium ion binding	2.38615e-06	63
GO:0005125	Gdf15/Tnfsf13b/Tnfsf8/Wnt2/Cxcl5/Grn/Bmp2/Cxcl9/Il1rn/Ccl9/Ccl7/Ccl12/Cxcl1/Il18/Tgfb2/Cxcl10/Cklf/Ccl6/Inhba/Edn1/Wnt9b/Il6/Ifnb1/Ccl8/Ccl2/Gdf6/Fgf2/Gdf3/Alkal2	cytokine activity	3.80613e-06	29
GO:0038187	Clec4n/Tlr9/Tlr7/Trim30d/Tlr2/Trim30a/Clec7a/Trim30c/Tlr8	pattern recognition receptor activity	5.01907e-06	9
GO:0030020	Col1a1/Col1a2/Col12a1/Col5a2/Col14a1/Col3a1/Col16a1/Col8a1/Col4a2/Col18a1/Col4a1	extracellular matrix structural constituent conferring tensile strength	5.72044e-06	11
GO:0038023	Grik2/Procr/Tlr1/Tlr2/Trem2/Gfra2/Glp1r/Gria3/Tlr3/Gm21188/Cxcr3/Tlr13/Dcbld2/Paqr5/P2rx7/Mrc1/Cd200r4/Cd40/B430306N03Rik/Cd244a/Tlr4/Cd300a/Lrp2/Slamf8/Eda2r	signaling receptor activity	8.11686e-06	25
GO:0008009	Cxcl10/Cklf/Ccl6/Cxcl5/Ccl9/Ccl7/Ccl8/Ccl12/Ccl2/Cxcl9/Cxcl1	chemokine activity	2.33864e-05	11
GO:0001968	Thbs1/Mmp2/Fstl3/Itgb3/Tnc/Itgav/Lilrb4a/Ctss/Loxl3/Lilr4b/Ctgf	fibronectin binding	5.22053e-05	11
GO:0061809	Bst1/Tlr2/Tlr1/Il18rap/Tlr4/Tlr13/Il1rl2	NAD+ nucleotidase, cyclic ADP-ribose generating	0.000105531	7
GO:0050135	Bst1/Tlr2/Tlr1/Il18rap/Tlr4/Tlr13/Il1rl2	NAD(P)+ nucleosidase activity	0.000105531	7
GO:0030246	Selp/Man2b1/Clec12a/Chil3/Klra2/Sele/Layn/Cd93/Clec4a3/Clec10a/C4b/Vcan/Clec5a/Clec4a2/Lgals3/Clec4b1/Siglece/Eva1c/Klra9/Clec4a1/Siglec1/Mrc1/Cd72/Cd33/Clec4n/Clec12b	carbohydrate binding	0.000117028	26
GO:0005515	Fam71f2/Nes/Adam8/Stag3/Mael/Gmnn/Rnf149/Rfc4/Tnfrsf11a/Dact1/Spi1/Fat1/Raver2/Casp4/Cd160/Tlr13/Angpt2/Lgals3bp/Odf2/Ildr2/Apobec1/Pcdhgb2/Ackr2/Ly86/Ddx58/Cd300lb/Polk/Smpd3/H2-Aa/Ccl2/Vash2/Ly6a/Chd5/Sgsh/Sfrp2/Tlr2/Unc93b1/Ccr2/Igf2bp3/Mcub/Cdh23/Zbp1/Litaf/Tmem176b/Tlx1/Ankrd1/Itgb3/Sparc/Kat8/Gm42742/Ncf4/Csf2rb/Lgals3/Mcf2l/Siglece/Gda/Rorc/Gpr161/Lhx6/Tssk4/Ifih1/H2-K1/Nefl/Alb/Spag17/Fbn…	protein binding	0.000126597	297
GO:0042288	H2-T22/Cd244a/H2-Q6/Pilra/Pira2/H2-Q7/Pirb/H2-K1/H2-D1/H2-Q1	MHC class I protein binding	0.000143362	10
GO:0008201	Selp/Cxcl10/Eva1c/Fn1/Thbs3/Postn/Fbn1/Wisp1/Wisp2/Serpine2/Thbs1/Gpnmb/Fstl1/Ccl7/Ccl8/Ccl2/Colq/Fgf2/Sfrp1/Itgam/Ctgf	heparin binding	0.000158567	21
GO:0005031	Fas/Tnfrsf1b/Tnfrsf11a/Tnfrsf23/Eda2r	tumor necrosis factor-activated receptor activity	0.000265118	5
GO:0032396	Gm15448/Pira2/Pirb/Lilrb4a/Lilr4b	inhibitory MHC class I receptor activity	0.000265118	5
GO:0045499	Flrt2/Sema4a/Sema3d/Sema3a/Sema6d/Sema5a/Sema3f/Sema6a	chemorepellent activity	0.000267712	8
GO:0030215	Sema4a/Sema3d/Sema3a/Sema6d/Sema5a/Sema3f/Sema6a	semaphorin receptor binding	0.000362357	7
GO:0001730	Oas3/Oas1g/Oasl2/Oas2/Oas1a	2'-5'-oligoadenylate synthetase activity	0.000459892	5
GO:0044877	Mlkl/Mmp3/Itgad/Tssk6/Capg/Itgam/Tgfb2/Sesn2/Nasp/Fbn1/Ltc4s/Fas/Lrrk2/Pros1/H2-Aa/Prickle1/Hbb-bt/Icam1/Hbb-bs/Slc4a1/Pgf/Myo7a/Tlr2/Lrp1/Scamp5/Trem2/Hcn1/mt-Cytb/Pirb/H2-D1/Ccnd1/Htr2a/Hba-a1/Tssk4/Pira2/H2-K1/Cdkn1a/Nefl/Fcgr2b/Inhba/Tssk1/Bax/Tulp2/Map1b/H2-Q6/Tssk2/Myo5a/Chrnb4/Cdkn1c/Lrp2/H2-Q1/Itga2	macromolecular complex binding	0.000489086	52
GO:0005537	Clec10a/Clec4n/Man2b1/Clec4a1/Clec4a2/Mrc1/Clec4b1/Clec4a3	mannose binding	0.000755617	8
GO:0030547	Dut/Lilrb4a/Lilr4b/Clec12b	receptor inhibitor activity	0.000896578	4
GO:0005507	Loxl2/Snca/mt-Co2/Atp7a/Lacc1/Loxl4/Heph/Pam/P2rx7/F5/Loxl3	copper ion binding	0.00090214	11
GO:0005102	Tnr/Hck/Wnt2/Srpx2/H2-T22/Ntf5/H2-Q7/Lrp1/Pik3ap1/Serpine2/Abca1/Apln/Plaur/Cd86/Lama4/H2-D1/Serpine1/Cd160/Fgl2/Tgfb2/Rnd1/Angpt2/Fn1/Itgav/Pira2/H2-K1/P2rx7/Inhba/Edn1/Wnt9b/Gm15448/Il6/H2-Q6/Lrrk2/Tlr4/H2-Q1	receptor binding	0.00098405	36
GO:0048018	Tnfsf13b/Wnt9b/Ereg/Wnt2/Agt/Gpnmb/Epgn/Nts/Bmp2/Gdf6/Sfrp2	receptor agonist activity	0.00113921	11
GO:0003924	1700009N14Rik/Rab34/Iigp1/Gm12185/Gbp3/Gbp2b/Arl11/Gbp6/Gm4951/Rnd1/Igtp/Mx2/Gm4841/Gem/Gm5431/Irgm1/Irgc1/Mx1/Rab27b/Tubb3/Irgm2/Gbp7/Rab3c/Lrrk2/9930111J21Rik1/F830016B08Rik/Gna15/Gbp10/D1Pas1	GTPase activity	0.00119007	29
GO:0008083	Gdf15/Pgf/Ereg/Ntf5/Bmp2/Vegfd/Inhba/Wisp2/Pdgfc/Il6/Epgn/Gdf6/Gdf3/Cxcl1/Fgf2/Tgfb2/Ctgf	growth factor activity	0.00156641	17
GO:0003727	Rbmx/Anxa1/Ddx58/Tlr7/Ifih1/Piwil1/Dhx58/Ddx60/Tlr8	single-stranded RNA binding	0.00183596	9
GO:0042056	Pgf/Cxcl10/Ccl6/Ccl9/Vegfd/Fgf2/Saa3/Lgals3	chemoattractant activity	0.0020625	8
GO:0004950	Gpr35/Ccr5/Cx3cr1/Ccr2/Cxcr3/Ackr2	chemokine receptor activity	0.00220777	6
GO:0004601	Ptgs2/Hba-a1/Duox2/Sesn2/Hba-a2/Hbb-bt/Hbb-bs/Pxdn	peroxidase activity	0.00239038	8
GO:0031727	Ccl7/Ccl12/Ccl2/Ccr2	CCR2 chemokine receptor binding	0.00452538	4
GO:0051434	Irgm2/Igtp/Irgm1/Bax	BH3 domain binding	0.00452538	4
GO:0004896	Cd44/Il20rb/Csf2ra/Il10ra/Cx3cr1/Csf2rb2/Il1rl2/Csf2rb/Prlr	cytokine receptor activity	0.00475412	9
GO:0019957	Ccr5/Ackr1/Cx3cr1/Ccr2/Cxcr3/Ackr2	C-C chemokine binding	0.00495267	6
GO:0001540	Hba-a1/Gria3/Msr1/Pirb/Tlr2/Trem2/Gsap/Tgfb2/Fcgr2b/Itga2	beta-amyloid binding	0.00500787	10
GO:0005044	Loxl2/Megf10/Msr1/Lgals3bp/Loxl4/Loxl3/Ackr2/Fcrls	scavenger receptor activity	0.00527392	8
GO:0008289	Apol9a/Hck/Plekha4/C3/Sdcbp2/Trem2/Prlr/Apod/Ybx2/Lpar4/Trpv4/Apold1/Ncf4/Snx20/Mcf2l/Paqr5/Btk/Cd55/Alb/Bax/Ltc4s/Apol9b/Apol11b/Anxa1/Snca/Ncf1/Cyth4/Pltp	lipid binding	0.00539323	28
GO:0042608	H2-T22/H2-Q6/H2-Q7/H2-K1/H2-D1/H2-Eb1/H2-Q1	T cell receptor binding	0.00547743	7
GO:0042610	H2-T22/H2-Q6/H2-Q7/H2-K1/H2-D1/H2-Q1	CD8 receptor binding	0.00590431	6
GO:0048020	Ccl6/Ccl9/Ccl7/Ccl8/Ccl12/Ccl2	CCR chemokine receptor binding	0.00590431	6
GO:0001846	Itgav/Itgam/Clec7a	opsonin binding	0.00611016	3
GO:0016175	Cybb/Ncf2/Duox2/Ncf1	superoxide-generating NADPH oxidase activity	0.00655813	4
GO:0045545	Gpnmb/Hpse/Tnc/Sema5a	syndecan binding	0.00655813	4
GO:0038024	Cd44/Msr1/Lrp1/Itgam/Lrp2/Mrc1	cargo receptor activity	0.00697763	6
GO:0046979	H2-T22/H2-Q6/H2-Q7/H2-K1/H2-D1/H2-Q1	TAP2 binding	0.00697763	6
GO:0004180	Prcp/Cpm/Scpep1/Aebp1/Cndp2/Ctsz/Vash2	carboxypeptidase activity	0.00816947	7
GO:0030881	H2-T22/H2-Q6/H2-Q7/H2-K1/H2-D1/H2-Q1	beta-2-microglobulin binding	0.00818009	6
GO:0046978	H2-T22/H2-Q6/H2-Q7/H2-K1/H2-D1/H2-Q1	TAP1 binding	0.00818009	6
GO:0030533	mt-Tp/mt-Tl1/mt-Tl2/mt-Tm/mt-Ts1/mt-Te	triplet codon-amino acid adaptor activity	0.00818009	6
GO:0030492	Slc4a1/Hbb-bt/Lrp2/Hbb-bs	hemoglobin binding	0.00905216	4
GO:0001849	C4b/Megf10/Cd93/Ptx3	complement component C1q binding	0.00905216	4
GO:0002020	Col1a2/Fn1/Bdkrb2/Tnfrsf10b/Col3a1/Itgav/Lrp1/Adamts4/Lcn2/Col1a1/Serpinb9b/Fas/Itgb3/Timp4/Serpine1/Tnfrsf23	protease binding	0.00950569	16
GO:0034185	Abca1/Lrp1/Lilrb4a/Trem2/Lilr4b	apolipoprotein binding	0.00980787	5
GO:0032393	Pira2/Pirb/Cd160	MHC class I receptor activity	0.011849	3
GO:0004974	Ltb4r1/Ltb4r2/Cysltr1	leukotriene receptor activity	0.011849	3
GO:0017147	Cthrc1/Sfrp2/Frzb/Sfrp1/Apcdd1/Ptpro	Wnt-protein binding	0.012633	6
GO:0003690	Ifi207/Ifi206/Fosl2/Ifi213/Mterf2/Ifi208/Nlrp1b/Ifi211/Ifi202b/Nlrp1a/Hist1h1c/Ddx58/Zbtb16/Ifi209/Ifi204/Ddx60	double-stranded DNA binding	0.0135498	16
GO:0005525	1700009N14Rik/Rab34/Iigp1/Gm12185/Gbp3/Gbp2b/Arl11/Gbp6/Gm4951/Rnd1/Igtp/Mx2/Gm4841/Gem/Gm5431/Irgm1/Irgc1/Mx1/Rab27b/Tubb3/Irgm2/Ddx58/Gbp7/Rab3c/Lrrk2/9930111J21Rik1/F830016B08Rik/Gna15/Gbp10	GTP binding	0.0143709	29
GO:0048407	Col1a1/Col1a2/Col3a1/Col4a1	platelet-derived growth factor binding	0.015497	4
GO:0004720	Loxl2/Loxl4/Loxl3	protein-lysine 6-oxidase activity	0.0191506	3
GO:0019960	Itgb3/Itgav/Cx3cr1	C-X3-C chemokine binding	0.0191506	3
GO:0016641	Loxl2/Loxl4/Loxl3	oxidoreductase activity, acting on the CH-NH2 group of donors, oxygen as acceptor	0.0191506	3
GO:0031720	Hba-a1/Hba-a2/Hbb-bt/Hbb-bs	haptoglobin binding	0.0194704	4
GO:0045236	Cxcl10/Cxcl5/Cxcl9/Cxcl1	CXCR chemokine receptor binding	0.0194704	4
GO:0051087	H2-T22/Fn1/Atp7a/Grn/H2-Q7/H2-K1/Alb/Bax/Ahr/H2-Q6/H2-D1/Lrp2/H2-Q1	chaperone binding	0.0203504	13
GO:0050431	Thbs1/Itgav/Chrdl1/Cd109/Lrrc32	transforming growth factor beta binding	0.022442	5
GO:0050700	Irgm2/Igtp/Casp4/Irgm1	CARD domain binding	0.0239515	4
GO:0000149	Snca/Syt2/Lrrk2/Exoc3l4/Gm48623/Grik2/Myo5a/Exoc3l2/Syt12	SNARE binding	0.0245254	9
GO:0016493	Ccr5/Cx3cr1/Ccr2/Cxcr3/Ackr2	C-C chemokine receptor activity	0.0257733	5
GO:0022857	Slc7a2/Slc4a1/Slc16a3/Slc2a1/Aqp1/Slc2a9/Disp2/Slc22a18/Slc25a47/Svop/Slc15a3/Slc7a5/Slc7a7/Slc2a6/Slc12a3/Slco1a4/Slc35f1	transmembrane transporter activity	0.0269946	17
GO:0032394	Pira2/Pirb/Cd160	MHC class Ib receptor activity	0.0278599	3
GO:0003726	Adad1/Adar/Zbp1	double-stranded RNA adenosine deaminase activity	0.0278599	3
GO:0001530	Selp/Ptafr/Tlr2/Trem2/Tlr4/P2rx7	lipopolysaccharide binding	0.028734	6
GO:0033691	Siglece/Selp/Cd33/Sele	sialic acid binding	0.0289404	4
GO:0019825	Hba-a1/Hba-a2/Hbb-bt/Alb/Hbb-bs	oxygen binding	0.0293859	5
GO:0030414	Renbp/Serpina3f/C5ar1/Serpina3n/Tfpi2/Itih4/Serpinb1c/Timp4/Cd109/Serpine1/Serpine2/Serpinb8	peptidase inhibitor activity	0.0302138	12
GO:0016779	Oas3/Polk/Parp12/Papolb/Oasl1/Oasl2/Oas2/Parp9/Pold1/Parp14/Tent5c	nucleotidyltransferase activity	0.0312904	11
GO:0046872	Casq1/Adam8/Col5a2/Ing3/Car9/Col3a1/Mmp19/Cpm/Rnf149/Tnfrsf11a/Rps27a/Phf11a/Gtsf1/Mmp12/Loxl3/Mmp3/Anxa8/Tssk6/Adamts12/Rps27/Itgax/Isg20/Clec4a2/Itgam/Zfp365/Rnf213/Col1a2/Angpt2/Clca3a1/Mmp2/Nptx1/Itgav/Zfp541/C2/Loxl4/Fgd2/Reps2/Apobec1/Col18a1/Piwil1/Pgp/Anxa1/Ttll13/Tubb3/Nt5c3b/Ddx58/Polk/Zc3h12d/Smpd3/Phf11d/Csgalnact1/Hbb-bt/Cyp1a1/Zfp280d/Chd5/Acer3/Loxl2/Oas3/Postn/Cdh23/Tk1/Cndp2/Lita…	metal ion binding	0.033145	189
GO:0005267	Kcnc2/Kcnip4/Kcne3/Kcne4/Aqp1/Kcnu1/Kcnk13/Hcn1/Kcnk2	potassium channel activity	0.0341208	9
GO:0005344	Hba-a1/Hba-a2/Hbb-bt/Hbb-bs	oxygen transporter activity	0.0344335	4
GO:0070492	Loxl2/Selp/Sele/Lgals3	oligosaccharide binding	0.0344335	4
GO:0019956	Ackr1/Fgf2/Cxcr3	chemokine binding	0.0378328	3
GO:0001791	Gm15448/Pira2/Pirb	IgM binding	0.0378328	3
GO:0031726	Ccl6/Ccl9/Ccl7	CCR1 chemokine receptor binding	0.0378328	3
GO:0004867	Serpina3f/Serpinb9b/Agt/Serpina3n/Tfpi2/Itih4/Serpinb1c/Cd109/Serpine1/Wfdc17/Serpine2/Serpinb8	serine-type endopeptidase inhibitor activity	0.0483585	12
GO:0016176	Ncf2/Ncf4/Ncf1	superoxide-generating NADPH oxidase activator activity	0.0489353	3
GO:0019864	Fcgr1/Fcgr4/Fcgr2b	IgG binding	0.0489353	3
GO:0046703	H2-T22/H2-Q6/H2-Q7/H2-K1/H2-D1/H2-Q1	natural killer cell lectin-like receptor binding	0.049795	6

## Sheet: Control 1d vs. Control 6w
Supplementary Table2: GO enrichment analysis of DEGs identified in non-irradiated-6 weeks samples compared with non-irradiated-1 day samples
ID	Gene	Description	PValue	Count
GO:0007283	Odf1/Oaz3/Ddx25/Brdt/Ccna1/Shcbp1l/Mael/Spata46/Tssk3/Tle3/Gtsf1/B4galnt1/Prm1/Tssk6/Adad1/Dazl/Spata6/Dnaja1/Zfp541/Odf2/Ccdc136/Bcl2l1/Sgpl1/Piwil1/Tssk1/Cfap54/Cyp26b1/Sycp3/Dzip1/Tssk2/Theg/Klhl10/Cib1/D1Pas1/Ccin/Arntl/Cldn11/Tcfl5	spermatogenesis	9.83124e-09	38
GO:0006986	Thbs1/Manf/Syvn1/Hspa1a/Hsp90aa1/Hspa1b/Eif2ak3/Hspb1/Hsph1	response to unfolded protein	8.97879e-05	9
GO:0030154	Odf1/Osgin1/Ddx25/Brdt/Sema3a/Ccna1/Wnt7b/Shcbp1l/Mael/Spata46/Tssk3/Tle3/Gtsf1/Gadd45g/Mlf1/Nr1d2/Prm1/Tssk6/Ctnna2/Nr1d1/Sfrp4/Adad1/Fcrla/Dazl/Spata6/Pou2f3/Paqr5/Rorc/Lhx6/Zfp541/Odf2/Hsd17b7/Ccdc136/Sh3pxd2b/Piwil1/Tssk1/Cfap54/Sema4f/Psmb8/Kctd11/Dzip1/Tssk2/Theg/Klhl10/Cib1/D1Pas1/Ccin/Ntng1	cell differentiation	0.000274303	48
GO:0002181	Rplp1/Rps14/Rps13/Rplp2/Rps21/Rpl37a/Rps19/Rps27a/Rpl34/Rpl13a	cytoplasmic translation	0.000439987	10
GO:0035092	Sycp3/Prm1/Tssk6/Brdt/Piwil1	sperm chromatin condensation	0.000880697	5
GO:0007275	Mbnl3/Odf1/Ddx25/Sema3a/Ccna1/Wnt7b/Dixdc1/Mael/Tssk3/Tle3/Gadd45g/Banp/Mlf1/Flrt2/Prm1/Tssk6/Ctnna2/Syvn1/Sfrp4/Adad1/Shisa2/Prox1/Frem2/Dazl/Spata6/Paqr5/Rorc/Lhx6/Zfp541/Odf2/Piwil1/Tssk1/Sema4f/Kctd11/Dact2/Dzip1/Tssk2/Hoxa5/Theg/Prtg/Cdh8/D1Pas1/Ccin/Ntng1/Kctd15	multicellular organism development	0.00134706	45
GO:0009615	Oas1g/Oas1a/Bcl2l1/Itgb6/D1Pas1/Isg20/Cyp1a1/Hspb1/Ddx60	response to virus	0.00330744	9
GO:0007623	Cry1/Prokr1/Nr1d1/Prox1/Nfil3/Per3/Arntl/Dbp/Per2	circadian rhythm	0.00397264	9
GO:0051260	Kcns3/Tifa/Kctd11/Kcna6/Kctd16/Tmem120a/Kcnd2/Bend3/Kcna4/Kctd15	protein homooligomerization	0.00454647	10
GO:0002009	Hoxa5/Ripk4/Car2/Car9/Frem2	morphogenesis of an epithelium	0.00623164	5
GO:0042026	Dnaja1/Hspa1a/Hsp90aa1/Hspa1b	protein refolding	0.00675032	4
GO:0032007	Tssk6/Tssk2/Tssk3/Arntl/Mtm1/Tssk1	negative regulation of TOR signaling	0.00791313	6
GO:1904141	Cx3cr1/P2ry12/Trem2	positive regulation of microglial cell migration	0.00868623	3
GO:0051085	Dnajb13/Sdf2l1/Hspa1a/Hspa1b/Hsph1	chaperone mediated protein folding requiring cofactor	0.00877605	5
GO:0048821	Slc4a1/Alas2/Hba-a1/Bpgm/Hba-a2	erythrocyte development	0.00877605	5
GO:0006457	Pdia4/Dnajb13/Stip1/Pdcl2/Dnaja1/Hspa1a/Hsp90aa1/Hspa1b/Hsph1	protein folding	0.00896557	9
GO:0007286	Sycp3/Prm1/Ybx2/Ddx25/Tssk2/Klhl10/Adad1/Odf2/Cib1/Xlr4b/Piwil1/Tssk1	spermatid development	0.0106475	12
GO:0044458	Cc2d2a/Akap4/Dynll1/Dnaaf1/Spata6	motile cilium assembly	0.0143655	5
GO:0048511	Nr1d2/Cry1/Rorc/Nr1d1/Prox1/Nfil3/Gm49396/Per3/Arntl/Dbp	rhythmic process	0.014595	10
GO:0032814	Klrd1/Slamf7/Klrc2	regulation of natural killer cell activation	0.0156874	3
GO:0006811	Slc4a1/Atp1a3/Scnn1a/Cngb3/Chrna2/Chrnb2/Slc26a7/Kcna4/Slc38a4/Slc26a6/Kcns3/Nipa1/Slc5a3/Clic6/Scn2b/Slc39a5/Trf/Chrne/Hcn3/Kcnd2/Kcnj4/Kcna6/Slc9a7/Tmem120a/P2ry12	ion transport	0.0162359	25
GO:0021591	Armc4/Ccdc134/Ttn/Anp32b	ventricular system development	0.021067	4
GO:0002931	Cx3cr1/Cib1/Bcl2l1/Trem2/Per2/Hyou1	response to ischemia	0.0242098	6
GO:0071659	Oas1g/Oas1a/Lilr4b	negative regulation of IP-10 production	0.0243961	3
GO:0006629	Lrat/Scd4/Cds1/Hmgcs2/B4galnt1/Nr1d2/Hsd11b1/Gdpd3/Pik3c2g/Mtm1/Cyp2r1/A3galt2/Piga/Osbpl10/Hsd17b7/Gpcpd1/Sgpl1/Tbxas1/Elovl2/Cers4/Cyp39a1/Alox12/Cyp26b1/Gpam/Ehhadh/Pla2g4c/Cyp1a1/Cers3	lipid metabolic process	0.0255438	28
GO:0030218	Alas2/Rps14/Pknox1/Slc25a38/Rps19/Trim10	erythrocyte differentiation	0.0256456	6
GO:0006631	Gpam/Ehhadh/Snca/Scd4/Sgpl1/Tbxas1/Elovl2/Cyp1a1/Ucp3/Per2/Alox12	fatty acid metabolic process	0.030132	11
GO:0048839	Cytl1/Anp32b/Gli3/Prox1/Cys1/Frem2	inner ear development	0.0302755	6
GO:0051649	Sh2b2/Dzip1/Msr1/P2ry12/C1qtnf12/Chrnb2/Akap4/Akap5/Aqp4/Slc26a6/Cfap54	establishment of localization in cell	0.0340712	11
GO:2000272	Cnrip1/Lilr4b/Clec12b	negative regulation of receptor activity	0.034628	3
GO:0045780	Trf/Car2/Adam8/Tfrc	positive regulation of bone resorption	0.0347276	4
GO:0051453	Slc4a1/Car2/Slc9a7/Slc26a6	regulation of intracellular pH	0.0347276	4
GO:0043154	Thbs1/Snca/Cdkn2d/Hspa1b/D1Pas1/Arl6ip1	negative regulation of cysteine-type endopeptidase activity involved in apoptotic process	0.0353994	6
GO:0009617	Trf/AA467197/Cyp2b10/Lrat/Hba-a1/Amy1/Vil1/Fkbp5/Hba-a2/Mir7-1/Iigp1/Serpina3f/Lsm5/2210407C18Rik	response to bacterium	0.0354621	14
GO:0060048	Atp1a3/Ttn/Myl1/Zfas1/Scn2b	cardiac muscle contraction	0.0355675	5
GO:0032922	Cry1/Rorc/Nr1d1/Per3/Arntl/Per2	circadian regulation of gene expression	0.037219	6
GO:0042753	Rorc/Nr1d1/Arntl	positive regulation of circadian rhythm	0.0402614	3
GO:0002223	Klrd1/Klre1/Klrc2	stimulatory C-type lectin receptor signaling pathway	0.0402614	3
GO:0032691	Cx3cr1/Trem2/Aqp4/Lilr4b	negative regulation of interleukin-1 beta production	0.0446509	4
GO:0048705	Recql4/Sh3pxd2b/Sgpl1/Col11a2/Myc	skeletal system morphogenesis	0.0452471	5
GO:0034220	Chrne/Gabre/Chrna2/Tmem120a/Chrnb2/Kcna4	ion transmembrane transport	0.0471676	6
GO:0006814	Scnn1a/Atp1a3/Hcn3/Slc20a1/Slc5a3/Slc9a7/Slc38a4/Scn2b	sodium ion transport	0.047308	8
GO:0045600	Htr2a/Zbtb16/Cds1/Ccdc3/Sh3pxd2b	positive regulation of fat cell differentiation	0.0478746	5
GO:0045954	Klrd1/Klre1/Klrc2/Klrb1c	positive regulation of natural killer cell mediated cytotoxicity	0.0482384	4
GO:0001501	Recql4/Hoxa5/Zbtb16/Col3a1/Fbn1/Sh3pxd2b/Eif2ak3/Col11a2	skeletal system development	0.0489174	8
GO:0030324	Hoxa5/Gli3/Hsd11b1/Wnt7b/Col3a1/Hmgcs2/Prox1/Dnaaf1	lung development	0.0489174	8
GO:2001150	Car2/Slc26a6	positive regulation of dipeptide transmembrane transport	0.0491848	2
GO:0005737	Adam8/Mael/Rps27a/Spa17/Dnajb13/Ctnna2/Hsd11b1/Gli3/Ankrd6/Sfrp4/Alkbh4/Gdpd3/Fcrla/Ppm1h/Recql4/Cd163l1/Odf2/Epb41l4a/Gm49396/Cyp1a1/Bfsp2/Mbnl3/Cep126/Cyp2b10/Padi4/1700009N14Rik/Lvrn/Ndrg3/Nr1d2/Snrpe/Syvn1/Stx1b/Ccnd3/Mtm1/Gdf9/Sh2b2/Dnajb3/Rps19/Cys1/Sh3pxd2b/Spta1/Phlda3/Per3/Cyp26b1/Thbs1/Specc1/Dact2/Theg/Pknox1/Actl7a/Eml6/Arntl/Hykk/Ttll10/Snph/Il16/Slc36a2/Tent5c/Ppp2r2b/Azin2/Il1f9/Ls…	cytoplasm	6.69571e-05	227
GO:0005581	Msr1/Col6a5/Col4a4/Col3a1/C1ql3/Col8a1/Col11a2/C1qtnf6/C1qtnf2/C1qtnf7	collagen trimer	0.000162203	10
GO:0016323	Slc4a1/Car2/Car9/Hsp90aa1/Slc26a7/Akap5/Slc26a6/Aqp4/Tfrc/Kcnj4/Slc7a5/Ctnna2/Slc5a3/Hspa1a/Hspa1b/Slc51a/Aqp9/Slc39a5/St14	basolateral plasma membrane	0.000243911	19
GO:0005929	Ttll3/Armc4/Ttc30b/Scnn1a/Ttll10/Odf2/Cys1/Dynll1/Tssk1/Mlf1/Cfap54/Tulp2/Ttll13/Ropn1/Dnajb13/Spa17/Dzip1/Gli3/Cc2d2a/Akap4/Dnaaf1/Spata6/Cetn1	cilium	0.00054762	23
GO:0022626	Rplp1/Rps14/Rps13/Rps21/Rpl37a/Rps19/Rps27a/Rpl34/Rpl13a	cytosolic ribosome	0.000897337	9
GO:0042995	Armc4/Scnn1a/Ttll10/Car9/Kcna4/Azin2/Dnajb13/Ctnna2/Rab13/Gli3/Kctd16/Dnaaf1/Cetn1/Odf2/Lpxn/Kcnd2/Aqp4/Cfap54/Ropn1/Sema4f/Nmnat2/Dzip1/Srcin1/Cib1/Akap4/Fez1/Cep126/Lzts1/Ttc30b/Slc38a4/Mlf1/Nr1d1/Plekhg6/Mtm1/Ppp1r16b/Spata6/Htr2a/Ttll3/Mbp/Vil1/Ccpg1os/Spta1/Cys1/Sh3pxd2b/Arhgap32/Tssk1/Snca/Cc2d2a/Syndig1	cell projection	0.000933865	49
GO:0005783	Atp1a3/Scd4/H2-Q7/Iigp1/Kcna4/Kdelc1/Slc36a2/Mctp1/Slc26a6/Ccdc134/Flrt2/Sdf2l1/Hsd11b1/Shisa2/Tg/Oas1a/Gdpd3/Mrap/Dnaja1/Piga/P4ha1/Nrros/Ccdc3/Hsd17b7/Bcl2l1/Sgpl1/Cyp39a1/Sema4f/Pdia4/Tapbpl/Cib1/Eif2ak3/Arl6ip1/Cyp1a1/Sec61b/Hyou1/Cyp2b10/Kdelr3/Chil3/Lrat/Creld2/Cds1/Sec16b/Tspo2/Derl3/Rce1/Syvn1/Slc51a/Manf/Cyp2r1/Abcg1/Tbxas1/Elovl2/Arhgap32/Cers4/Rpl34/Cyp26b1/Thbs1/Rps21/Fibin/H2-Q1/Cers3	endoplasmic reticulum	0.0010623	62
GO:0009897	Scnn1a/Klrd1/Cd209a/H2-Q7/Chrnb2/Spa17/H2-Eb2/Iglc3/Cx3cr1/Klrc2/Itga2b/Klrb1c/St14/Rorc/Klre1/Cd163l1/Msr1/Abcg1/Pira2/Itgb6/Tfrc/Aqp4/Thbs1/Ly9/Cd244a/Adam4/Gypa/Slamf7/P2ry12/Ighg2c/H2-Q1/Clec4f/Clec12b	external side of plasma membrane	0.00121803	33
GO:0022627	Hba-a1/Rps14/Rps13/Rps21/Rps19/Rps27a/D1Pas1	cytosolic small ribosomal subunit	0.00134072	7
GO:0045202	Lzts1/Atp1a3/Tmod2/Chrna2/Snph/Rps27a/Chrnb2/Nrg3/Akap5/Mctp1/Hspb1/Flrt2/Rps14/Nr1d1/Kctd16/Bcas1/Rpl13a/Htr2a/Ppm1h/Chrne/Hcn3/Rplp1/Hba-a1/Gabre/Rps19/Bcl2l1/Kcnd2/Rpl34/Arhgap32/Kcnj4/Sema4f/Frrs1l/Snca/Nmnat2/Hnrnpf/Lrfn2/Srcin1/Rps13/Rplp2/Rpl37a/Rps21/Syndig1	synapse	0.00138858	42
GO:0005856	Armc4/Ttll10/Itpka/Tent5c/Ppp2r2b/Plk4/Ctnna2/Cep97/Ccdc38/Cetn1/Chek1/Odf2/Epb41l4a/Tsks/Lpxn/Bcl2l1/Tuba1b/Cfap54/Kif2b/Dzip1/Srcin1/Kif18b/Cib1/Fign/Pla2g4c/Fez1/Ccin/Bfsp2/Cep126/Ccna1/Tmod2/Shcbp1l/Dixdc1/Akap5/Hspb1/Mlf1/Tubb2b/Plekhg6/Ttll3/Vil1/Ccpg1os/Osbpl10/Spta1/Cys1/Dynll1/Wdr73/Marcksl1/Snca/Tssk2/Cc2d2a/Actl7a/Eml6	cytoskeleton	0.00303039	52
GO:0005840	Rplp1/Rps19/Rps27a/Rpl34/Snca/Rps14/Rps13/Rplp2/Oas1g/Rpl37a/Rps21/Oas1a/Rpl13a	ribosome	0.00324027	13
GO:0005789	Cyp2b10/Kdelr3/Lrat/Scd4/Cds1/Iigp1/Slc36a2/Mctp1/Sec16b/Tspo2/Flrt2/Derl3/Rce1/Hsd11b1/Shisa2/Gdpd3/Mrap/Slc51a/Cyp2r1/Piga/Abcg1/Nrros/Hsd17b7/Sgpl1/Tbxas1/Elovl2/Irgc1/Arhgap32/Cers4/Cyp39a1/Cyp26b1/F830016B08Rik/Tapbpl/Eif2ak3/Pla2g4c/Arl6ip1/Cyp1a1/Sec61b/Cers3	endoplasmic reticulum membrane	0.00446057	39
GO:0001673	Sycp3/Rgs22/Prm1/Zbtb16/Adad1/Mael/Actl7a/Tcfl5	male germ cell nucleus	0.00517716	8
GO:0031514	Ropn1/Ttll3/Scnn1a/Dnajb13/Spa17/Odf2/Akap4/Actl7a/Tssk1/Akap3/Spata6/Mlf1	motile cilium	0.00738648	12
GO:0033391	Ddx25/Mael/Piwil1/Arntl	chromatoid body	0.00770417	4
GO:0005887	Slc4a1/Scnn1a/Klrd1/Sema3a/Slc20a1/Adam8/Chrna2/Trem2/Chrnb2/Slc26a7/Kcna4/Slc38a4/Slc26a6/Flrt2/Prokr1/Lrrn4/Cx3cr1/Fcrla/Klrc2/Klrb1c/Aqp9/Oprd1/Slc39a5/St14/Htr2a/Chrne/Hcn3/Klre1/Gabre/Pira2/Grm8/Kcnd2/Tfrc/Gpr1/Aqp4/Sema4f/Kcna6/Gypa/Slc16a9/P2ry12/Gp6/Pcdh17/Pcdhb20/Cldn11/Syndig1/Pcdhga7	integral component of plasma membrane	0.0119876	46
GO:0045211	Htr2a/Lzts1/Chrne/Gabre/Chrna2/Chrnb2/Kcnd2/Kcna4/Kcnj4/Sema4f/Lrfn2/Kctd16/Pcdh17/Oprd1/Syndig1	postsynaptic membrane	0.0120369	15
GO:0042734	Htr2a/Atp1a3/Stx1b/Kctd16/Grm8/Snph/Chrnb2/Kcna4/Pcdh17/Oprd1/Marcksl1	presynaptic membrane	0.0150699	11
GO:0005814	Tssk2/Plk4/Dzip1/Cep97/Hspa1a/1700009N14Rik/Odf2/Tsks/Hspa1b/Cetn1	centriole	0.0186441	10
GO:0097228	Ropn1/Scnn1a/Spa17/Akap4/Akap3	sperm principal piece	0.0207091	5
GO:0043209	Atp1a3/Stip1/Hba-a1/Car2/Mbp/Hsp90aa1/Cnrip1/Rps27a/Tuba1b/Cox6a1/Cldn11	myelin sheath	0.0217261	11
GO:0009986	Slc4a1/Cd209a/Adam8/Wnt7b/Hsp90aa1/H2-Q7/Kcna4/Lilr4b/Gp5/H2-Eb2/Sfrp4/Cx3cr1/Itga2b/Klrb1c/Egfl8/Trf/Klre1/Mbp/Nrros/Pira2/Itgb6/Hcst/Tfrc/Thbs1/Ly9/Pdia4/B430306N03Rik/Lrfn2/Gp6/H2-Q1	cell surface	0.0218456	30
GO:0030424	Htr2a/Atp1a3/Hcn3/Sema3a/Car2/Spta1/Kcna4/Myc/Hspb1/Azin2/Rin3/Snca/Nmnat2/Ctnna2/Kcna6/Srcin1/Prtg/Stx1b/Cib1/Fez1/Cldn11	axon	0.026989	21
GO:0043231	Cyp2b10/Lrat/Scd4/Slc26a6/Sec16b/Flrt2/Rad1/Gli3/Hsd11b1/Ankrd6/Thap1/Hsdl1/Mak16/Mrap/Aqp9/Apol7a/Egr2/Chek1/Cyp2r1/Dnaja1/P4ha1/Odf2/Osbpl10/Cdkl1/Tfrc/Gpr1/Cyp39a1/Nova1/Cyp26b1/Apol11b/Specc1/Slc7a5/Snca/Dzip1/Ppp1r3b/Slc9a7/Tapbpl/Vps25/Arntl/Cyp1a1/Irs3/Syndig1	intracellular membrane-bounded organelle	0.027305	42
GO:0099056	Htr2a/Atp1a3/Stx1b/Chrnb2/Kcna4/Pcdh17/Oprd1	integral component of presynaptic membrane	0.0307048	7
GO:0031588	Tssk6/Tssk2/Tssk3/Tssk1	nucleotide-activated protein kinase complex	0.0333599	4
GO:0097224	Dnajb13/Akap4/Spata6	sperm connecting piece	0.0336308	3
GO:0034663	Pdia4/Sdf2l1/Hyou1	endoplasmic reticulum chaperone complex	0.0336308	3
GO:0005576	Abhd18/Ttr/Col3a1/Il16/C1qtnf12/Fmod/C1qtnf6/Ccdc134/Il1f9/Flrt2/Slpi/Col6a5/Sfrp4/Adamts12/Iglc3/Tg/Col8a1/Ccdc70/Calcb/Egfl8/St14/Trf/Nrros/Fbn1/Ccdc3/Col11a2/Fetub/Tfrc/Aqp4/C1qtnf7/Cfap54/Col4a4/Hyou1/Chil3/Sema3a/Amy1/Wnt7b/Spock2/Trem2/Nrg3/Ssc4d/Hsph1/Wisp3/Car15/Spata6/Fgl2/Gdf9/Mmp13/Manf/Ltbp2/C1ql3/Timp1/Adamts5/Tulp2/Thbs1/Snca/Hspa1a/Fibin/C1qtnf2	extracellular region	0.0342276	59
GO:0005833	Hba-a1/Hba-a2/Hbb-bt	hemoglobin complex	0.0391119	3
GO:0005930	Armc4/Ttll3/Dnajb13/Ttll10/Gli3/Cys1/Dnaaf1/Cfap54	axoneme	0.0397637	8
GO:0031838	Hba-a1/Hba-a2/Hbb-bt	haptoglobin-hemoglobin complex	0.0449047	3
GO:0005865	Ttn/Tmod2/Neb	striated muscle thin filament	0.0449047	3
GO:0005506	Cyp2b10/Cyp2r1/Hba-a1/Scd4/P4ha1/Pah/Hba-a2/Tbxas1/Cyp39a1/Alox12/Cyp26b1/Tet1/Rplp2/Cyp1a1	iron ion binding	0.0014207	14
GO:0046872	Zbtb32/Atp1a3/Adam8/Car9/Col3a1/Rps27a/Map3k6/Orc1/Gtsf1/Tssk6/Gli3/Adamts12/Alkbh4/Gdpd3/Lonrf3/Thap1/Isg20/Trim69/Trf/Recql4/AU041133/P4ha1/Zfp541/Zfp974/Pah/Nr5a2/B3gat2/Kcnd2/Zfp97/Piwil1/Ampd2/Cyp39a1/Ttll13/Gm49396/Zc2hc1c/Cib1/Cdh8/Hbb-bt/Cyp1a1/Mbnl3/Cyp2b10/Pdp2/Cdk15/Padi4/Amy1/Lvrn/Zfp473/Gm10033/Nr1d2/Syvn1/Zfp53/Kat8/Rslcan18/Mmp13/Rorc/Ppp3r2/A3galt2/Lhx6/Mkrn1/Spta1/Tbxas1/Timp1/Zf…	metal ion binding	0.00164615	120
GO:0051087	Dnajb13/Atp1a3/Dnajb3/Stip1/Dnaja1/Sdf2l1/Syvn1/H2-Q7/Tg/Tfrc/H2-Q1	chaperone binding	0.00233413	11
GO:0042802	Asns/Hsp90aa1/Ttr/H2-Q7/Iigp1/C1qtnf6/Banp/Slc26a6/Plk4/Ctnna2/Tg/Thap1/Mrap/Itga2b/Adh1/Trim69/Ppm1h/Klre1/P4ha1/Fbn1/Desi1/Pah/Dut/Bcl2l1/Dnph1/Ampd2/Tfrc/Aqp4/C1qtnf7/Traf1/Ropn1/Prtg/Nfil3/Slamf7/Cdh8/Eif2ak3/Arl6ip1/Kctd15/Padi4/Hmgcs2/Ifi27/Gadd45g/Psme2/Hspb1/Atf3/Ttn/Clic6/Dazl/Klrb1c/Per2/Pou2f3/Htr2a/Sh2b2/Gale/Vil1/Rps19/C1ql3/Dynll1/Adamts5/Sat2/Rab9b/Trim68/Snca/Kctd11/Zbtb16/Mis18a/…	identical protein binding	0.00599404	70
GO:0030547	Dut/Lilr4b/Clec12b	receptor inhibitor activity	0.00618354	3
GO:0044183	Dnajb3/Hspa1a/Hsp90aa1/Hspa1b/Hypk/Hspb1	protein binding involved in protein folding	0.00805159	6
GO:0055131	Dnaja1/Hspa1a/Hspa1b	C3HC4-type RING finger domain binding	0.00911904	3
GO:0005515	Rab27a/Fam71f2/Brdt/Cngb3/Adam8/Hsp90aa1/Mael/Iigp1/Rfc4/Tle3/Map3k6/Tifa/Flrt2/Dnajb13/Plk4/Gli3/Ankrd6/Fcrla/Trf/Hcn3/Odf2/Desi1/Neb/Bcl2l1/Kcnd2/Gem/Hypk/Piwil1/Aqp4/Sycp3/Sema4f/Cd244a/Hoxa5/Klhl10/Gm49396/Cib1/Fign/Ctla2b/Arl6ip1/Sec61b/Bfsp2/Nxf3/Ube2l6/Nrg3/Dok2/Myc/Hsph1/Mlf1/Nr1d2/Rasl11b/Syvn1/Stx1b/Zfp53/Nipsnap1/Kat8/Ccnd3/Snip1/Dazl/Pcdhga1/Mtm1/Per2/Sh2b2/Dnajb3/Rorc/Ppp3r2/Lhx6/C1q…	protein binding	0.0106367	162
GO:0030544	Cyp2b10/Snca/Stip1/Dnaja1/Cyp1a1/Tfrc	Hsp70 protein binding	0.0120428	6
GO:0023024	Klrd1/Tapbpl/Klrc2	MHC class I protein complex binding	0.012552	3
GO:0030020	Col6a5/Col4a4/Col3a1/Col8a1/Col11a2	extracellular matrix structural constituent conferring tensile strength	0.0156162	5
GO:0003725	Oas1g/Hspa1a/Adad1/Oas1a/Tuba1b/Tfrc/Ddx60	double-stranded RNA binding	0.0205012	7
GO:0003729	Nxf3/Hsp90aa1/Gm21992/Piwil1/Nova1/Ybx2/Slpi/Rps13/Rbm47/Snip1/D1Pas1/Dazl/Rpl13a/1700017N19Rik	mRNA binding	0.023784	14
GO:0016705	Cyp2b10/Cyp2r1/P4ha1/Tbxas1/Cyp1a1/Cyp39a1/Cyp26b1	oxidoreductase activity, acting on paired donors, with incorporation or reduction of molecular oxygen	0.0239151	7
GO:0016887	Recql4/Atp1a3/Ddx25/Hsp90aa1/Rfc4/Orc1/Smc1b/Gm3086/Hsph1/Kif2b/Hspa1a/Kif18b/Hspa1b/Fign/D1Pas1/Rsph10b/Hyou1	ATPase activity	0.0260198	17
GO:0051787	Derl3/Sdf2l1/Hspa1a/Hspa1b	misfolded protein binding	0.0278367	4
GO:0051082	Dnajb13/Dnajb3/Dnaja1/Syvn1/Hspa1a/Hsp90aa1/Hspa1b	unfolded protein binding	0.030414	7
GO:0008061	Chil3/Ctbs/Fbn1	chitin binding	0.0362632	3
GO:0045499	Flrt2/Sema4f/Sema3a/Nrg3	chemorepellent activity	0.0369975	4
GO:0005201	Thbs1/Ltbp2/Col4a4/Creld2/Col3a1/Fbn1/Col8a1/Col11a2	extracellular matrix structural constituent	0.0399252	8
GO:0051879	Cyp2b10/Stip1/Eif2ak3/Arntl/Cyp1a1	Hsp90 protein binding	0.0409089	5
GO:0031720	Hba-a1/Hba-a2/Hbb-bt	haptoglobin binding	0.0421455	3
GO:0050840	Thbs1/Spock2/Adamts5/Itga2b	extracellular matrix binding	0.0438563	4

## Sheet: IRR 1d vs. IRR 6w
Supplementary Table2: GO enrichment analysis of DEGs identified in irradiated-6 weeks samples compared with irradiated-1 day samples
ID	Gene	Description	PValue	Count
GO:0002376	Clec4d/Hck/Sema4a/Card11/Lrmp/Pdcd1/Tlr1/Fcgr4/Inpp5d/Herc6/Tifa/F2rl1/Cd84/Cx3cr1/Themis2/Isg20/Clec4a2/Klrk1/Bcl10/Tlr13/Rnf213/Oasl1/Masp2/Cd300c2/Ly86/Ly9/Cd244a/H2-Aa/Slamf6/H2-Ab1/Arid5a/Trat1/Exo1/Txk/Oas3/Igkv5-48/C1qb/Cd8b1/Tlr2/Cd4/Jaml/Lcn2/Themis/Igkc/Cd86/44986/H2-K1/Cd3d/Cd3e/Itk/Sh2d1a/Havcr2/Tlr9/Cd14/Myo1g/Serpina3g/H2-DMb1/Prkcb/Cd8a/Neurl3/Btla/Treml4/S100a8/Slfn1/H2-Q7/Irf8/Mp…	immune system process	1.73235e-48	121
GO:0002250	Clec4d/Sema4a/Btla/Pdcd1/Slfn1/Cd3g/Adgre1/H2-Eb2/Jchain/Cd84/Cx3cr1/Clec4a2/Lat/Nfkbiz/Siglecg/Klrk1/Bcl10/H2-DMa/Btk/Cd79a/H2-Oa/Cd74/Zap70/Prkd2/Ly9/Cd244a/Ifnb1/H2-Aa/Slamf6/Slamf7/H2-Ab1/Trat1/Txk/Pik3cd/Klrd1/Igkv5-48/Cd8b1/Cd4/Lilrb4a/Sh2d1b1/H2-Ob/Themis/Cd86/Pirb/Cd19/Ctss/Cd3d/Cd3e/Itk/H2-Eb1/Lat2/Sh2d1a/Havcr2/Clec4n/Cd79b/Tnfrsf13c/Myo1g/Serpina3g/H2-DMb1/Prkcb/H2-DMb2/Cd8a	adaptive immune response	3.01955e-25	62
GO:0006955	Fcer2a/Clec4d/Igkv8-27/Igkv8-24/H2-Q7/Tlr1/Irf8/Igkv1-117/Ccr4/Igkv17-127/Tlr7/Ccl12/Cx3cr1/Cxcr3/Clec4a2/Lat/Tlr13/Clec4b1/H2-DMa/Cxcl10/Ulbp1/Cxcr6/Cd74/Zap70/Ly86/Il6/Cd180/Cd244a/Ifnb1/Igkv10-96/H2-Aa/Ccl2/Cxcr4/Nfil3/Cxcr5/Igkv8-30/H2-Ab1/Tnfsf8/Cd40lg/Il1b/Igkv5-48/Cxcl5/Cd209a/Tlr2/Cxcl9/Cd4/Ccr2/Fyb/Clec4a3/Ccl9/Cd86/Ccl7/Igkv1-110/Cx3cl1/H2-D1/Ctss/Il18/44986/Was/Ccr5/H2-Q4/Ltb/Clec4a1/H…	immune response	5.14784e-20	78
GO:0007049	Zwilch/Cdc20/E2f1/Nuf2/Nr4a3/Ect2/Rassf4/Fam83d/Bub1/Incenp/E2f7/Clspn/Racgap1/Rassf2/Cep55/Mis18bp1/Ccnb1/Uhrf1/Plk1/Fancd2/Ikzf1/Prc1/Cdk1/Esco2/Mcm6/Ndc80/Knl1/Foxm1/Aurkb/Smpd3/Rps6ka3/Fanci/Kif18b/Fign/Rassf1/Kif11/Ercc6l/Mcm3/Dbf4/Spag5/Ncapg2/Ccnf/Kntc1/Vash1/Nek2/Brca1/Ccna2/Ube2c/Ccnd3/Tacc3/Pimreg/Ccnd1/Ddias/Aspm/Cdt1/Kif23/Cdkn3/Usp2/Cdca5/Birc5/Rab11fip4/Cables1/Rgs14/45170/Kif2c/Kif…	cell cycle	3.99768e-19	87
GO:0045087	Clec4d/Hck/Treml4/S100a8/Tlr1/Mpeg1/Apobec3/Herc6/Cybb/Tifa/Tmem173/F2rl1/Ighd/Jchain/Tlr7/Ighv10-1/Ighv1-42/Cd84/Cx3cr1/Isg20/Clec4a2/Skp2/Siglecg/Klrk1/Bcl10/Tlr13/Nlrc5/Btk/Oasl1/Trim30d/Masp2/Irgm1/Trbc1/Mx1/Zap70/Ly86/Ly9/Slc15a3/Naip5/Ighv1-26/Cd180/Cd244a/Igha/Slamf6/Slamf7/Fes/Arid5a/Elf4/Mb21d1/Pik3cd/Klrd1/Oas3/C1qb/C6/Ifi27/Irf7/Tlr2/Trem2/Sh2d1b1/Lcn2/Rsad2/Ifit2/Tlr8/Ighv5-6/C4b/Cfb/…	innate immune response	6.09851e-18	90
GO:0032729	Txk/Cd40lg/Il1b/Ccr2/Irf8/Tlr8/F2rl1/Tlr7/Klrk1/Carmil2/Il18/Sash3/Ulbp1/Klre1/Flt3/Rasgrp1/Cd2/Cd3e/Havcr2/Ptpn22/Runx1/Slc7a5/Tlr9/Tnfrsf13c/Cd244a/Cd14/Slamf6/Tlr4/Arid5a/Cd27	positive regulation of interferon-gamma production	6.6395e-18	30
GO:0006954	Hck/S100a8/Adam8/Tlr1/Irak2/Cybb/Ccr4/F2rl1/Tspan2/Tlr7/Ccl12/Cx3cr1/Themis2/Cxcr3/Lat/Nfkbiz/Tlr13/Cxcl10/Cxcr6/Serpinb1a/Ly86/Naip5/Cd40/Il6/Cd180/Ccl2/Cysltr1/Pik3cd/Cd40lg/Il1b/Cxcl5/Ltb4r1/Sele/Tlr2/Cxcl9/Ccr2/Lilrb4a/Il18rap/Tlr8/C4b/Ciita/Ccl9/Pla2g7/Ccl7/Naip2/Cx3cl1/Il18/Siglece/Pld4/Chst1/Ccr5/Aif1/Havcr2/Cyp26b1/Thbs1/Mefv/Tlr9/Cd14/Cd96/Ccl5/Ccl8/Tlr4/Ccr7	inflammatory response	2.00243e-17	63
GO:0050870	H2-DMa/Card11/Gm9733/Ccr2/Cd4/Cd3e/H2-Eb1/H2-Ob/H2-Oa/Sirpb1a/H2-Eb2/Lck/Coro1a/H2-Aa/Ccl2/H2-Ab1/H2-DMb1/Bcl10/H2-DMb2	positive regulation of T cell activation	2.84403e-14	19
GO:0051301	Zwilch/Cdc20/Nuf2/Ect2/Fam83d/Bub1/Incenp/Racgap1/Cep55/Mis18bp1/Ccnb1/Plk1/Prc1/Cdk1/Ndc80/Knl1/Aurkb/Kif18b/Fign/Kif11/Ercc6l/Spag5/Ncapg2/Ccnf/Kntc1/Nek2/Ncapg/Ccna2/Ube2c/Ccnd3/Tacc3/Pimreg/Ccnd1/Aspm/Cdt1/Kif23/Cdca5/Birc5/Rab11fip4/Cables1/Rgs14/45170/Kif2c/Kif20b/Hells/Smc2/Cdca8/Mastl/Cenpe/Nusap1/Tpx2/Cdk6/Cdca3/Fbxo5/Ska3/Mis18a/Ccnb2	cell division	6.73087e-14	57
GO:0042102	Sash3/Slc4a1/Card11/Cd40lg/Il1b/Cd209a/Cd6/Ptprc/Cd4/Cd3e/Aif1/Havcr2/Nckap1l/Il6/Tnfrsf13c/Cd86/Coro1a/Ccl5/H2-DMb1/Itgal/Carmil2/Ccr7/H2-DMb2/Spn	positive regulation of T cell proliferation	6.64687e-13	24
GO:0051607	Ifi207/Mb21d1/Ifi213/Oas3/Treml4/Tagap/Irf7/Ifi27/Tlr2/Cxcl9/Ripk3/Ifi208/Apobec3/Pmaip1/Rsad2/Ifit2/Tlr8/Ifi214/Tmem173/Gbp2b/F2rl1/Tlr7/Cd86/Oas1a/Itgax/Isg20/Skp2/Cxcl10/Nlrc5/Oasl1/Ptprc/Bnip3l/Oas1b/Rnase6/Mx1/Il6/Tlr9/Cd40/Ifnb1/Ifi209/Ifi204/Cd8a	defense response to virus	6.686e-13	42
GO:0006935	Pik3cd/Cxcl5/S100a8/Ccr2/Cxcl9/Dock2/Nckap1l/Ccr4/Ccl9/Ccl7/Ccl12/Cx3cr1/Cx3cl1/Cxcr3/Ecscr/Cxcl10/Cklf/Rac2/Ccr5/Cxcr6/Ccl5/Ear2/Ccl8/Ccl2/Cxcr4/Cxcr5/Fes/Ccr7/Cysltr1	chemotaxis	1.64603e-11	29
GO:0032757	Il1b/Cd2/Tlr1/Tlr2/Cd74/Tlr8/Prkd2/Ddit3/Il6/Tlr9/F2rl1/Cd244a/Cd14/Tlr7/Hspa1a/Hspa1b/Serpine1/Tlr4/Bcl10/Il18	positive regulation of interleukin-8 production	2.64928e-11	20
GO:0035458	Ifi207/Traf3ip3/Ifi213/Gm4841/Ifi208/Gm5431/Gm12185/Irgm1/Ifi214/Tmem173/Gbp2b/Ifnb1/Gbp6/9930111J21Rik1/Camk2a/Ifi209/Oas1a/F830016B08Rik/Ifi47/Ifi204	cellular response to interferon-beta	4.88181e-11	20
GO:0032609	Sash3/Txk/Klre1/Runx3/Il18rap/Cd3e/Irf8/Itk/Sh2d1b1/Gadd45g/Il20rb/Tlr4/Nfkbiz/Klrk1/Il18/Spn	interferon-gamma production	1.48393e-10	16
GO:0050776	Mb21d1/Card11/Clec12a/Pdcd1/Cd8b1/Fcgr4/Inpp5d/Phf11a/Cd200/Sh2d1a/Tnfrsf13c/Cd40/Ighd/Cd22/Nfkbiz/Siglecg/Spn	regulation of immune response	3.66011e-10	17
GO:0016064	H2-DMa/Irf7/Inpp5d/Cd74/Il9r/C4b/Ighd/Il2rb/Igha/Il4ra/Cd19/Il21r/Nfkbiz/Bcl10/Csf2rb	immunoglobulin mediated immune response	5.49157e-10	15
GO:0032760	Sash3/Btk/Oas3/Ccr5/Ptprc/Rasgrp1/Cd2/Ccr2/Tlr1/Tlr2/Havcr2/Thbs1/Cybb/Il6/Tlr9/Cd14/Ccl2/Oas1a/Cd84/Tlr4/Arid5a/Ccr7/Il18/Spn	positive regulation of tumor necrosis factor production	1.92546e-09	24
GO:0031663	Il1b/Cd6/Trem2/Irak2/Spi1/Ptpn22/Ly86/Cd180/Cd14/Ccl5/Ccl12/Ccl2/Tlr4/Bcl10/Il18	lipopolysaccharide-mediated signaling pathway	3.59407e-09	15
GO:0019886	H2-DMa/H2-Eb2/H2-Aa/H2-Ab1/H2-DMb1/Ctss/H2-Eb1/H2-Ob/Ctse/H2-DMb2/H2-Oa/Cd74	antigen processing and presentation of exogenous peptide antigen via MHC class II	4.25923e-09	12
GO:0002381	H2-DMa/H2-Eb2/Pou2f2/H2-Aa/H2-Ab1/H2-DMb1/H2-Eb1/H2-Ob/Nfkbiz/H2-DMb2/H2-Oa	immunoglobulin production involved in immunoglobulin mediated immune response	4.63329e-09	11
GO:0002224	Tlr9/Cd180/Tlr7/Cd86/Rps6ka3/Tlr2/Tlr1/Tlr4/Nfkbiz/Tlr13/Bcl10/Tlr8	toll-like receptor signaling pathway	7.07789e-09	12
GO:0051092	Card11/Cd40lg/Il1b/Adam8/Itgb2/Tlr2/Ripk3/Il18rap/Irak2/Cd84/Cx3cr1/Hspa1b/Cx3cl1/Bcl10/Il18/Cflar/Trim30d/Traf1/Prkd2/Tlr9/Cd40/Hspa1a/Camk2a/Nts/Tlr4/Prkcb/Icam1/Trim30c	positive regulation of NF-kappaB transcription factor activity	7.95542e-09	28
GO:0051256	Aurkb/Kif23/Birc5/Incenp/Cdca8/Racgap1/Kif4/Prc1	mitotic spindle midzone assembly	1.35798e-08	8
GO:0007059	Cdt1/Nuf2/Birc5/Rgs14/Kif2c/Bub1/Esco2/Incenp/Ndc80/Cenpe/Spag5/Espl1/Knl1/Nek2/Brca1/Ska3/Mis18a/Top2a/Dlgap5/Cenpn/Ttk	chromosome segregation	1.81239e-08	21
GO:0071346	Actg1/Was/H2-Q7/Flnb/Tlr2/Irf8/Aif1/Irgm1/Aqp4/Edn1/Gbp2b/Ciita/Gbp6/Ccl9/Ccl5/Ccl7/Ccl8/Ccl12/Ccl2/H2-Ab1/Cx3cl1/Tlr4	cellular response to interferon-gamma	2.29605e-08	22
GO:0019882	H2-DMa/Flt3/H2-K1/H2-Eb1/H2-Oa/Cd74/Wdfy4/Psmb8/Rab3c/H2-Aa/H2-Ab1/H2-D1/H2-DMb1/H2-DMb2	antigen processing and presentation	2.60876e-08	14
GO:0002503	H2-DMa/H2-Eb2/H2-Aa/H2-Ab1/H2-DMb1/H2-Eb1/H2-Ob/H2-DMb2/H2-Oa	peptide antigen assembly with MHC class II protein complex	4.3579e-08	9
GO:0000070	Incenp/Ndc80/Cdca8/Spag5/Nusap1/Espl1/Ncapg2/Kntc1/Nek2/Cenpk/Plk1/Kif18b/Kif11	mitotic sister chromatid segregation	5.00094e-08	13
GO:0070098	Gpr35/Cxcl10/Cxcl5/Ccr2/Cxcl9/Cxcr6/Ccl9/Ccl5/Ccl7/Ccl8/Ccl12/Ccl2/Cx3cr1/Cx3cl1/Ccr7	chemokine-mediated signaling pathway	7.19067e-08	15
GO:0070374	Gas6/Il1b/Cd4/Tlr2/Trem2/F2rl1/Ccl9/Ccl7/Ccl12/Cx3cl1/C1qtnf3/Pdgfd/Scimp/Cflar/Ptprc/Rasgrp1/Cd74/Havcr2/Ptpn22/Prkd2/Cavin3/Il6/Ccl5/Ccl8/Ccl2/Cxcr4/Acta2/Tlr4/Arhgap8/Alox15/Icam1/Ctgf	positive regulation of ERK1 and ERK2 cascade	9.48633e-08	32
GO:0032720	Gas6/Flt3/Gpr18/Clec4a1/Lilrb4a/Trem2/Errfi1/Lilr4b/Havcr2/Ptpn22/Clec4a3/Cd33/Cx3cl1/Tlr4/Clec4a2/Elf4/Clec4b1	negative regulation of tumor necrosis factor production	1.1881e-07	17
GO:0032715	Gas6/Flt3/Lilrb4a/Inpp5d/Cd200/Lilr4b/Aqp4/Havcr2/Ptpn22/Nckap1l/Tlr9/Cd84/Tlr4/C1qtnf3/Elf4	negative regulation of interleukin-6 production	1.19568e-07	15
GO:0030593	Cxcl10/Cklf/Il1b/Cxcl5/S100a8/Itgb2/Cxcl9/Jaml/Nckap1l/Ccl9/Ccl5/Ccl7/Ccl8/Ccl12/Ccl2/Cx3cl1/Prex1/Vav1	neutrophil chemotaxis	1.41726e-07	18
GO:0019221	Il10ra/Il1b/Ccr2/Lilrb4a/Il7r/Irak2/Lilr4b/Il3ra/Klf6/Il20rb/Il4ra/Ccl12/Pirb/Cx3cl1/Il21r/Nfkbiz/Csf2rb/Flt3/Il9r/Gm15448/Il6/Il2rb/Ifnb1/Ccl2/Il2rg	cytokine-mediated signaling pathway	2.87676e-07	25
GO:0045766	Pgf/Pik3cd/Il1b/C6/Itgb2/Cybb/Brca1/Lrg1/Notch4/Cx3cr1/Cxcr3/Itgax/Serpine1/Adam12/Angpt2/Ddah1/Anxa3/Hmox1/Thbs1/Prkd2/Runx1/Cd40/Ccl5/Prkcb/Cysltr1	positive regulation of angiogenesis	2.87676e-07	25
GO:0045071	Ifi207/Ifi213/Oas3/Oasl1/Oas1b/Ifi208/Apobec3/Rsad2/Ifi214/Ifnb1/Ccl5/Ifi209/Oas1a/Isg20/Ifi204	negative regulation of viral genome replication	3.07955e-07	15
GO:0042110	Card11/Was/Rasgrp1/Cd2/Cd3d/Cd4/Cd3e/Dock2/Ly9/Il6/Coro1a/Cd84/Slamf6/Slamf7/Cd8a/Vav1	T cell activation	3.9931e-07	16
GO:0032731	Ifi207/Ifi213/Ccr5/Tlr2/Ifi208/Tlr8/Ifi214/Trim16/Mefv/Il6/F2rl1/Naip5/Ifi209/Tlr4/Ifi204/Ccr7	positive regulation of interleukin-1 beta production	4.8694e-07	16
GO:0019722	Ccr5/Ccr2/Cd4/Cxcr6/Cd3e/Lat2/Rcan1/Zap70/Edn1/Ccr4/Cxcr5/Cx3cr1/Cxcr4/Cxcr3/Itgal/Lat/Ccr7/Cd8a	calcium-mediated signaling	5.79358e-07	18
GO:0007166	Pik3cd/Btla/Milr1/Cd4/Fcgr4/Cd3g/Adgre1/Cd86/Cxcr3/Sema6a/Ms4a1/Cd3d/Cd79a/Cd3e/Ms4a7/Ms4a6b/Adgrg5/Edn1/Cd79b/Ms4a6d/Lck/Adgre4/Cd22/Itgal/Cd8a/Spn/Cysltr1/Vav1/Fcrls	cell surface receptor signaling pathway	6.72707e-07	29
GO:0002218	Ifi207/Mb21d1/Ifi213/Hsp90aa1/Trim30d/Ifi208/Ifi214/Tmem173/Tlr9/Ifi209/Tlr4/Ifi204/Trim30c	activation of innate immune response	7.17956e-07	13
GO:0045059	H2-DMa/Ptprc/Cd3d/Cd3e/Dock2/Cd3g/Cd74/Zap70	positive thymic T cell selection	1.05767e-06	8
GO:0042100	Sash3/Card11/Cd40lg/Ptprc/Rasgrp1/Cd79a/Il7r/Il9r/Cfb/Tnfrsf13c/Cd40/Ighd/Ifnb1/Tlr4/Nfkbiz/Cd27	B cell proliferation	1.24276e-06	16
GO:0031100	Pgf/Angpt2/Gas6/Cxcl5/Anxa3/Nr4a3/Flt3/mt-Cytb/Lcp1/Ccna2/Ccl2/Ccnd1/Cdk1	animal organ regeneration	1.49989e-06	13
GO:0042098	Sash3/Ptprc/Slfn1/Tspan32/Rasgrp1/Cd3e/Dock2/Tnfrsf13c/Il20rb/Zc3h12d/Coro1a/Cxcr4/Ccnd3/Sh2d2a/Spn	T cell proliferation	1.61179e-06	15
GO:0007094	Cdc20/Zwilch/Aurkb/Nuf2/Birc5/Plk1/Bub1/Ttk/Ndc80/Cenpe/Kntc1	mitotic spindle assembly checkpoint	1.83226e-06	11
GO:0002755	Tlr9/Tlr7/Tlr2/Tlr1/Tlr4/Irak2/Tlr13/Tlr8	MyD88-dependent toll-like receptor signaling pathway	1.9047e-06	8
GO:0050852	Txk/Clec2i/Btk/Ptprc/Cd3e/Itk/Lcp2/Fyb/Themis/Zap70/Ptpn22/Prkd2/Bcl2a1d/Themis2/Nfkbiz/Carmil2/Bcl10/Cd8a	T cell receptor signaling pathway	3.09105e-06	18
GO:0001525	Pgf/Robo4/Sema4a/Adam8/Ccr2/Efna1/Vash1/Fgf9/Apln/Rasip1/Ccl12/Cxcr3/Apold1/Ecscr/Serpine1/Il18/Rnf213/Actg1/Angpt2/Mcam/Fn1/Esm1/Hmox1/Angptl4/Pxdn/Nrp2/Prkd2/Tnfrsf12a/Epgn/Ccl2/Col4a2/Col4a1/Ctgf	angiogenesis	3.68726e-06	33
GO:0071347	Fn1/Edn1/Ankrd1/Il6/Cd40/Kmo/Nr1d1/Ccl9/Ccl5/Ccl7/Ccl8/Ccl12/Ccl2/Mapk11/Cx3cl1/Serpine1	cellular response to interleukin-1	4.02953e-06	16
GO:0030217	Lfng/Ptprc/Cd4/Il7r/Zap70/Ptpn22/Lck/Ikzf3/Bcl2a1d/Prex1/Nfkbiz/Ikzf1/Vav1	T cell differentiation	4.51615e-06	13
GO:0042130	Btla/Slfn1/Tspan32/Lilrb4a/Vsig4/Lilr4b/Havcr2/Il20rb/Zc3h12d/Cd86/H2-Aa/H2-Ab1/Spn	negative regulation of T cell proliferation	4.51615e-06	13
GO:0030101	Ulbp1/Il2rb/Klre1/Itgb2/Rasgrp1/Cd2/Klrk1/Il18	natural killer cell activation	5.31056e-06	8
GO:0001819	Txk/Il1b/Tlr1/Tlr2/Fgr/Dlk1/Itk/Cd300c2/Havcr2/Clec4n/Tlr9/Cd14/Tlr7/Tlr4/C1qtnf3/Bcl10	positive regulation of cytokine production	6.39754e-06	16
GO:0042113	Pik3cd/Cd40/Ikzf3/Cd86/Cxcr5/Ms4a1/Rasgrp1/Cd79a/Cd22/Lat2/Prkcb	B cell activation	7.21406e-06	11
GO:0032691	Cd33/Mefv/Cx3cr1/Lilrb4a/Trem2/Serpinb1a/Errfi1/Elf4/Aqp4/Lilr4b	negative regulation of interleukin-1 beta production	9.10715e-06	10
GO:0030890	Sash3/Card11/Tnfrsf13c/Cd40/Btk/Tlr9/Cd40lg/Ighd/Ptprc/Tlr4/Cd74/Nckap1l	positive regulation of B cell proliferation	1.01575e-05	12
GO:0050729	Btk/Il1b/Ccr5/S100a8/Adam8/Nkg7/Ccr2/Tlr2/Mefv/Tlr9/Snca/Cx3cl1/Serpine1/Tlr4/Ctss/Nfkbiz/Il18	positive regulation of inflammatory response	1.17088e-05	17
GO:0045954	Klrd1/Klre1/Gimap3/Rasgrp1/Slamf6/Il18rap/Sh2d1b1/Klrk1/Sh2d1a/Vav1	positive regulation of natural killer cell mediated cytotoxicity	1.20167e-05	10
GO:0010628	E2f1/Iqgap3/Plag1/Il7r/Spi1/Itgax/Serpine1/Ikzf1/Cdk1/Actg1/Fn1/Trp53inp1/Cd74/Ptpn22/Il6/Ccl2/Nfil3/Acta2/Mycn/Il2rg/Ctgf/Stap1/Pik3cd/Cd40lg/Gas6/Il1b/Tnc/Tlr2/Trem2/Slc38a2/Lcn2/Myc/Vash1/Sec16b/Atf3/Fgf9/Brca1/Hspa1b/Aldh1a2/Lrrc32/Il18/Ccr5/Cd3e/Cyp26b1/Cdk6/Tlr9/Lck/Hspa1a/Ccl5/Nts/Mapk11/Tlr4/Adam19	positive regulation of gene expression	1.2337e-05	53
GO:0032728	Traf3ip3/Tmem173/Tlr9/Oas3/Tlr7/Hsp90aa1/Oas1a/Irf7/Tlr2/Tlr4/Tlr8/Ptpn22	positive regulation of interferon-beta production	1.24888e-05	12
GO:0061760	Clec4d/Clec4n/Cx3cr1/Clec4a1/Clec4a2/Bcl10/Clec4b1/Clec4a3	antifungal innate immune response	1.26948e-05	8
GO:0032689	Pglyrp2/Ddit3/Gas6/Il20rb/Cd96/Gimap3/Lilrb4a/Sh2d1b1/Tlr4/Lilr4b/Havcr2	negative regulation of interferon-gamma production	1.47396e-05	11
GO:0071479	Ifi214/Ifi207/Ifi213/Brca1/Bard1/Bbc3/Ifi209/Ect2/Rad51/Ifi208/Ifi204/Fignl1	cellular response to ionizing radiation	1.5271e-05	12
GO:0034341	Mefv/Gch1/Cd40/Snca/Ciita/H2-Aa/Ccl5/H2-Eb1/Kynu/Cd74	response to interferon-gamma	1.56831e-05	10
GO:0045429	Ulbp1/Il6/Ddah1/Il1b/Smpd3/Hsp90aa1/Itgb2/Tlr2/Tlr4/Aif1/Klrk1/Icam1	positive regulation of nitric oxide biosynthetic process	1.85749e-05	12
GO:0045060	Ptprc/Cd3e/Dock2/Ccr7/Spn/Cd74/Zap70	negative thymic T cell selection	1.96896e-05	7
GO:0000281	Kif23/Birc5/Ect2/Incenp/Cdca8/Racgap1/Nusap1/Cep55/Aurkb/Kif20a/Plk1/Kif4/Zfp365	mitotic cytokinesis	2.03107e-05	13
GO:0071222	Stap1/Cxcl5/Il1b/Cxcl9/Fcgr4/Lilrb4a/Irf8/Litaf/Ankrd1/Gbp6/Nr1d1/Cd86/Cx3cr1/Serpine1/Nfkbiz/Klrk1/Bcl10/Cxcl10/Ccr5/Slc12a2/Irgm1/Havcr2/Gch1/Il6/Tlr9/Cd180/Cd14/Kmo/Cmpk2/Ccl2/Tlr4/Arid5a	cellular response to lipopolysaccharide	2.08765e-05	32
GO:0002504	H2-DMa/H2-Aa/H2-Ab1/H2-DMb1/H2-Eb1	antigen processing and presentation of peptide or polysaccharide antigen via MHC class II	2.0935e-05	5
GO:0000278	Cdt1/Cdca5/Birc5/Tubb2a/Rgs14/Incenp/Cdca8/Mastl/Cenpe/Espl1/Tubb3/Mybl2/Aurkb/Mybl1/Ska3/Tubb2b/Rrm2/Plk1/Kif18b/Tube1	mitotic cell cycle	2.12246e-05	20
GO:0043392	Ifi214/Ifi207/Ddit3/Ifi213/E2f1/Ifi209/Gzma/Ifi208/Ifi204/Hmox1/Nek2	negative regulation of DNA binding	2.28744e-05	11
GO:0032735	Cd40/Tlr9/Cd40lg/Scimp/Flt3/Ltb/Tlr2/Mapk11/Irf8/Tlr4/Ccr7	positive regulation of interleukin-12 production	2.28744e-05	11
GO:2000353	Thbs1/Cd40/Cd40lg/Ccl12/Ccl2/Ecscr/Cd248/Itga4	positive regulation of endothelial cell apoptotic process	2.70326e-05	8
GO:0032722	Il6/Tlr9/F2rl1/Il1b/Tlr7/Il4ra/Tlr2/Tlr4/Aif1/Il18/Cd74/Havcr2	positive regulation of chemokine production	2.70757e-05	12
GO:2000406	Dock8/Cxcl10/Coro1a/Adam8/Ccl5/Aif1/Itga4/Spn	positive regulation of T cell migration	3.80871e-05	8
GO:0090026	Cxcl10/Pla2g7/Ccl5/Ccl2/Cx3cr1/Ccr2/Serpine1/Aif1	positive regulation of monocyte chemotaxis	3.80871e-05	8
GO:0002639	Sash3/Il6/Btk/Tlr9/Cd86/Il4ra/Ptprc/Cd27/Hpx	positive regulation of immunoglobulin production	4.41764e-05	9
GO:0032755	Btk/Pou2f2/Il1b/Ccr5/Pou2af1/Scimp/Tlr1/Tlr2/Aif1/Cd74/Tlr8/Il6/Tlr9/F2rl1/Tlr7/Tlr4/Arid5a	positive regulation of interleukin-6 production	4.43755e-05	17
GO:0007052	Aurkb/Ccnb1/Nuf2/Birc5/Dlgap5/Tacc3/Incenp/Cdca8/Ndc80/Cenpe/Kif4	mitotic spindle organization	5.1081e-05	11
GO:0048247	Cklf/Ccl9/Adam8/Ccl5/Ccl7/Ccl8/Ccl12/Ccl2/Cx3cl1	lymphocyte chemotaxis	5.71694e-05	9
GO:0001774	Tlr9/Snca/Cx3cr1/Tlr2/Tlr1/Trem2/Cx3cl1/Tlr4/Aif1	microglial cell activation	5.71694e-05	9
GO:0043378	Runx1/Runx3/Lilrb4a/Lilr4b/Nckap1l	positive regulation of CD8-positive, alpha-beta T cell differentiation	6.05204e-05	5
GO:0036037	Wdfy4/Clec4a1/Clec4a2/Clec4b1/Clec4a3	CD8-positive, alpha-beta T cell activation	6.05204e-05	5
GO:0098586	Cxcl10/Il6/Wdfy4/Tlr7/Ifnb1/Pou2f2/Pou2af1/Hsp90aa1/Flt3/Mapk11/Irgm1	cellular response to virus	7.38456e-05	11
GO:0032743	Sash3/Card11/Prkd2/Runx1/Cd83/Il1b/Ptprc/Ccr2/Cd3e/Carmil2	positive regulation of interleukin-2 production	7.8553e-05	10
GO:0051085	H2-DMa/Dnajb1/Sdf2l1/Hspa1a/Hspa1b/H2-DMb1/H2-DMb2/Hsph1/Cd74	chaperone mediated protein folding requiring cofactor	9.27657e-05	9
GO:0009617	Stap1/Tent5a/Adamts9/Fkbp5/Gzma/Tlr2/Cxcl9/Myo1f/Irf8/Herc6/Lcn2/Ccr4/Lrg1/Gbp6/Usp18/Cxcl10/Nlrc5/Cflar/Ms4a1/Ifi44/Irgm1/Cd52/Rgs1/Cd79b/Serpina3f/Cd14/Ikzf3/Ccl2/Tlr4/Ifi204	response to bacterium	9.97666e-05	30
GO:0007229	Itgb7/Txk/Cd40lg/Fn1/Adam8/Itgb2/Tspan32/Fgr/Itga4/Fyb/Itgae/Itgax/Itgal/Lat/Ctgf/Vav1	integrin-mediated signaling pathway	0.000105233	16
GO:0090267	Aurkb/Birc5/Gen1/Incenp/Cdca8/Ndc80	positive regulation of mitotic cell cycle spindle assembly checkpoint	0.000119682	6
GO:0042773	mt-Co2/mt-Nd4/mt-Nd5/mt-Nd6/mt-Nd4l	ATP synthesis coupled electron transport	0.000136086	5
GO:0048661	Nr4a3/Aif1/Hmox1/Myc/Edn1/Thbs1/Il6/Smpd3/Ccl5/Cx3cl1/Tlr4/Skp2/Pdgfd/Il18	positive regulation of smooth muscle cell proliferation	0.00013822	14
GO:0032733	Sash3/Il6/Tlr9/Cd83/Il20rb/Cd40lg/F2rl1/Tlr2/Trem2/Tlr4	positive regulation of interleukin-10 production	0.00014055	10
GO:0032727	Traf3ip3/Tlr9/Tlr7/Flt3/Irf7/Tlr4/Tlr8/Ptpn22	positive regulation of interferon-alpha production	0.000162312	8
GO:0051281	Cxcl10/Snca/Casq1/Cd19/Cxcl9/F2rl3/Cx3cl1/Cxcr3/Clec4b1	positive regulation of release of sequestered calcium ion into cytosol	0.000179014	9
GO:0043547	Dock8/Adap1/Rgs14/Ect2/Elmod1/Rasgrp1/Arhgap11a/Rgs16/Rgs1/F2rl1/Cd40/Ccl9/Ccl5/Ccl7/Ccl8/Ccl12/Ccl2/Cx3cl1/Prex1/Ccr7/Icam1/Vav1	positive regulation of GTPase activity	0.000183618	22
GO:0007249	Card11/Tifa/Btk/Tlr9/Il1b/Tlr7/Ripk3/Tlr4/Irak2/Bcl10/Tlr8/Edn1	I-kappaB kinase/NF-kappaB signaling	0.000184229	12
GO:0001934	Pgf/Gas6/Il1b/Iqgap3/Hsp90aa1/Cd4/Trem2/Incenp/Efna1/Fgf9/Plaur/Ccnd3/Ccnd1/Prr5l/Birc5/Cd6/Flt3/Rasgrp1/Aif1/Cdca8/Irgm1/Cd74/Aurkb/Cd40/Cxcr4/Spn/Ctgf	positive regulation of protein phosphorylation	0.000205307	27
GO:0035556	Ect2/Inpp5d/Spata13/Lcp2/Irak2/Racgap1/Sirpb1a/Unc13c/Stk32c/Lat/Map4k1/Arhgap45/Depdc1a/Btk/Nlrc5/Stk17b/Rassf5/Dclk2/Rgs14/Pask/Itk/Gpr155/Mastl/Hmox1/Lat2/Zap70/Edn1/Prkd2/Sgk1/Lck/Rps6ka3/Melk/Mapk11/Prex1/Prkcg/Prkcb/Rassf1/Ctgf/Vav1	intracellular signal transduction	0.000214832	39
GO:0002548	Ccl9/Ccl5/Ccl7/Ccl8/Ccl12/Ccl2/Ccr2/Cx3cl1/Ptpro	monocyte chemotaxis	0.000219328	9
GO:0043123	Clec4d/Card11/Il1b/Cflar/Trim30d/Ltb/Cd4/Litaf/Cd74/Clec4n/Tifa/Tlr9/F2rl1/Cd40/Cx3cl1/Tlr4/Prkcb/Bcl10/Trim30c	positive regulation of I-kappaB kinase/NF-kappaB signaling	0.000224558	19
GO:0043065	E2f1/Il1b/C6/Pdcd1/Gzma/Ect2/Inpp5d/Gadd45g/Rassf2/Lcn2/Pmaip1/Ifit2/Ankrd1/Bcl2a1a/Aldh1a2/Tnfrsf22/Klrk1/Bcl10/Il18/Stk17b/Dnaja1/Trp53inp1/Cflar/Bard1/Bbc3/Bnip3l/Hmox1/Ddit3/Il6/Tnfrsf26/Tnfrsf12a/Bcl2a1d/Top2a/Melk/Tlr4	positive regulation of apoptotic process	0.000255346	35
GO:0043029	Il20rb/Ahr/Coro1a/Gimap3/Ripk3/Ccnb2/Il7r/Pmaip1/Nckap1l	T cell homeostasis	0.00026679	9
GO:0051310	Kif2c/Fam83d/Incenp/Ndc80/Cenpe/Kif22	metaphase plate congression	0.000280211	6
GO:0050863	Mb21d1/Il20rb/Ccl5/Cd4/Lat/Spn	regulation of T cell activation	0.000280211	6
GO:0050853	Btk/Ighv3-6/Ptprc/Ms4a1/Ighv5-17/Cd79a/Itk/Ighv1-64/Lat2/Trbc1/Nckap1l/Cd79b/Ighv5-6/Ighv1-81/Ighv1-26/Igkc/Lck/Ighd/Igha/Ighv10-1/Ighv1-42/Cd19/Nfkbiz/Prkcb	B cell receptor signaling pathway	0.000291895	24
GO:1901224	Tlr9/Cd14/Il1b/Tlr7/Smpd3/Cd86/Tlr2/Trem2/Tlr4/Il18/Havcr2/Edn1	positive regulation of NIK/NF-kappaB signaling	0.000314304	12
GO:0090280	Stc1/Ccl12/Ccl2/Cxcr4/Serpine1/Atp2c2/Hrc	positive regulation of calcium ion import	0.000357121	7
GO:1901970	Aurkb/Birc5/Incenp/Cdca8	positive regulation of mitotic sister chromatid separation	0.000368251	4
GO:0071466	Cd69/Kcnh2/Uchl1/Gas6/E2f1/Il1b/Myc/Edn1/Ankrd1/Ccl2/Cxcr4/Serpine1/Slamf8	cellular response to xenobiotic stimulus	0.000377795	13
GO:0072332	Ifi214/Ifi207/Ifi213/E2f1/Bbc3/Ifi209/Ifi208/Ifi204/Pmaip1	intrinsic apoptotic signaling pathway by p53 class mediator	0.00038694	9
GO:0048872	Card11/Ccr4/Pik3cd/Il7r/Lat/Rassf2/Carmil2/Ccr7/Nppb	homeostasis of number of cells	0.00038694	9
GO:0030098	Ly6d/Flt3/Hells/Spi1/Ikzf1/Il2rg	lymphocyte differentiation	0.000404543	6
GO:0042119	F2rl1/Cxcl5/Ccl5/Fcgr4/Il18rap/Il18	neutrophil activation	0.000404543	6
GO:0050900	Itgb7/F2rl1/Add2/Il1b/Sele/Tlr2/Jaml/Icam1	leukocyte migration	0.000409661	8
GO:0048535	Flt3/Cxcr5/Ltb/Ripk3/Cd248/Il7r/Ikzf1/Ccr7	lymph node development	0.000409661	8
GO:0043154	Thbs1/Il6/Gas6/Snca/Naip5/Birc5/Cflar/Rps6ka3/Bcl2a1d/Hspa1b/Naip2/Adora2a	negative regulation of cysteine-type endopeptidase activity involved in apoptotic process	0.000456373	12
GO:0050921	Thbs1/F2rl1/Fn1/Cxcr4/Trem2/Cxcr3/Aif1	positive regulation of chemotaxis	0.0004646	7
GO:0097028	Gas6/Cd40lg/Trpm2/Flt3/Trem2/Irf8	dendritic cell differentiation	0.000566371	6
GO:0009615	Oas3/Oasl1/Oas1b/Lcn2/Mx1/Rsad2/Ifit2/Tlr8/Cdk6/Tlr9/Oas1a/Acta2/Isg20/Tlr13	response to virus	0.000569171	14
GO:0016525	Cxcl10/Angpt2/Sema4a/Ccr2/Adamts1/Vash1/Thbs1/Thbs4/Sparc/Ccl2/Col4a2/Cxcr3/Ecscr/Sema6a	negative regulation of angiogenesis	0.000569171	14
GO:0044772	Ccna2/Ccnb1/Ccnd3/Ccnb2/Ccnf/Ccnd1/Cdk1	mitotic cell cycle phase transition	0.000595688	7
GO:0030335	Sema4a/Pik3cd/Il1b/Myo1f/F2rl1/Coro1a/Ccl7/Cx3cl1/Itgax/Sema6a/Carmil2/Pdgfd/Actg1/Cxcl10/Mcam/Fn1/Tnfaip6/Myoc/Fgr/Aif1/Edn1/Thbs1/Arhgef39/Ccl5/Cxcr4/Prex1	positive regulation of cell migration	0.000607413	26
GO:0050727	Pglyrp2/S100a8/Tnc/Ccr2/Pik3ap1/Nr1d2/Tmem173/Tlr9/Bcl6b/Fancd2/Akna/Alox15/Tlr4/Usp18	regulation of inflammatory response	0.000690526	14
GO:0006909	Hck/Gas6/Pld4/Anxa3/Itgb2/Irf8/Sirpb1a/Myo1g/Coro1a/Mertk/Tlr4/Ncf4/Itgal/Vav1	phagocytosis	0.000690526	14
GO:0001782	Sash3/Tnfrsf13c/Pik3cd/Bcl2a1a/Ahr/Pirb/Il7r/Nckap1l	B cell homeostasis	0.000743686	8
GO:0034113	Itgb7/Ptprc/Itgb2/Cd2/Cd200/Itgax/Itga4	heterotypic cell-cell adhesion	0.000753742	7
GO:0031295	Card11/Tnfrsf13c/Cd5/Efnb3/Cd86/Cd3e/Spn	T cell costimulation	0.000753742	7
GO:0032633	Sash3/Txk/Cd83/Il20rb/Cd3e/Itk	interleukin-4 production	0.00077232	6
GO:0032496	Btk/Il10ra/Il1b/Cxcl5/S100a8/Cd6/Tlr2/Lilrb4a/Litaf/Edn1/Pcsk1/Ptpn22/Gch1/Snca/Cd96/Rps6ka3/Tlr4/Nfkbiz/Ccr7/Trib1	response to lipopolysaccharide	0.000796063	20
GO:0006468	Hck/Iqgap3/Bub1/Incenp/Irak2/Ccnb1/Pomk/Plk1/Stk32c/Map4k1/Cdk1/Prr5l/Btk/Pask/Pbk/Zap70/Prkd2/Aurkb/Camk2a/Rps6ka3/Fes/Ttk/Spn/Txk/Gas6/Ripk3/Prkar1b/Nek2/Phkg1/Ccnd1/Csf2rb/Stk17b/Birc5/Dclk2/Flt3/Runx3/Fgr/Itk/Cdca8/Mastl/Edn1/Cdk6/Sgk1/Lck/Mertk/Melk/Mapk11/Prkcg/Prkcb	protein phosphorylation	0.000799517	49
GO:0048146	Cdk6/Gas6/Fosl2/E2f1/Ccna2/Fn1/Ccnb1/Serpine1/Cd248/Pdgfd/Myc/Cd74	positive regulation of fibroblast proliferation	0.000810938	12
GO:0030888	Ahr/Ikzf3/Cd22/Siglecg	regulation of B cell proliferation	0.000889224	4
GO:0002470	Clec4a1/Clec4a2/Clec4b1/Clec4a3	plasmacytoid dendritic cell antigen processing and presentation	0.000889224	4
GO:0015990	mt-Co1/mt-Cytb/mt-Nd4/mt-Nd5	electron transport coupled proton transport	0.000889224	4
GO:0034154	Tlr7/Scimp/Pik3ap1/Havcr2	toll-like receptor 7 signaling pathway	0.000889224	4
GO:0010574	Il6/Ccl2/Ccr2/Aqp4	regulation of vascular endothelial growth factor production	0.000889224	4
GO:0007057	Fbxo5/Ccnb2/Ndc80/Cenpe	spindle assembly involved in female meiosis I	0.000889224	4
GO:1903490	Aurkb/Birc5/Incenp/Cdca8	positive regulation of mitotic cytokinesis	0.000889224	4
GO:0035025	Gpr35/F2rl1/Lpar4/Gpr18/F2rl3/Abra/P2ry10/Lpar6	positive regulation of Rho protein signal transduction	0.000893359	8
GO:0050850	Cd4/Cd3e/Trem2/Itgal/Trat1/Cd8a/Zap70	positive regulation of calcium-mediated signaling	0.000942322	7
GO:0048245	Ccl9/Ccl5/Ccl7/Ccl8/Ccl12/Ccl2/Cx3cl1	eosinophil chemotaxis	0.000942322	7
GO:0050766	Sirpb1a/Gm9733/Btk/Gas6/Il2rb/Il1b/Mertk/Trem2/Dock2/Il2rg/Ccr7	positive regulation of phagocytosis	0.000994998	11
GO:0007051	Kiz/Aurkb/Rgs14/Spag5/Kif11/Aspm	spindle organization	0.00102938	6
GO:0002377	Card11/Igkv8-27/Igkv8-24/Cd40lg/Pou2f2/Igkv5-48/Igkv14-111/Il7r/Igkv1-117/Igkv17-127/Cd40/Igkv10-96/Igkv1-110/Igkv8-30/Igkv4-57-1/Nfkbiz	immunoglobulin production	0.00104421	16
GO:0051315	Cdt1/Nuf2/Kif2c/Ndc80/Cenpe	attachment of mitotic spindle microtubules to kinetochore	0.00110726	5
GO:0042590	Clec4a1/H2-K1/Clec4a2/Clec4b1/Clec4a3	antigen processing and presentation of exogenous peptide antigen via MHC class I	0.00110726	5
GO:0014823	Slc4a1/Angpt2/Il6/Slc25a25/Ccl2/Cxcr4/Col4a2/Ucp3/Cdk1/Edn1	response to activity	0.0011919	10
GO:0051726	E2f1/Slfn1/Pclaf/Gadd45g/Myc/Ccnf/Brca1/Dtl/Ccnd3/Tacc3/Skp2/Fignl1/Ccnd1/Ddias/Cdkn3/Cables1/Birc5/Ptprc/Mastl/Thbs1/Foxm1/Cdk6/Sgk1/Cdkn1c/Arntl/Rassf1	regulation of cell cycle	0.00131401	26
GO:2000117	Ifi214/Ifi207/Ifi213/Ifi209/Ifi208/Ifi204	negative regulation of cysteine-type endopeptidase activity	0.00134484	6
GO:0009408	mt-Cytb/Casq1/Cd14/Trpm2/Dnaja1/Trp53inp1/Hspa1a/Hsp90aa1/Ccl2/Hspa1b	response to heat	0.0013504	10
GO:0030183	Card11/Cd40lg/Ptprc/Flt3/Ms4a1/Cd79a/Il9r/Cd79b/Ahr/Igkc/Ikzf3/Ifnb1/Ikzf1/Il2rg	B cell differentiation	0.00141588	14
GO:0006952	Cxcl10/Cxcl5/Ccr5/Gm4841/Tlr1/Cxcl9/Tlr2/Gm5431/Gm12185/Irgm1/Cd74/Cybb/Ifnb1/9930111J21Rik1/F830016B08Rik/Ifi47	defense response	0.00141589	16
GO:0000082	Cdk6/E2f1/Iqgap3/Cables1/Camk2a/Ccnd3/Gpr132/Skp2/Spdya/Ccnd1/Myc	G1/S transition of mitotic cell cycle	0.00155729	11
GO:0006414	mt-Tp/mt-Tl1/mt-Tl2/mt-Tm/mt-Te/mt-Ta/mt-Tg/mt-Tw/mt-Tc	translational elongation	0.00157861	9
GO:0051926	Cd33/Usp2/Stc1/Cav3/Icam1	negative regulation of calcium ion transport	0.00160105	5
GO:0034501	Zwilch/Aurkb/Ttk/Knl1/Cdk1	protein localization to kinetochore	0.00160105	5
GO:0051383	Cdt1/Nuf2/Smc2/Ndc80	kinetochore organization	0.00171793	4
GO:0070434	Slc15a3/Hspa1a/Hspa1b/Tlr4	positive regulation of nucleotide-binding oligomerization domain containing 2 signaling pathway	0.00171793	4
GO:1902042	Brca1/Cflar/Serpine1/Tnfrsf22/Hmox1/Icam1/Tnfrsf23	negative regulation of extrinsic apoptotic signaling pathway via death domain receptors	0.00172961	7
GO:0048511	Usp2/Per3/Crem/Tef/Nr1d2/Hlf/Cavin3/Gpr176/Ahr/Nr1d1/Dtl/Nfil3/Top2a/Prkcg/Arntl/Dbp/Cdk1	rhythmic process	0.00175104	17
GO:0000165	Il1b/Ccr5/Ptprc/Myc/Edn1/Nppb/Tlr7/Cav3/Ccl5/Epgn/Ccl12/Ccl2/Mapk11/Il18	MAPK cascade	0.0018153	14
GO:0007165	Card11/Clec12a/Bdkrb2/Tagap/Gpr171/Gpr18/Tlr1/Rassf4/Fam83d/Acap1/Gpr34/Irak2/Racgap1/Grb14/Rassf2/Arhgap9/Adgre1/Ccr4/F2rl1/Apln/Tlr7/Gpr22/Lpar4/Cx3cr1/Cxcr3/Lat/Mrgprh/Tlr13/Gpr35/Depdc1a/Rgs12/Rassf5/Rasal3/Lpar5/Cxcr6/Adgrg5/Adora2a/Rgs1/Traf1/Rin3/Olfml3/Chrnb1/Gpr176/Ifnb1/Smpd3/Grap2/Epgn/Adgre4/Cxcr4/Cxcr5/Arhgap8/P2ry10/Rassf1/Ctgf/Lpar6/Cysltr1/Cd40lg/Gas6/Ltb4r1/Tlr2/Ccr2/Il18rap/Ripk…	signal transduction	0.00188618	88
GO:0051482	Gpr35/F2rl1/Lpar4/Gpr18/F2rl3/P2ry10/Lpar6/Edn1	positive regulation of cytosolic calcium ion concentration involved in phospholipase C-activating G-protein coupled signaling pathway	0.0020311	8
GO:0042832	Il6/Cd40/Gbp2b/Gbp6/Il4ra/Tspan32/Nkg7/Irf8	defense response to protozoan	0.0020311	8
GO:0007155	Itgb7/Klra2/Tnc/Sele/Itgb2/Cd93/Cd4/Svep1/Jaml/Pcdhb19/Pcdhb12/Icam2/Itgae/Cd84/Cx3cr1/Cx3cl1/Dchs1/Itgax/Adam12/Siglecg/Siglece/Mcam/Fn1/Cd6/Tnfaip6/Cd2/Lpxn/Itga4/Pxdn/Thbs1/Cd33/Prkd2/Ly9/Cd96/Thbs4/Parvg/Tnfrsf12a/Cdh4/Nid2/Cdhr3/Fes/Cd22/Itgal/Icam1/Ctgf	cell adhesion	0.0020409	45
GO:0050901	Itgb7/Add2/Sele/Cx3cr1/Itga4/Spn	leukocyte tethering or rolling	0.00218127	6
GO:0032613	Sash3/Cd83/Il20rb/Tlr4/Nfkbiz	interleukin-10 production	0.00222945	5
GO:0007159	Ccl5/Sele/Ptprc/Itgb2/Itgal/Itga4/Icam1	leukocyte cell-cell adhesion	0.00248026	7
GO:0045944	Tfec/E2f1/Pou2f2/Plag1/Atad2/Nr4a3/Irf8/E2f7/Spi1/Ifrd1/Tmem173/F2rl1/Mybl1/Tlr7/Cenpk/Tcf15/Six4/Akna/Cxcr3/Nfkbiz/Ikzf1/Mamstr/Nlrc5/Foxm1/Prkd2/Runx1/Cd40/Il6/Ifnb1/Rps6ka3/Spib/Mycn/Arid5a/Elf4/Txk/Tnfsf8/Ifi207/Ifi213/Fosl2/Il1b/Fosb/Irf7/Tlr2/Ifi208/Crem/Litaf/Myc/Klf6/Tef/Maff/Nr1d2/Hlf/Atf3/Ifi214/Brca1/Mybl2/Ciita/Nr1d1/Ncoa7/Cx3cl1/Cebpd/Il18/Dbp/Egr2/Was/Meox1/Pou2af1/Abra/Edn1/Ddit3/T…	positive regulation of transcription from RNA polymerase II promoter	0.00260875	79
GO:0007018	Dnah9/Kif15/Kif23/Kif20a/Kif18b/Kif2c/Kif20b/Cenpe/Kif4/Kif22/Kif21b/Kif11	microtubule-based movement	0.00264288	12
GO:0043491	Cd40/Gas6/Il1b/Smpd3/Sesn2/Ccl5/Mertk/Ccl12/Ccl2/C1qtnf3	protein kinase B signaling	0.00269288	10
GO:0045671	Clec2i/Gm15448/Ifnb1/Tnfaip6/Pirb/Lilrb4a/Inpp5d/Lilr4b	negative regulation of osteoclast differentiation	0.0027155	8
GO:0035457	Traf3ip3/Gas6/Oas1a/Ifi204/Myc/Ifit2	cellular response to interferon-alpha	0.00271779	6
GO:0033004	Cd300lf/Milr1/Cd84/Lilrb4a	negative regulation of mast cell activation	0.00290431	4
GO:0051988	Ect2/Racgap1/Spag5/Nek2	regulation of attachment of spindle microtubules to kinetochore	0.00290431	4
GO:0042267	Ulbp1/Nkg7/Cd2/Sh2d1b1/Klrk1/Sh2d1a/Il18	natural killer cell mediated cytotoxicity	0.00293635	7
GO:0090023	Il1b/Thbs4/Rac2/Ccr7/Cd74/Edn1/Nckap1l	positive regulation of neutrophil chemotaxis	0.00293635	7
GO:0042742	Clec4d/Oas3/Mpeg1/Irf8/Trem2/Lcn2/Ighv5-6/Igkc/Ighd/Ighv10-1/Ighv1-42/Oas1a/Naip2/Rnf213/Ighv3-6/Anxa3/Ighv5-17/H2-K1/Rnase6/Ighv1-64/Lyz1/Irgm1/Adamts4/Trbc1/Naip5/Ighv1-81/Ighv1-26/Ifnb1/Igha/Tlr4/Slamf8/Spn	defense response to bacterium	0.00294661	32
GO:0071356	Edn1/Thbs1/Ankrd1/Il6/Cd40/Brca1/Nr1d1/Smpd3/Ccl9/Ccl5/Ccl7/Ccl8/Ccl12/Ccl2/Cx3cl1/Dbn1	cellular response to tumor necrosis factor	0.00304663	16
GO:0030097	Angpt2/Runx1/Cdk6/Add2/Flt3/Ccr2/Runx3/Melk/Tacc3/Il7r/Ikzf1/Ddias	hemopoiesis	0.0034229	12
GO:0046777	Txk/Hck/Btk/Stk17b/Ptprc/Pask/Flt3/Fgr/Ripk3/Zap70/Nek2/Prkd2/Lck/Camk2a/Melk/Fes/Ttk/Prkcg/Map4k1	protein autophosphorylation	0.00353561	19
GO:0042149	Ifi214/Ifi207/Ifi213/Asns/Sesn2/Ifi209/Upp1/Slc2a1/Ifi208/Ifi204/Pmaip1	cellular response to glucose starvation	0.00377573	11
GO:0043277	Gas6/Mertk/Ccr2/Trem2/Alox15/Timd4	apoptotic cell clearance	0.00406682	6
GO:0043406	Thbs1/Cd40/Il1b/Adam8/Epgn/Pik3r5/Ptprc/Rasgrp1/Tlr4/Pdgfd/Edn1	positive regulation of MAP kinase activity	0.0041283	11
GO:0002925	Fcer2a/Gimap3/Ptprc/Hpx	positive regulation of humoral immune response mediated by circulating immunoglobulin	0.00448952	4
GO:0034165	Tlr9/Treml4/Rsad2/Ptpn22	positive regulation of toll-like receptor 9 signaling pathway	0.00448952	4
GO:0060335	Txk/Nlrc5/Irgm1/Hpx	positive regulation of interferon-gamma-mediated signaling pathway	0.00448952	4
GO:1902425	Aurkb/Birc5/Incenp/Cdca8	positive regulation of attachment of mitotic spindle microtubules to kinetochore	0.00448952	4
GO:0002687	Sele/Ccl12/Ccl2/Tlr2/Itga4/Nckap1l	positive regulation of leukocyte migration	0.00489509	6
GO:0045580	Card11/Ccr2/Prelid1/H2-Oa/Cyp26b1	regulation of T cell differentiation	0.00508624	5
GO:0032026	Thbs1/Snca/Cd14/Slc34a1/Ccnd1	response to magnesium ion	0.00508624	5
GO:0070301	Il6/Trpm2/Smpd3/Ect2/Ripk3/Il18rap/Lcn2/Pdgfd/Cdk1/Edn1	cellular response to hydrogen peroxide	0.00540273	10
GO:0045824	Ifi214/Ifi207/Ifi213/Ifi209/Ifi208/Ifi204/Havcr2	negative regulation of innate immune response	0.00540554	7
GO:0032753	Sash3/Slc7a5/Il20rb/Cd40lg/Cd3e/Havcr2	positive regulation of interleukin-4 production	0.00583623	6
GO:0071727	Cd14/Tlr2/Tlr1	cellular response to triacyl bacterial lipopeptide	0.00607598	3
GO:2000502	Ccl12/Ccl2/Klrk1	negative regulation of natural killer cell chemotaxis	0.00607598	3
GO:0001666	Alas2/Pgf/Angpt2/Fosl2/Slc2a1/Ccr2/Tlr2/mt-Nd5/Hmox1/Edn1/Angptl4/mt-Cytb/Cav3/mt-Nd4/Ccl2/Cxcr4/Tacc3/Ucp3/Il18	response to hypoxia	0.00626802	19
GO:0045579	Inpp5d/Cd27/Spi1/Il2rg/Nckap1l	positive regulation of B cell differentiation	0.0064136	5
GO:0032682	Il6/F2rl1/Lilrb4a/Lilr4b	negative regulation of chemokine production	0.00650675	4
GO:0070234	Ccl5/Bbc3/Pdcd1/Prelid1	positive regulation of T cell apoptotic process	0.00650675	4
GO:0045953	Klrd1/Klrb1b/Sh2d1b1/Clec12b	negative regulation of natural killer cell mediated cytotoxicity	0.00650675	4
GO:0061469	Birc5/Nr1d1/Nr4a3/Errfi1	regulation of type B pancreatic cell proliferation	0.00650675	4
GO:0002314	Il6/Pou2af1/Irf8/Spi1	germinal center B cell differentiation	0.00650675	4
GO:0000086	Foxm1/Nes/Ccna2/Birc5/Plk1/Mastl/Skp2/Cdk1	G2/M transition of mitotic cell cycle	0.00656146	8
GO:0032703	Il20rb/Ptprc/Lilrb4a/Vsig4/Lilr4b/Havcr2	negative regulation of interleukin-2 production	0.00689783	6
GO:0043113	Itgb7/Clec2i/Itgb2/Grik2/Arhgef9/Itgal/Itga4	receptor clustering	0.00709207	7
GO:2001244	Ddit3/Lck/S100a8/Bbc3/Bub1/Ripk3/Pmaip1	positive regulation of intrinsic apoptotic signaling pathway	0.00709207	7
GO:0007204	Gpr35/Il1b/Bdkrb2/Ccr5/Ccr2/Cxcr6/Cd52/Edn1/Ccr4/F2rl1/Cav3/Cxcr5/Cx3cr1/Cxcr4/Cxcr3/Adra1b/Ccr7	positive regulation of cytosolic calcium ion concentration	0.00774929	17
GO:0006915	Gas6/E2f1/S100a8/Pdcd1/Ifi27/Bub1/Dnase1l3/Inpp5d/Ripk3/Gadd45g/Lcn2/Pmaip1/Ifit2/Tnfrsf9/Bcl2a1a/Naip2/Ecscr/Xkr8/Sema6a/Bcl10/Ddias/Cdk1/Btk/Stk17b/Rassf5/Birc5/Trp53inp1/Cflar/Bbc3/Bnip3l/Hells/Hmox1/Prelid1/Traf1/Tpx2/Ddit3/Naip5/Sgk1/Tnfrsf12a/Serpina3g/Gdf6/Melk/Eva1a/Cd27/Prkcb	apoptotic process	0.00778699	45
GO:0050862	Card11/Prkd2/Trat1/Ccr7/Bcl10	positive regulation of T cell receptor signaling pathway	0.00795194	5
GO:0050732	Samsn1/Ptprc/Sh2d1b1/Errfi1/Il18	negative regulation of peptidyl-tyrosine phosphorylation	0.00795194	5
GO:0018108	Hck/Btk/Lck/Ptprc/Cd4/Cd3e/Fgr/Sh2d1b1/Ttk/Fes/Zap70	peptidyl-tyrosine phosphorylation	0.00797281	11
GO:0033627	Itgb7/Itgae/Itgb2/Itgax/Itgal/Itga4/Icam1	cell adhesion mediated by integrin	0.00806456	7
GO:0060252	Slc7a5/Il6/E2f1/Il1b/Plag1/Myc	positive regulation of glial cell proliferation	0.00808731	6
GO:0032740	Slc7a5/Ly9/Il6/Slamf6/Arid5a/Il18	positive regulation of interleukin-17 production	0.00808731	6
GO:0007169	Stap1/Angpt2/Hck/Flt3/Sla/Fgr/Lcp2/Zap70/Lck/Mertk/Fes/Lat/Dok3	transmembrane receptor protein tyrosine kinase signaling pathway	0.00832137	13
GO:0050856	Lck/Cd300a/Bcl10/Ptpn22	regulation of T cell receptor signaling pathway	0.00898207	4
GO:0031666	Ly86/Cd180/Cd14/Scimp	positive regulation of lipopolysaccharide-mediated signaling pathway	0.00898207	4
GO:0071659	Oas3/Oas1a/Lilrb4a/Lilr4b	negative regulation of IP-10 production	0.00898207	4
GO:0071223	Cd14/Tlr2/Trem2/Tlr4	cellular response to lipoteichoic acid	0.00898207	4
GO:0007157	Mcam/Cd6/Cdh4/Sele/Dchs1/Itgal/Jaml/Itga4	heterophilic cell-cell adhesion via plasma membrane cell adhesion molecules	0.00908403	8
GO:0030224	Ifi214/Ifi207/Ifi213/Ifi209/Ifi208/Ifi204	monocyte differentiation	0.00941183	6
GO:0032695	Thbs1/Mefv/Tlr2/Ccr7/Tlr8	negative regulation of interleukin-12 production	0.00971384	5
GO:0001818	Btk/Mertk/Clec4a1/Clec4a2/Lrrc32/Clec4b1/Clec4a3	negative regulation of cytokine production	0.0102907	7
GO:0042981	Cxcl10/Card11/Rassf5/Cflar/Hsp90aa1/Ripk3/Irak2/Rassf2/Myc/Pmaip1/Tnfaip8l1/Traf1/Il6/Bcl2a1a/Naip5/Ikzf3/Sdf2l1/Naip2/Skp2/Bcl10	regulation of apoptotic process	0.0104035	20
GO:0097202	Ifi214/Ifi207/Ifi213/Ifi209/Ifi208/Ifi204	activation of cysteine-type endopeptidase activity	0.0108783	6
GO:0050830	Pglyrp2/Tnfsf8/Hck/Il1b/Tlr2/Myo1f/Mpeg1/Fgr/Rnase6/Il7r/Lyz1/Havcr2/Gbp2b/Gbp6/Ear2/Klrk1/Il18	defense response to Gram-positive bacterium	0.0110094	17
GO:0046330	Naip5/F2rl1/Il1b/Dixdc1/Rasgrp1/Naip2/Tlr4/Cd27/Rassf2/Gadd45g/Ctgf/Traf1	positive regulation of JNK cascade	0.0111879	12
GO:0043303	Milr1/Gm48623/Nr4a3/Rasgrp1/Cd300a/Lat/Lat2	mast cell degranulation	0.0115533	7
GO:0002507	Ccr4/Lilrb4a/Lilr4b	tolerance induction	0.0117837	3
GO:0050864	Tlr9/Cd19/Themis2	regulation of B cell activation	0.0117837	3
GO:0045063	Sema4a/Il4ra/Nfkbiz/Gadd45g	T-helper 1 cell differentiation	0.0119351	4
GO:0046651	Rassf5/Flt3/Hells/Tlr4	lymphocyte proliferation	0.0119351	4
GO:0050764	Hck/Ptprc/Fgr/Prkcg	regulation of phagocytosis	0.0119351	4
GO:0046641	Ptprc/Ccr2/Cd3e/Zap70	positive regulation of alpha-beta T cell proliferation	0.0119351	4
GO:0007160	Itgb7/Cd96/Fn1/Adam8/Itgae/Itgb2/Nid2/Itgax/Itgal/Itga4/Ctgf	cell-matrix adhesion	0.012328	11
GO:0008360	Akap2/Hck/Sema4a/Fn1/Rac2/Fgr/Arhgap15/Epb42/Il6/Coro1a/Ccl7/Ccl12/Ccl2/Fes/Icam1	regulation of cell shape	0.0124005	15
GO:0014068	F2rl1/Fn1/Ccl5/Myoc/Trem2/Fgr/Pdgfd/Il18/Pik3ap1/Prr5l	positive regulation of phosphatidylinositol 3-kinase signaling	0.0124434	10
GO:0050730	Il9r/Itgb2/Trem2/Efna1/Pdgfd/Ptpn22	regulation of peptidyl-tyrosine phosphorylation	0.0124933	6
GO:0016310	Txk/Hck/Pik3cd/Pik3c2a/Bub1/Pfkp/Ripk3/Nek2/Ciita/Phkg1/Pomk/Plk1/Stk32c/Map4k1/Cdk1/Btk/Dck/Stk17b/Pi4k2b/Dclk2/Pask/Flt3/Fgr/Pbk/Itk/Mastl/Zap70/Cdk6/Prkd2/Aurkb/Sgk1/Lck/Mertk/Camk2a/Rps6ka3/Cmpk2/Melk/Mapk11/Fes/Ttk/Prkcg/Prkcb	phosphorylation	0.0135996	42
GO:0045088	Irf7/Myo1f/Trem2/Fgr/Serpinb1a	regulation of innate immune response	0.013953	5
GO:0009060	mt-Co1/Mtfr2/mt-Nd1/mt-Nd4/mt-Co3/mt-Nd2/mt-Nd5/mt-Nd6/mt-Nd4l	aerobic respiration	0.014298	9
GO:0031664	Trim30d/Cd84/Cx3cl1/Trim30c	regulation of lipopolysaccharide-mediated signaling pathway	0.0153798	4
GO:0045588	Lck/Gimap3/Ptprc/Nckap1l	positive regulation of gamma-delta T cell differentiation	0.0153798	4
GO:0009636	mt-Cytb/Ahr/Asns/Ccl5/Slc30a4/Tlr2/Ephx1/Rad51/Prkcg/Cdk1	response to toxic substance	0.0155042	10
GO:0006986	Thbs1/Ddit3/Thbs4/Hspa1a/Hsp90aa1/Hspa1b/Edem1/Hsph1	response to unfolded protein	0.0161482	8
GO:0002230	Mb21d1/Tmem173/Treml4/Ccl5/Hsp90aa1/Ptpn22	positive regulation of defense response to virus by host	0.0161936	6
GO:0002523	S100a8/Adam8/Itgb2/Ccl2/Cx3cl1	leukocyte migration involved in inflammatory response	0.0164497	5
GO:0051770	Fcer2a/Tlr9/Ccl2/Tlr2/Tlr4	positive regulation of nitric-oxide synthase biosynthetic process	0.0164497	5
GO:0050731	Clec4n/Il6/Thbs4/Ptprc/Cd4/Cd3e/Trem2/Sh2d1b1/Tlr4/Efna1/Icam1/Cd74	positive regulation of peptidyl-tyrosine phosphorylation	0.017236	12
GO:0009612	Thbs1/Krt5/Actg1/Angpt2/Lck/Asns/Ccl2/Fosb	response to mechanical stimulus	0.0176219	8
GO:0071345	Gbp2b/Flt3/Cxcr4/Nfkbiz/Itga4/Ccr7/Ddias	cellular response to cytokine stimulus	0.0176979	7
GO:0045582	H2-DMa/H2-Aa/Ptprc/Cd27/H2-Oa/Cd74/Zap70	positive regulation of T cell differentiation	0.0176979	7
GO:0051897	Pik3cd/Gas6/Adam8/Hsp90aa1/Myoc/Thbs1/Il6/Pik3r5/Nts/Cx3cr1/Cx3cl1/C1qtnf3/Il18	positive regulation of protein kinase B signaling	0.0179567	13
GO:0046597	Trim59/Ciita/Trim30d/Trim10/Trim30c/Cd74	negative regulation of viral entry into host cell	0.0182903	6
GO:0002246	Ccr2/Tlr4/Hmox1	wound healing involved in inflammatory response	0.0190467	3
GO:0002730	Tlr9/Tlr2/Tlr4	regulation of dendritic cell cytokine production	0.0190467	3
GO:0010829	Il1b/Fabp5/Prkcb	negative regulation of glucose transport	0.0190467	3
GO:0000320	Ccnf/Ccnd1/Myc	re-entry into mitotic cell cycle	0.0190467	3
GO:0001915	Klrd1/Ptprc/Il7r	negative regulation of T cell mediated cytotoxicity	0.0190467	3
GO:0045345	Nlrc5/Ciita/Hsph1	positive regulation of MHC class I biosynthetic process	0.0190467	3
GO:0034123	Tlr9/Tlr2/Pik3ap1	positive regulation of toll-like receptor signaling pathway	0.0190467	3
GO:0048002	H2-Aa/H2-Ab1/Ctss	antigen processing and presentation of peptide antigen	0.0190467	3
GO:0043032	Thbs1/Ulbp1/Il4ra/Tlr4/Havcr2	positive regulation of macrophage activation	0.0192088	5
GO:0030174	Cdt1/Mcm3/Mcm6/Mcm5	regulation of DNA-dependent DNA replication initiation	0.0193249	4
GO:0002223	Clec4n/Klrd1/Klre1/Klrk1	stimulatory C-type lectin receptor signaling pathway	0.0193249	4
GO:0033089	Adam8/Rasgrp1/Il7r/Il2rg	positive regulation of T cell differentiation in thymus	0.0193249	4
GO:0051382	Cenpk/Dlgap5/Cenpn/Cenpe	kinetochore assembly	0.0193249	4
GO:0032725	Tlr9/Il1b/Rasgrp1/Il18	positive regulation of granulocyte macrophage colony-stimulating factor production	0.0193249	4
GO:0060700	Oas3/Oasl1/Oas1a/Oas1b	regulation of ribonuclease activity	0.0193249	4
GO:0045577	Card11/Tlr9/Ikzf3/Slamf8	regulation of B cell differentiation	0.0193249	4
GO:0072593	Sesn2/Ripk3/mt-Nd2/Prex1/Pmaip1/Vav1/Ctgf	reactive oxygen species metabolic process	0.0195273	7
GO:0018105	Gas6/Dclk2/Pbk/Clspn/Mastl/Prkd2/Sgk1/Camk2a/Rps6ka3/Plk1/Ttk/Prkcg/Map4k1/Stk32c/Prkcb/Cdk1	peptidyl-serine phosphorylation	0.0201519	16
GO:1900016	Mefv/Apod/Lilrb4a/Trem2/Lilr4b	negative regulation of cytokine production involved in inflammatory response	0.0222372	5
GO:0034142	Cd14/Scimp/Oas1a/Tlr4/Pik3ap1	toll-like receptor 4 signaling pathway	0.0222372	5
GO:0006809	Ddah1/Hsp90aa1/Tlr2/Tlr4/Klrk1	nitric oxide biosynthetic process	0.0222372	5
GO:0071560	Ankrd1/Runx1/Cx3cr1/Col4a2/Serpine1/Nfkbiz/Dbn1/Pdgfd/Edn1	cellular response to transforming growth factor beta stimulus	0.022535	9
GO:0032635	Il1b/Tlr7/Tlr2/Il18rap/Tlr4/Il18	interleukin-6 production	0.0230023	6
GO:0051984	Ncapg/Smc2/Cenpe/Ncapg2	positive regulation of chromosome segregation	0.0237747	4
GO:0007252	Tlr9/Tlr7/Tlr2/Tlr4	I-kappaB phosphorylation	0.0237747	4
GO:0097398	Cxcl10/Il6/Il1b/Nfkbiz	cellular response to interleukin-17	0.0237747	4
GO:0007076	Ncapg/Cdca5/Smc2/Nusap1	mitotic chromosome condensation	0.0237747	4
GO:0008608	Nuf2/Ndc80/Cenpe/Knl1	attachment of spindle microtubules to kinetochore	0.0237747	4
GO:0032481	Mb21d1/Tmem173/Cd14/Irf7/Ptpn22	positive regulation of type I interferon production	0.0255405	5
GO:0010759	Thbs1/Ccl5/Ccl2/Cx3cl1/Ccr7	positive regulation of macrophage chemotaxis	0.0255405	5
GO:0006911	Siglece/Treml4/Ighv3-6/Itgb2/Ighv5-17/Trem2/Aif1/Ighv1-64/Trbc1/Ighv5-6/Ighv1-81/Ighv1-26/Igkc/Ighd/Igha/Ighv10-1/Ighv1-42/Arhgap25	phagocytosis, engulfment	0.0256052	18
GO:0000079	Ccna2/Ccnb1/Ccnd3/Ccnb2/Ccnf/Ccnd1	regulation of cyclin-dependent protein serine/threonine kinase activity	0.0256265	6
GO:0060326	Ccr4/Ccr5/Cxcr5/Cx3cr1/Cxcr4/Ccr2/Cxcr6/Cx3cl1/Cxcr3/Ccr7	cell chemotaxis	0.0263261	10
GO:0035723	Il2rb/Cd4/Il2rg	interleukin-15-mediated signaling pathway	0.0277111	3
GO:0097187	Smpd3/Slc34a1/Serpine1	dentinogenesis	0.0277111	3
GO:0097350	Mertk/Ccr2/Xkr8	neutrophil clearance	0.0277111	3
GO:0002669	Cd3e/Lilrb4a/Lilr4b	positive regulation of T cell anergy	0.0277111	3
GO:0050859	Lpxn/Cd22/Cd300a	negative regulation of B cell receptor signaling pathway	0.0277111	3
GO:1904141	Cx3cr1/Trem2/Cx3cl1	positive regulation of microglial cell migration	0.0277111	3
GO:0002685	Smpd3/Cxcr3/Ptpn22	regulation of leukocyte migration	0.0277111	3
GO:0002322	Cd180/Cd19/Tlr4	B cell proliferation involved in immune response	0.0277111	3
GO:0043305	Cd84/Cd300a/Hmox1	negative regulation of mast cell degranulation	0.0277111	3
GO:0071456	E2f1/Ccna2/Stc1/Adam8/Cflar/Bbc3/Bnip3l/Trem2/Kcnmb1/Hmox1/Myc/Edn1	cellular response to hypoxia	0.0282319	12
GO:0006968	Ccr2/Lat/Sh2d1a/Bcl10	cellular defense response	0.0287293	4
GO:0044346	Gas6/Bbc3/Pmaip1/Ddias	fibroblast apoptotic process	0.0287293	4
GO:0070233	Dock8/Ccl5/Il7r/Cd27	negative regulation of T cell apoptotic process	0.0287293	4
GO:0036120	Ccna2/Ccl2/Tlr4/Errfi1/Pdgfd	cellular response to platelet-derived growth factor stimulus	0.0291231	5
GO:0001779	Mertk/Ptprc/Slamf6/Nfil3/Ikzf1	natural killer cell differentiation	0.0291231	5
GO:0006120	mt-Nd1/mt-Nd4/mt-Nd2/mt-Nd5/mt-Nd6	mitochondrial electron transport, NADH to ubiquinone	0.0291231	5
GO:0043524	Nes/Adam8/Birc5/Nr4a3/Grik2/Hmox1/Adora2a/Hsph1/Snca/Coro1a/Six4/Ccl12/Ccl2/Prkcg/Ccnd1/Foxq1	negative regulation of neuron apoptotic process	0.0306764	16
GO:0009410	Pgf/Atp1a3/Slc34a1/Rad54b/Hsp90aa1/Fosb/Rad51/Hmox1/Lcn2/Adora2a/Pcsk1/Nckap1l/Thbs1/Cybb/Snca/mt-Cytb/Ahr/Lck/mt-Nd1/Nfkbiz/Prkcb/Ccnd1/Cdk1	response to xenobiotic stimulus	0.0307866	23
GO:0098609	Robo4/Adam8/Itgb2/Cd93/Cd2/Cd200/Itga4/Aqp4/Cd33/Icam2/Cdh4/Itgae/Dchs1/Cx3cl1/Itgax/Itgal/Icam1	cell-cell adhesion	0.0308627	17
GO:0002437	Il20rb/Rasgrp1/Ccr2/Lilrb4a/Cysltr1	inflammatory response to antigenic stimulus	0.0329884	5
GO:1901223	Tspan6/Rassf2/C1qtnf3/Spi1/Litaf	negative regulation of NIK/NF-kappaB signaling	0.0329884	5
GO:0042127	1500015O10Rik/Cxcl10/Tes/Tnc/Cxcl9/Tcf7/Tnfrsf9/Foxm1/Cdk6/Il6/Il4ra/Sparc/Bcl6b/Ccnd3/Serpine1/Fes/Gkn3	regulation of cell proliferation	0.0332735	17
GO:0060100	Stap1/F2rl1/Trem2/Nckap1l	positive regulation of phagocytosis, engulfment	0.0341854	4
GO:0042026	Dnaja1/Hspa1a/Hsp90aa1/Hspa1b	protein refolding	0.0341854	4
GO:0007080	Ccnb1/Cdca5/Kif2c/Cdca8/Cenpe/Kif22	mitotic metaphase plate congression	0.0346163	6
GO:0036462	Tnfrsf26/Tnfrsf22/Spi1	TRAIL-activated apoptotic signaling pathway	0.0376338	3
GO:0046649	Card11/Mertk/Cd3e	lymphocyte activation	0.0376338	3
GO:0034157	Treml4/Rsad2/Ptpn22	positive regulation of toll-like receptor 7 signaling pathway	0.0376338	3
GO:0045621	Inpp5d/Il2rg/Nckap1l	positive regulation of lymphocyte differentiation	0.0376338	3
GO:0000076	Cdt1/Dna2/Clspn	DNA replication checkpoint	0.0376338	3
GO:0035666	Cd40/Cd300lf/Tlr4	TRIF-dependent toll-like receptor signaling pathway	0.0376338	3
GO:0043372	Sash3/Cd83/Nckap1l	positive regulation of CD4-positive, alpha-beta T cell differentiation	0.0376338	3
GO:0031622	Il1b/Ccr5/Ccl5/	positive regulation of fever generation	0.0376338	3
GO:0032815	Lilrb4a/Fgr/Havcr2	negative regulation of natural killer cell activation	0.0376338	3
GO:0045630	Il6/Il4ra/Il18	positive regulation of T-helper 2 cell differentiation	0.0376338	3
GO:0051091	Ifrd1/Prkd2/Ddit3/Tmem173/Il6/Il1b/Anxa3/Trim30d/Tlr4/Abra/Trim30c/Edn1	positive regulation of sequence-specific DNA binding transcription factor activity	0.0379166	12
GO:0040029	Ifi214/Ifi207/Ifi213/Ifi209/Ifi208/Ifi204	regulation of gene expression, epigenetic	0.0379948	6
GO:0006814	Slc10a6/Atp1a3/Trpm2/Slc20a1/Slc5a3/Slc34a1/Kcne3/Slc12a2/Prss30/Scn4a/Slc38a2/Hcn4	sodium ion transport	0.0397312	12
GO:0043410	Iqgap3/Ptprc/Trim30d/Cd4/Gadd45g/Efna1/Cd74/Fgf9/Il6/Tlr9/Cd84/Cx3cl1/Adra1b/Map4k1/Trim30c/Dok3	positive regulation of MAPK cascade	0.0401334	16
GO:0034138	Cd86/Scimp/Oas1a/Havcr2	toll-like receptor 3 signaling pathway	0.0401365	4
GO:0048246	Gpr35/Cklf/Ccl12/Ccl2	macrophage chemotaxis	0.0401365	4
GO:0006816	Ccr5/Cacna1i/Trpc4/Trpm2/Coro1a/Camk2a/Cav3/Ccl5/Ccl8/Ccl12/Atp2c2/Prkcb/Cysltr1	calcium ion transport	0.0408569	13
GO:0010971	Fbxo5/Ccnb1/Dtl/Ccnd1/Cdk1	positive regulation of G2/M transition of mitotic cell cycle	0.0415748	5
GO:0048266	Thbs1/Runx1/Thbs4/Lpar5/Vwa1	behavioral response to pain	0.0415748	5
GO:0050778	H2-DMa/Cfb/C4b/C6/Rsad2	positive regulation of immune response	0.0415748	5
GO:0001890	Plac1/E2f7/Cdkn1c/Serpine1/Ccnf/Fbn2/Adam19	placenta development	0.0419505	7
GO:0006874	Cd40/Stc1/Ccl5/Ccl8/Ccl12/Grik2/Ccl2/Ccr2/Atp2c2/Prkcb/Edn1	cellular calcium ion homeostasis	0.0440187	11
GO:0048873	Sash3/Il20rb/Coro1a/Flt3/Ccr2/Nfkbiz	homeostasis of number of cells within a tissue	0.0453373	6
GO:0045785	Prkd2/Adam8/Ccl5/Ccl2/Cx3cl1/Prex1/Vav1/Frmd5	positive regulation of cell adhesion	0.0460177	8
GO:0043278	Fosb/Cxcr4/Adra1b/Prkcg/Pcsk1	response to morphine	0.0462973	5
GO:0030595	Cklf/Coro1a/Cxcr5/Cx3cr1	leukocyte chemotaxis	0.0465734	4
GO:0065003	H2-DMa/Gch1/Ccnb1/Add2/Jchain/Slc2a1/Cd3d/Nup210/Cd74/Cdk1/Nckap1l	macromolecular complex assembly	0.0484107	11
GO:0030155	Plaur/Tnc/Cxcr4/Cxcr3/Fes/Cytip/Il18	regulation of cell adhesion	0.0484952	7
GO:1905563	Ccl12/Ccl2/Dlk1	negative regulation of vascular endothelial cell proliferation	0.0486819	3
GO:0019724	Cd40/Pirb/Cd19	B cell mediated immunity	0.0486819	3
GO:0045656	Cdk6/Inpp5d/Myc	negative regulation of monocyte differentiation	0.0486819	3
GO:0060137	Ccl2/Arntl/Edn1	maternal process involved in parturition	0.0486819	3
GO:1902624	Tlr2/Myo1f/Nckap1l	positive regulation of neutrophil migration	0.0486819	3
GO:0034162	Tlr9/Pik3ap1/Havcr2	toll-like receptor 9 signaling pathway	0.0486819	3
GO:0035425	S100a8/Cx3cr1/Cx3cl1	autocrine signaling	0.0486819	3
GO:2000556	Il1b/Arid5a/Il18	positive regulation of T-helper 1 cell cytokine production	0.0486819	3
GO:0002486	Ulbp1/H2-Q6/H2-Q4/H2-Q7/H2-K1/H2-D1	antigen processing and presentation of endogenous peptide antigen via MHC class I via ER pathway, TAP-independent	0.0493038	6
GO:0009897	Clec4d/Itgb2/Pdcd1/Fcgr4/Il3ra/Ccr4/Cd5/Ighv10-1/Ighv1-42/Cd84/Cx3cr1/Itgax/Clec4a2/Klrk1/Tnfrsf23/Clec4b1/Cxcl10/Kcnj5/Ptprc/Cxcr6/Dlk1/Itga4/Aqp4/Trbc1/Ly9/Il6/Ighv1-26/Cd83/Cd244a/Igha/H2-Aa/Cxcr5/Slamf6/H2-Ab1/Clec2i/Cd8b1/Tlr2/Cxcl9/Cd4/Ccr2/Tnfrsf9/Clec4a3/Igkc/Cd86/Tnfrsf22/Csf2rb/Siglece/Mcam/Ighv3-6/H2-Q4/Ighv5-17/H2-K1/Cd2/Cd3d/Cd3e/Ighv1-64/Thbs1/Il9r/Cd14/Gypa/Ccr7/Cd8a/Fcer2a/Robo4/K…	external side of plasma membrane	2.4739e-35	119
GO:0009986	Clec12a/Klrb1b/Adamts9/Cd53/Treml4/Adam8/Hsp90aa1/Itgb2/H2-Q7/Fcgr4/H2-Eb2/Cav3/Itgae/Notch4/Cx3cr1/Cxcr3/Itgax/Klrk1/Tnfrsf23/H2-DMa/Ulbp1/Klre1/Ptprc/Hmmr/Itga4/Cd74/Ly9/Cd40/Wif1/Adgre4/Cxcr4/H2-Ab1/Cd22/Cd27/Il2rg/Icam1/Spn/Itgb7/Slc4a1/Clec2i/Cd40lg/Cd209a/Slc34a1/Cd8b1/Cd93/Tlr2/Cd4/Lilrb4a/Cd200/Lilr4b/Ciita/Plaur/Cd86/Sparc/Pirb/Cx3cl1/H2-D1/Ctss/Tnfrsf22/Lrrc32/Ly6d/Cd69/Kcnh2/Ccr5/Flt3/…	cell surface	6.32427e-16	90
GO:0001772	Card11/Cd53/Cd6/Scimp/Cd3e/H2-Eb1/Zap70/Havcr2/H2-Eb2/Lck/Coro1a/Itgal/Lat/Carmil2/Bcl10/Icam1	immunological synapse	2.38626e-09	16
GO:0000775	Zwilch/Ercc6l/Nuf2/Bub1/Incenp/Spag5/Rassf2/Kntc1/Nek2/Mis18bp1/Cenpk/Plk1/Cenpn/Cdt1/Cenpi/Birc5/Kif2c/Hells/Ndc80/Cdca8/Cenpe/Knl1/Aurkb/Ska3/Mis18a/Top2a/Mki67	chromosome, centromeric region	5.51162e-09	27
GO:0042613	H2-DMa/H2-Eb2/H2-Aa/H2-Ab1/H2-DMb1/H2-Eb1/H2-Ob/H2-DMb2/H2-Oa/Cd74	MHC class II protein complex	1.13127e-08	10
GO:0005886	Clec4d/Sema4a/Adap1/Cd53/Ptpre/Adam8/Itgb2/Scn4a/Irak2/Il3ra/Pcdhb12/F2rl1/Icam2/Coro1a/Pik3r5/Clec4a2/Sh2d2a/Klrk1/Tlr13/Hyls1/Dok3/Angpt2/Fgd2/Sh3tc2/Dlk1/Adgrg5/Smpd3/Grap2/H2-Aa/Epgn/Slamf6/Ephx1/H2-Ab1/Fes/Prex1/Exo1/Traf3ip3/Clec2i/Add2/Oas3/Cd8b1/Tlr2/Cd4/Prss30/Ccr2/Lpcat2/Pcdhb19/Errfi1/Litaf/Mdga1/Brca1/Igkc/Atp8b4/Pla2g4e/Tnfrsf22/44986/Siglece/Dock8/Stk17b/Rgs14/Anxa3/H2-Q4/Slc12a2/H2…	plasma membrane	2.00002e-08	353
GO:0005856	Cdc20/Hck/Kif15/Lrmp/Tubb2a/Fam83d/Incenp/Inpp5d/Rai14/Epb42/Ccnb1/Coro1a/Hyls1/Prc1/Zfp365/Actg1/Rassf5/Fgd2/Hmmr/Tubb3/Kif18b/Ptpn7/Fign/Frmpd2/Acta2/Fes/Kif11/Mid1ip1/Add2/Iqca/Spag5/Ccnf/Kntc1/Frmd5/Rflnb/Cfap44/Tacc3/Tube1/Fgd3/Was/Kank4/Kif23/Birc5/Rac2/Igf2bp2/Rgs14/Crmp1/Kif2c/Nefh/Mastl/Cenpe/Spag17/Kif21b/Tpx2/Shtn1/Cdk6/Dlgap5/Kif4/Dbn1/S100a8/Ect2/Flnb/Racgap1/Dock2/Tent5c/Cep55/Lcp1/…	cytoskeleton	7.51476e-08	106
GO:0072686	Kif23/Tubb2a/Slc34a1/Ect2/Fam83d/Cenpe/Racgap1/Spag5/Nusap1/Ckap2l/Espl1/Tpx2/Tubb3/Ska3/Tubb2b/Cd180/Ptpn7/Tacc3/Trat1/Kif22/Kif11/Cdk1	mitotic spindle	8.66183e-07	22
GO:0016020	Cd53/Ptpre/Adam8/Itgb2/Scn4a/Icam2/Coro1a/Pik3r5/Oasl1/Fgd2/Dlk1/Soat2/Adgrg5/Smpd3/Itpripl2/Epgn/H2-Aa/Slamf6/Ephx1/H2-Ab1/Prex1/Traf3ip3/Cd4/Prss30/Ccr2/Tlr2/Lpcat2/mt-Nd4l/Errfi1/Tnfrsf9/Ccnd3/Ctss/Pla2g4e/44986/Bnip3l/Slc12a2/Cd2/Cd3d/H2-K1/Cd3e/Tbxas1/Slc30a2/Cyp26b1/Cd14/Trpc4/S1pr4/AI467606/Alox15/Abca5/Cd8a/H2-DMb2/Alas2/Fcer2a/Cyp4f18/Klrb1b/S100a8/H2-Q7/Sdcbp2/Cd3g/Sirpb1a/Cybb/Pomk/Il4…	membrane	3.42347e-06	416
GO:0045121	Card11/Slc34a1/Ltb4r1/Sele/Itgb2/Slc2a1/Tlr1/Cd4/Tlr2/Inpp5d/Mall/Mdga1/Cav3/Cd19/Hspa1b/H2-D1/Tnfrsf22/Bcl10/Tnfrsf23/Btk/Cflar/Ptprc/Cd2/Cd79a/Rgs16/Lat2/Zap70/Lck/Trpc4/Cd14/Tnfrsf26/Hspa1a/Kcne3/Tlr4/Icam1	membrane raft	3.67902e-06	35
GO:0005911	Cd53/Iqgap3/Ect2/Slc2a1/Lcp2/Themis/Pcdhb12/Rasip1/Coro1a/Lat/Carmil2/Actg1/Was/Fscn1/Cd2/Cd3e/Itk/Itga4/Aqp4/Zap70/Fabp7/Lck/Trpc4/Cxcr4/Prkcg/Itgal/Dbn1/Vav1	cell-cell junction	4.87517e-06	28
GO:0005819	Kif15/Kif23/Crmp1/Rgs14/Kif2c/Fam83d/Incenp/Hmmr/Racgap1/Spag5/Nusap1/Myc/Tpx2/Aurkb/Fbxo5/Kif20a/Plk1/Ttk/Kif22/Kif11/Prc1	spindle	5.29788e-06	21
GO:0000776	Cdt1/Zwilch/Nuf2/Ercc6l/Cenpi/Birc5/Kif2c/Bub1/Incenp/Ndc80/Cenpe/Spag5/Rassf2/Kntc1/Knl1/Nek2/Aurkb/Ska3/Cenpk/Plk1/Cenpn/Ttk	kinetochore	6.35767e-06	22
GO:0005874	Dnah9/Kif15/Mid1ip1/Tubb2a/Incenp/Spag5/Hsph1/Nek2/Tubb2b/Akna/Tube1/Aspm/Prc1/Ttll3/Kif23/Rassf5/Birc5/Rgs14/Kif2c/Kif20b/Cenpe/Nusap1/Kif21b/Spag17/Mx1/Tpx2/Tubb3/Shtn1/Mefv/Ska3/Kif20a/Kif18b/Fign/Kif4/Kif22/Rassf1/Kif11	microtubule	7.75141e-06	37
GO:0005615	Sema4a/Adamts9/Apol7c/Cpm/Fabp5/Fcgr4/Angptl7/Pi15/Jchain/Cxcl10/Angpt2/Cklf/Pi16/Dlk1/Masp2/Ly86/Il6/Thbs4/Ifnb1/Igha/Igkv10-96/Epgn/Ccl2/Col4a2/Hbb-bt/Col4a1/Hpx/Ctgf/Gas6/Igkv5-48/Cxcl5/C1qb/C6/Retnla/Cxcl9/Prss30/Lcn2/Vash1/Nppb/Ccl7/Sparc/Ctss/Lrrc32/Il18/Mmp13/Mcam/2210010C04Rik/H2-Q4/H2-K1/Rnase6/Alb/Lyz1/Fbn2/Pxdn/Edn1/Thbs1/Serpina3f/Pnliprp1/Cd14/Ear2/Serpina3g/Gdf6/Igkv4-57-1/Nid2/Igkv…	extracellular space	1.18193e-05	129
GO:0015630	Mid1ip1/Tubb2a/Fam83d/Incenp/Tubb2b/Plk1/Prc1/Ttll3/Kank4/Dnaja1/Birc5/Kif2c/45170/Kif20b/Cdca8/Hmmr/Cenpe/Ckap2l/Tpx2/Tubb3/Shtn1/Aurkb/Ptpn7/Fes/Ccnb2/Rassf1	microtubule cytoskeleton	2.22844e-05	26
GO:0005737	Nes/Ptpre/Adam8/Fam83d/Fabp5/Irak2/Celf4/Coro1a/Pik3r5/Azin1/Map4k1/Hyls1/Rassf5/Oasl1/Fgd2/Dlk1/Depp1/Zc3h12d/Smpd3/Agr3/Ccl2/Vill/Prex1/Iqca/Ccr2/Tlr2/Lcp2/Crem/Pcbp3/Errfi1/Espl1/Themis/Ncapg/Ccnd3/Tacc3/Aldh1a2/Pla2g4e/44986/Meox1/Cables1/Birc5/Per3/Slc30a2/Mastl/Spag17/Rpl17/Cyp26b1/Trpc4/S1pr4/Parpbp/Dlgap5/Cdkn1c/Alox15/Prkcb/Krt5/Cyp4f18/S100a8/Flnb/Ect2/Sdcbp2/Irf8/Ccdc184/Rassf2/Cybb/Bc…	cytoplasm	3.47233e-05	392
GO:0005887	Sema4a/Klrb1b/Il10ra/Btla/Cd53/Adam8/Gpr18/Tlr1/Fcgr4/Scn4a/Adgre1/Pcdhb12/Ms4a4b/Cybb/F2rl1/Tspan2/Icam2/Gpr22/Lpar4/Cav3/Cx3cr1/Lat/Tlr13/Gpr35/Ulbp1/Clcn1/Klre1/Ptprc/Adgrg5/Adora2a/Aqp4/Cd74/Cd72/Chrnb1/Cdh4/Epgn/Adgre4/Slamf6/Cdhr3/Cd22/Lrrc8c/P2ry10/Icam1/Spn/Lpar6/Cysltr1/Slc4a1/Klrd1/Slc20a1/Milr1/Ltb4r1/Sele/Slc2a1/Grik2/Tlr2/Cd4/Ccr2/Trem2/Slc38a2/Gpr132/Pcdhb19/Il20rb/Slc26a10/Trpm2/Pl…	integral component of plasma membrane	0.000182402	86
GO:0045335	Actg1/Was/Pld4/Scimp/Flnb/Tlr1/Mpeg1/Irgm1/Cybb/Tlr9/Tlr7/Coro1a/Ctss	phagocytic vesicle	0.000322737	13
GO:0030496	Kif23/Rab11fip4/Birc5/Crmp1/Ect2/Slc2a1/45170/Kif20b/Incenp/Cdca8/Cenpe/Racgap1/Spag5/Nek2/Cep55/Aurkb/Kif20a/Plk1/Kif4/Cdk1/Aspm/Prc1	midbody	0.000780962	22
GO:0005604	Fn1/Tnc/Alb/Adamts1/Pxdn/Vwa1/Fgf9/Runx1/Thbs4/Sparc/Nid2/Acta2/Col4a2/Col4a1/Spn	basement membrane	0.000880564	15
GO:0031234	Kcnab1/Hck/Lck/Sla/Fgr/Alox15/Fes/Racgap1/Errfi1/Rgs1/Zap70	extrinsic component of cytoplasmic side of plasma membrane	0.00111548	11
GO:0005694	Zwilch/Mb21d1/Lrmp/Hist1h2bb/Ercc6l/Nuf2/Mcm3/Bub1/Incenp/Clspn/Spag5/Rassf2/Kntc1/Nek2/Mms22l/Brca1/Mis18bp1/Cenpk/Neil3/Dtl/Plk1/Cenpn/Cdt1/Cenpi/Cdca5/Birc5/Kif2c/Rad51/Esco2/Mcm6/Smc2/Ndc80/Cdca8/Cenpe/Nusap1/Mcm5/Knl1/Aurkb/Ska3/Mis18a/Tet1/Kif4/Mki67	chromosome	0.00127115	43
GO:0005576	Fabp5/Angptl7/Pi15/Jchain/Apold1/Cxcl10/Angpt2/Cklf/Pi16/Masp2/Aqp4/Vwa1/Ly86/Il6/Thbs4/Ifnb1/Wif1/Smpd3/Ccl2/Col4a2/Col4a1/Hpx/Ctgf/Gas6/Cxcl5/C1qb/Retnla/Cxcl9/Lcn2/Vash1/Hsph1/Nppb/Igkc/Ccl7/Sparc/Emid1/Ctss/Tnfrsf22/Il18/Mmp13/Ighv3-6/Cd2/Rnase6/Alb/Lyz1/Spag17/Fbn2/Fndc7/Havcr2/Pxdn/Edn1/Thbs1/Il9r/Pnliprp1/Cd14/Gdf6/Nid2/Stc1/S100a8/Gzma/Dnase1l3/Pnlip/Plac1/Gbp2b/Apln/Il4ra/Ccl12/Serpine1/…	extracellular region	0.00154909	110
GO:0032133	Aurkb/Birc5/Incenp/Cdca8	chromosome passenger complex	0.00157446	4
GO:0045171	Kif23/Tubb2a/Kif20b/Fam83d/Cdca8/Cenpe/Tpx2/Tubb3/Cep55/Tubb2b/Kif20a/Cyth4/Prc1	intercellular bridge	0.00171374	13
GO:0001891	Lcp1/Myo1g/Coro1a/Tlr4/Aif1/Irgm1/Arhgap25	phagocytic cup	0.00178563	7
GO:0000307	Cdk6/Ccna2/Ccnb1/Ccnd3/Ccnb2/Ccnf/Ccnd1/Cdk1	cyclin-dependent protein kinase holoenzyme complex	0.00198623	8
GO:0044305	Actg1/Unc13c/Atp1a3/Gm48623/Cplx1/Prkcg/Prkcb	calyx of Held	0.00252716	7
GO:0015629	Actg1/Stk17b/Fscn1/Crmp1/Myo1f/Tpm3/Fgr/Cttnbp2nl/Abra/Fyb/Kntc1/Gbp2b/Snca/Lcp1/Myo1g/Parvg/Coro1a/Efr3b/Rflnb/Vill/Acta2/Dbn1/Carmil2	actin cytoskeleton	0.00256404	23
GO:0005813	Ttc30a1/Cdc20/E2f1/Mcm3/Plag1/Pclaf/Espl1/Tent5c/Ccnf/Nek2/Cep55/Kiz/Brca1/Ccnb1/Dtl/Plk1/Hspa1b/Tacc3/Akna/Azin1/Hyls1/Aspm/Zfp365/Cdk1/Nlrc5/Kif23/Usp2/Crmp1/Rgs14/Kif2c/Kif20b/Ndc80/Hmmr/Mastl/Ckap2l/Cdk6/Ska3/Hspa1a/Gen1/Ccnb2/Prkcb	centrosome	0.00257516	41
GO:0044853	Add2/Itgb2/Ms4a1/Trem2/Lcp2/Ms4a4c/Cd8a/Ms4a4b	plasma membrane raft	0.00263661	8
GO:0005765	H2-DMa/Traf3ip3/Treml4/H2-Q4/H2-Q7/Slc30a4/H2-K1/H2-Eb1/Slc30a2/Irgm1/Litaf/Slc15a3/Slc7a5/H2-Eb2/H2-Q6/Trpm2/Slc2a6/H2-D1/H2-DMb1/Pla2g4e/Eva1a/Abca5/H2-DMb2/44986	lysosomal membrane	0.0026906	24
GO:0000940	Ska3/Ccnb1/Plk1/Ndc80/Cenpe	condensed chromosome outer kinetochore	0.00269733	5
GO:0032154	Cep55/Icam2/Kif20a/Rab11fip4/Ect2/Tpm3/Mastl/Racgap1/Spn	cleavage furrow	0.00350074	9
GO:1990023	Aurkb/Kif18b/Kif20b/Cenpe/Prc1	mitotic spindle midzone	0.00355016	5
GO:0000922	Cdc20/Lrmp/Rgs14/Ckap2l/Kntc1/Nek2/Tpx2/Ccnb1/Plk1/Tacc3/Rassf1/Kif11/Aspm/Prc1	spindle pole	0.00424959	14
GO:0005884	Actg1/Hck/Was/Lcp1/Coro1a/Rac2/Cotl1/Diaph3/Tpm3/Inpp5d/Aif1/Dbn1	actin filament	0.00443195	12
GO:0051233	Aurkb/Plk1/Kif20b/Cdca8/Cenpe/Racgap1	spindle midzone	0.00514229	6
GO:0097149	Kif23/Ect2/Racgap1	centralspindlin complex	0.00572607	3
GO:0070469	mt-Co1/mt-Cytb/mt-Co2/mt-Nd1/mt-Nd4/mt-Nd2/mt-Nd5/mt-Nd6/mt-Nd4l	respiratory chain	0.00590177	9
GO:0000793	Ncapg/Brca1/Top2a/Fancd2/Rad51/Smc2/Mki67	condensed chromosome	0.00614541	7
GO:0043025	Sez6l2/Atp1a3/Dnajb1/Gm48623/Hsp90aa1/Dixdc1/Grik2/Flnb/Ccr2/Cd200/Slc38a2/Cybb/Ccr4/C4b/Apod/Trpm2/Nr1d1/Naip2/Cx3cl1/Cplx1/Rgs12/Uchl1/Grip2/Crmp1/Anxa3/Slc12a2/Nefh/Itga4/Adora2a/Pcsk1/Tubb3/Rin3/Fabp7/Kcnab1/Snca/Naip5/Cd40/Camk2a/mt-Nd1/Nts/Pvalb/Ccl2/Hcn4/Dbn1	neuronal cell body	0.00689622	44
GO:0005871	Kif15/Kif23/Kif20a/Kif18b/Kif2c/Kif20b/Kif22/Kif21b	kinesin complex	0.00697744	8
GO:0005829	Cdc20/Adap1/Nuf2/Fam83d/Fabp5/Mms22l/Nip7/Coro1a/Pik3r5/Skp2/Hyls1/Bcl10/Oasl1/Hmmr/Samsn1/Grap2/Fanci/Fes/Prex1/Oas3/Ccr2/Lcp2/Errfi1/Ifi214/Ankrd1/Ciita/Tacc3/Aldh1a2/Pla2g4e/Ncf4/Tnfrsf22/Dck/Birc5/Cables1/Ppp2r2c/Crmp1/Bnip3l/Slc12a2/Tbxas1/Rpl17/Cdk6/Nfkbie/Mis18a/Dlgap5/Alox15/Arntl/Prkcb/Cyth4/Asns/S100a8/Slfn1/Gemin6/Flnb/Ect2/Sdcbp2/Cd3g/Rassf2/Gimap7/Notch4/Cdk1/Nlrc5/Btk/Cenpi/Dnaja1/C…	cytosol	0.00703958	222
GO:0042824	H2-Q6/H2-Q4/H2-Q7/H2-K1/H2-D1	MHC class I peptide loading complex	0.00715872	5
GO:0001726	Samsn1/Mefv/Cdk6/Lcp1/Fscn1/Scimp/Tnfrsf12a/Fgd2/Vill/Tlr4/Aif1/Carmil2	ruffle	0.00848345	12
GO:0008305	Itgb7/Itgae/Itgb2/Itgax/Itgal/Itga4	integrin complex	0.00962711	6
GO:0048471	Cdc20/Hsp90aa1/Gbp2b/Tmem173/Lcp1/Apln/Slc5a3/Cx3cr1/Bcl10/Btk/Dnaja1/Lpxn/Rad51/Ptpn22/Mx1/Pcsk1/Rab3c/Ccdc78/Ccl2/Prex1/Ctgf/Mcm3/Slc34a1/Sele/Pclaf/Ccr2/Ccnf/Myc/Nppb/Apod/Rasip1/Hspa1b/Aldh1a2/Cx3cl1/Xkr8/Fignl1/Kcnh2/Cdkn3/Usp2/Kif20b/Aif1/Hmox1/Shtn1/Snca/Sgk1/Nfkbie/Hspa1a/Tlr4/Atp2c2/Prkcg/Hcn4/Dbn1	perinuclear region of cytoplasm	0.0104024	52
GO:0042555	Mms22l/Mcm3/Mcm6/Mcm5	MCM complex	0.0109945	4
GO:0030863	Slc4a1/Epb42/Trpc4/Sele/Tpm3/Inpp5d	cortical cytoskeleton	0.0110684	6
GO:0030670	Coro1a/Anxa3/H2-Q7/Tlr2/Tlr1/H2-K1/H2-D1/Irgm1	phagocytic vesicle membrane	0.0138911	8
GO:0000228	E2f1/Birc5/Baz1a/Top2a/Rad51/Smc2/Fignl1	nuclear chromosome	0.0139638	7
GO:0042105	Cd3d/Cd3e/Cd3g/Trbc1	alpha-beta T cell receptor complex	0.0141819	4
GO:0000779	Ncapg/Aurkb/Plk1/Bub1/Cenpe	condensed chromosome, centromeric region	0.0148717	5
GO:0090575	Fosl2/E2f1/Pou2af1/E2f7/Mxd3/Maff/Hlf/Atf3/Ddit3/Tcf15/Nfil3/Cebpd/Dbp	RNA polymerase II transcription factor complex	0.0161904	13
GO:0031226	Cd6/Slc34a1/Tlr2/Trem2/Tlr4/Hcn4	intrinsic component of plasma membrane	0.0162571	6
GO:0030175	Shtn1/Tubb3/Lcp1/Myo1g/Fscn1/Scimp/Acta2/Spata13/Dbn1/Arl4c	filopodium	0.0171382	10
GO:0070971	H2-Q6/H2-Q4/H2-Q7/H2-K1/H2-D1/Sec16b	endoplasmic reticulum exit site	0.0204894	6
GO:0005764	Traf3ip3/Hck/Il1b/Slc30a4/H2-Ob/Litaf/Trpm2/Tlr7/Slc2a6/Pla2g4e/Ctss/Bcl10/44986/Mmp13/H2-DMa/Bbc3/Tinagl1/Napsa/Rnase6/Slc30a2/Serpinb1a/Irgm1/Cd74/Slc15a3/Slc7a5/Tlr9/H2-Aa/Cxcr4/H2-DMb1/Eva1a/H2-DMb2/Abca5	lysosome	0.0210471	32
GO:0005797	H2-Q6/H2-Q4/H2-Q7/H2-K1/H2-D1	Golgi medial cisterna	0.023163	5
GO:0032398	H2-Q6/H2-Q4/H2-Q7/H2-K1/H2-D1	MHC class Ib protein complex	0.0264395	5
GO:0010369	Aurkb/Esco2/Incenp/Cdca8	chromocenter	0.026571	4
GO:0005654	Cdc20/Tfec/Pik3c2a/E2f1/Nuf2/Atad2/Plag1/Bub1/Incenp/Phf11a/Clspn/Herc6/Spi1/Celf4/Rai14/Mms22l/Mybl1/Nip7/Cenpn/Skp2/Ikzf1/Prc1/Oasl1/Trim30d/Cytip/Zc3h12d/Grap2/Fanci/Kif18b/Mycn/Arid5a/Dna2/Exo1/Elf4/Stap1/Fosl2/Oas3/Slc34a1/Zfp457/Fosb/Jaml/Dbf4/Litaf/Myc/Hsph1/Maff/Nr1d2/Hlf/Ifi214/Ankrd1/Brca1/Ciita/Gm11007/Bcl6b/Washc4/Ccnd3/Lrrc32/Dbp/Ccnd1/Phf11b/Dck/Kif23/Cables1/Runx3/Cd2/Smc2/Mastl/Ce…	nucleoplasm	0.0305158	178
GO:0097431	Aurkb/Plk1/Kif20b/Fam83d/Spag5/Aspm	mitotic spindle pole	0.0309662	6
GO:0042101	Cd6/Cd3d/Cd3e/Trat1/Zap70	T cell receptor complex	0.0337858	5
GO:0042612	H2-Q6/H2-Q4/H2-Q7/H2-K1/H2-D1	MHC class I protein complex	0.0337858	5
GO:0019815	Cd79b/Ighd/Cd79a	B cell receptor complex	0.035596	3
GO:0000152	Brca1/Bard1/Rad51	nuclear ubiquitin ligase complex	0.035596	3
GO:0031012	Adamts9/Fn1/Tnc/Svep1/Adamts1/Adamts4/Fbn2/Pxdn/Vwa1/Thbs1/Cd180/Thbs4/Sparc/Emid1/Cxcr4/Nid2/Col4a2/Lrrc32/Col4a1/Mmp13/Ctgf	extracellular matrix	0.0357428	21
GO:0005876	Aurkb/Ska3/Birc5/Plk1/Cdk1/Kif11	spindle microtubule	0.0372633	6
GO:0000796	Ncapg/Smc2/Ncapg2	condensin complex	0.046087	3
GO:0098802	Cd3e/Cd3g/Traf1	plasma membrane receptor complex	0.046087	3
GO:0005902	Dcxr/Myo1g/Icam2/Fscn1/Car2/Vill/Myo1f/Lyz1/Spn	microvillus	0.0463602	9
GO:0034451	Cep55/Cd86/Pik3r5/Il4ra/Plk1/Dlgap5/Tacc3/Spag5/Trat1/Cyth4/Zfp365	centriolar satellite	0.0492741	11
GO:0005515	Cdc20/Lrmp/Nes/Iqgap3/Adam8/Itgb2/Abi3/Irak2/Spi1/Icam2/Coro1a/Skp2/Map4k1/Sh2d2a/Klrk1/Tlr13/Bcl10/Dok3/Dact3/Mamstr/Angpt2/Rassf5/Sh3tc2/Dlk1/Vwa1/Ly86/Smpd3/Grap2/H2-Aa/Baz1a/Ccl2/H2-Ab1/Fes/Arid5a/Stap1/Clec2i/Ube2l6/Cd8b1/Tlr2/Cd4/Ccr2/Lcp2/Crem/Errfi1/Litaf/Nppb/Themis/Tnfrsf9/Nr1d2/Ankrd1/Ciita/Eme1/Sparc/Emid1/Ccnd3/Tacc3/Ncf4/Tnfrsf22/Csf2rb/Siglece/Dock8/Birc5/Cables1/Rgs14/Bnip3l/Slc12…	protein binding	2.69104e-10	335
GO:0023026	H2-DMa/H2-Eb2/H2-Aa/H2-Ab1/Cd4/H2-DMb1/H2-Eb1/H2-Ob/H2-DMb2/H2-Oa/Cd74	MHC class II protein complex binding	2.75937e-10	11
GO:0004888	Clec2i/Clec12a/Klrd1/Milr1/Sele/Tlr1/Tlr2/Fcgr4/Trem2/Cd3g/Adgre1/Tlr8/Cd300lf/Tlr7/Il21r/Sema6a/Tlr13/Klre1/Cd3d/Cd79a/Cd3e/Cd300c2/Adgrg5/Cd72/Cd79b/Tlr9/Chrnb1/Cd180/Adgre4/Tlr4/Cd300a/Cd27/Spn/Fcrls	transmembrane signaling receptor activity	4.57832e-09	34
GO:0042802	Casq1/Ptpre/Cd53/Hsp90aa1/Tlr1/Fabp5/Abi3/E2f7/Angptl7/Soat1/Coro1a/Cd84/Skp2/Klrk1/Ikzf1/Bcl10/Tlr13/Tnfrsf23/Prc1/Zfp365/Actg1/Dact3/Rassf5/P4ha1/Trim30d/Masp2/Adora2a/Aqp4/Vwa1/Thbs4/Smpd3/Ttk/Arid5a/Slamf8/Mid1ip1/Cxcl5/C1qb/Slc34a1/Ifi27/Tlr2/Cd4/Ccr2/Ripk3/Lcn2/Litaf/Dcxr/Ifi214/Brca1/Tnfrsf22/Was/Birc5/Usp2/Crmp1/Bnip3l/H2-Q4/Rasgrp1/H2-K1/Cd2/Cd3d/Cd3e/Alb/Slc30a2/Lyz1/Shtn1/Nrp2/Mis18a/I…	identical protein binding	8.96905e-09	148
GO:0004950	Gpr35/Ccr4/Ccr5/Cx3cr1/Cxcr4/Ccr2/Cxcr6/Cxcr3/Ccr7	chemokine receptor activity	2.48822e-06	9
GO:0038023	Robo4/Itgb7/Klrb1b/Btla/Treml4/Itgb2/Grik2/Tlr1/Tlr2/Trem2/Tnfrsf9/Notch4/Gm21188/Cxcr3/Klrk1/Tlr13/Trbc1/Cd200r4/Tnfrsf13c/Cd40/B430306N03Rik/Cd244a/Tlr4/Cd300a/Slamf8	signaling receptor activity	1.00455e-05	25
GO:0019957	Ccr4/Ccr5/Cxcr5/Cx3cr1/Cxcr4/Ccr2/Cxcr6/Cxcr3/Ccr7	C-C chemokine binding	1.12037e-05	9
GO:0016493	Ccr4/Ccr5/Cxcr5/Cx3cr1/Cxcr4/Ccr2/Cxcr6/Cxcr3/Ccr7	C-C chemokine receptor activity	1.12037e-05	9
GO:0004896	Il10ra/Flt3/Il7r/Il3ra/Cd74/Il9r/Il20rb/Il2rb/Il4ra/Cx3cr1/Il21r/Il2rg/Csf2rb	cytokine receptor activity	1.15754e-05	13
GO:0008009	Cxcl10/Cklf/Cxcl5/Ccl9/Ccl5/Ccl7/Ccl8/Ccl12/Ccl2/Cxcl9/Cx3cl1	chemokine activity	2.6105e-05	11
GO:0030533	mt-Tp/mt-Tl1/mt-Tl2/mt-Tm/mt-Te/mt-Ta/mt-Tg/mt-Tw/mt-Tc	triplet codon-amino acid adaptor activity	2.84365e-05	9
GO:0005178	Itgb7/Cd40lg/Fn1/Il1b/Adam8/Itgb2/Lilrb4a/Esm1/Jaml/Itga4/Frmd5/Thbs1/Lcp1/Thbs4/Icam2/Itgae/Cx3cl1/Itgax/Itgal/Icam1/Ctgf	integrin binding	3.10166e-05	21
GO:0030246	Clec4d/Fcer2a/Clec2i/Clec12a/Klrd1/Klrb1b/Klra2/Cd209a/Sele/Cd93/Clec4a3/C4b/Clec4a2/Siglecg/Klrk1/Clec4b1/Siglece/Cd69/Klre1/Clec4a1/Cd248/Cd72/Cd33/Clec4n/Cd22/Clec4f/Clec12b	carbohydrate binding	5.5041e-05	27
GO:0038187	Clec4d/Clec4n/Tlr9/Tlr7/Trim30d/Tlr2/Trim30c/Tlr8	pattern recognition receptor activity	5.80376e-05	8
GO:0001968	Thbs1/Thbs4/Tnfaip6/Tnc/Myoc/Lilrb4a/Ctss/Itga4/Lilr4b/Mmp13/Ctgf	fibronectin binding	5.81473e-05	11
GO:0001784	Stap1/Samsn1/Hck/Lck/Grap2/Grap/Sla/Fgr/Sh2d1b1/Vav1/Zap70	phosphotyrosine binding	8.39543e-05	11
GO:0005509	Calml4/Casq1/S100a8/Adam8/Adgre1/Pcdhb12/Anxa8/Lcp1/Notch4/Clec4a2/Edem1/Clec4b1/Tnfaip6/Spock1/Dlk1/Masp2/Runx1/Tbc1d9/Amy2a3/Thbs4/Cdh4/Adgre4/Pvalb/Vill/Cdhr3/Gas6/Gm19410/Sele/Cd93/Svep1/Lpcat2/Pcdhb19/Clec4a3/Unc13c/Trpm2/Sparc/Dchs1/Pla2g4e/Mmp13/Cd69/Rab11fip4/Anxa3/Rasgrp1/Clec4a1/Cd248/Aif1/Fbn2/Aoah/Clec4n/Thbs1/Pnliprp1/Snca/Gch1/Slc25a25/Nid2/Melk/Hrc/Calr3	calcium ion binding	9.61775e-05	58
GO:0019901	Stap1/E2f1/Add2/Nr4a3/Itgb2/Fam83d/Cd4/Racgap1/Errfi1/Frmd5/Kiz/Tmem173/Ccna2/Ccnb1/Plk1/Ccnd3/Lat/Bcl10/Ccnd1/Prc1/Actg1/Was/Rac2/Cd6/Ccr5/Ptprc/Rgs14/Trim30d/Cd2/Ptprr/Slc12a2/Fgr/mt-Nd2/Nefh/Cenpe/Irgm1/Tpx2/Foxm1/Fbxo5/Lck/Kif20a/Gcsam/Rps6ka3/Acta2/Spdya/Trim30c/Cd8a/Kif11	protein kinase binding	0.00013794	48
GO:0000166	Hck/Kif15/Atp1a3/Pik3c2a/Cngb3/Atad2/Tubb2a/Hsp90aa1/Bub1/Myo1f/Irak2/Map4k1/Rnf213/Actg1/Pask/Carns1/Tubb3/Nt5c3b/Rab3c/Rab42/Kif18b/Fign/Acta2/Fes/Ttk/Dna2/Kif11/Txk/Oas3/Ube2l6/Iqca/Ripk3/Prkar1b/Arl4c/Hsph1/Ciita/Ube2c/Tube1/Dck/Kif23/Stk17b/Rac2/Kif2c/Itk/Smc2/Mastl/Cenpe/Kif21b/Cdk6/Sgk1/Myo1g/Kif4/Prkcb/Abca5/Asns/Pfkp/Tmem173/Gbp2b/Pomk/Plk1/Aasdh/Nt5c1a/Stk32c/Cdk1/Nlrc5/Btk/Pi4k2b/Rad51…	nucleotide binding	0.000138808	113
GO:0003777	Kif15/Kif23/Kif20a/Kif18b/Kif2c/Kif20b/Cenpe/Kif4/Kif22/Kif21b/Kif11	microtubule motor activity	0.000140494	11
GO:0005524	Hck/Kif15/Atp1a3/Pik3c2a/Atad2/Hsp90aa1/Bub1/Myo1f/Irak2/Map4k1/Rnf213/Actg1/Pask/Carns1/Kif18b/Fign/Acta2/Fes/Ttk/Dna2/Kif11/Txk/Oas3/Ube2l6/Iqca/Ripk3/Hsph1/Ciita/Ube2c/Atp8b4/Dck/Kif23/Stk17b/Kif2c/Chordc1/Runx3/Itk/Smc2/Mastl/Cenpe/Kif21b/Cdk6/Sgk1/Myo1g/Kif4/Prkcb/Abca5/Asns/Pfkp/Pomk/Plk1/Aasdh/Oas1a/Stk32c/Cdk1/Nlrc5/Btk/Dnaja1/Pi4k2b/Rad51/Pbk/Mcm6/Zap70/Runx1/Prkd2/Naip5/Aurkb/Kif20a/Cam…	ATP binding	0.000187565	102
GO:0042608	H2-Eb2/Lck/H2-Q6/H2-Q4/H2-Q7/H2-K1/H2-D1/H2-Eb1/Dock2	T cell receptor binding	0.000199031	9
GO:0003953	Tlr9/Tlr7/Tlr2/Tlr1/Il18rap/Tlr4/Pik3ap1/Tlr8	NAD+ nucleosidase activity	0.000228733	8
GO:0008017	Kif15/Lrmp/S100a8/Fam83d/Racgap1/Spag5/Plk1/Prc1/Kif23/Birc5/Dclk2/Rgs14/Kif2c/Kif20b/Cenpe/Nusap1/Kif21b/Mx1/Tpx2/Snca/Kif20a/Kif18b/Dlgap5/Fes/Kif4/Kif22/Kif11	microtubule binding	0.00025849	27
GO:0010997	Cdc20/Fbxo5/Plk1/Clspn/Ccnf	anaphase-promoting complex binding	0.00048294	5
GO:0042288	Cd244a/H2-Q6/Cd8b1/H2-Q4/H2-Q7/Pirb/H2-K1/H2-D1/Klrk1	MHC class I protein binding	0.000839387	9
GO:0043027	Gas6/Snca/Naip5/Birc5/Rps6ka3/Bcl2a1d/Naip2/Cd27	cysteine-type endopeptidase inhibitor activity involved in apoptotic process	0.000978495	8
GO:0004715	Txk/Hck/Btk/Lck/Melk/Fgr/Itk/Fes/Zap70	non-membrane spanning protein tyrosine kinase activity	0.000979933	9
GO:0048020	Ccl9/Ccl5/Ccl7/Ccl8/Ccl12/Ccl2/Cx3cl1	CCR chemokine receptor binding	0.00102173	7
GO:0008137	mt-Nd1/mt-Nd4/mt-Nd2/mt-Nd5/mt-Nd6/mt-Nd4l	NADH dehydrogenase (ubiquinone) activity	0.00110403	6
GO:0004672	Txk/Hck/Bub1/Ripk3/Irak2/Rassf2/Nek2/Phkg1/Pomk/Plk1/Ccl12/Stk32c/Map4k1/Ccnd1/Cdk1/Btk/Stk17b/Dclk2/Pask/Flt3/Fgr/Pbk/Itk/Mastl/Zap70/Cdk6/Prkd2/Aurkb/Sgk1/Lck/Mertk/Ccl5/Camk2a/Rps6ka3/Ccl8/Melk/Mapk11/Fes/Ttk/Prkcg/Prkcb	protein kinase activity	0.00124673	41
GO:0005096	Depdc1a/Rgs12/Adap1/Iqgap3/Tagap/Rasal3/Rgs14/Ect2/Elmod1/Acap1/Arhgap11a/Rgs16/Dock2/Arhgap15/Racgap1/Arhgap30/Rgs1/Arhgap9/Nckap1l/Rin3/Tbc1d9/Arhgap8/Arhgap45/Arhgap25	GTPase activator activity	0.00130639	24
GO:0042609	H2-Eb2/Lck/H2-Eb1/Cd22/Cd74	CD4 receptor binding	0.00169624	5
GO:0008289	Mb21d1/Hck/Apol7c/Fabp5/Cd4/Sdcbp2/Trem2/Racgap1/Fyb/Cd300lf/Apod/Lpar4/Apold1/Ncf4/Snx20/Btk/Rubcnl/Pask/Rbp7/Alb/Adora2a/Apol11b/Fabp7/Snca/Psd4/Myo1g/Melk/Fes/Alox15/Cyth4	lipid binding	0.0017071	30
GO:0055131	Kcnh2/Dnaja1/Hspa1a/Hspa1b	C3HC4-type RING finger domain binding	0.00179746	4
GO:0016494	Gpr35/Cxcr5/Cxcr6/Cxcr3	C-X-C chemokine receptor activity	0.00303711	4
GO:0070891	Cd14/Cd6/Tlr2/Trem2	lipoteichoic acid binding	0.00303711	4
GO:0016004	Btk/Lck/Ccl5/Ccl8/Ccl12	phospholipase activator activity	0.0031844	5
GO:0033691	Siglece/Cd33/Sele/Cd22/Siglecg	sialic acid binding	0.00418431	5
GO:0016301	Txk/Hck/Pik3cd/Pik3c2a/Bub1/Pfkp/Ripk3/Prkar1b/Nek2/Ciita/Phkg1/Pomk/Pik3r5/Plk1/Skp2/Stk32c/Map4k1/Ccnd1/Cdk1/Btk/Dck/Stk17b/Pi4k2b/Dclk2/Pask/Flt3/Fgr/Pbk/Itk/Mastl/Zap70/Cdk6/Prkd2/Aurkb/Sgk1/Lck/Mertk/Camk2a/Rps6ka3/Cmpk2/Melk/Mapk11/Fes/Cdkn1c/Ttk/Prkcg/Prkcb	kinase activity	0.00423828	47
GO:0005537	Clec4d/Clec4n/Cd209a/Clec4a1/Clec4a2/Clec4b1/Clec4a3	mannose binding	0.00435163	7
GO:0032396	Gm15448/Pirb/Lilrb4a/Lilr4b	inhibitory MHC class I receptor activity	0.00469225	4
GO:0031727	Ccl7/Ccl12/Ccl2/Ccr2	CCR2 chemokine receptor binding	0.00469225	4
GO:0003774	Kif15/Myo1g/Kif20a/Kif18b/Kif2c/Kif20b/Myo1f/Kif22/Kif21b	motor activity	0.0057005	9
GO:0004712	Txk/Hck/Bub1/Ripk3/Nek2/Ciita/Phkg1/Plk1/Stk32c/Map4k1/Cdk1/Btk/Stk17b/Dclk2/Pask/Flt3/Fgr/Itk/Mastl/Zap70/Cdk6/Prkd2/Aurkb/Sgk1/Lck/Mertk/Camk2a/Rps6ka3/Melk/Mapk11/Fes/Ttk/Prkcg/Prkcb	protein serine/threonine/tyrosine kinase activity	0.00613319	34
GO:0042610	Lck/H2-Q6/H2-Q4/H2-Q7/H2-K1/H2-D1	CD8 receptor binding	0.00623017	6
GO:0030293	Lilrb4a/Lilr4b/Ncapg2	transmembrane receptor protein tyrosine kinase inhibitor activity	0.00626631	3
GO:0061809	Tlr2/Tlr1/Il18rap/Tlr4/Tlr13	NAD+ nucleotidase, cyclic ADP-ribose generating	0.00839605	5
GO:0050135	Tlr2/Tlr1/Il18rap/Tlr4/Tlr13	NAD(P)+ nucleosidase activity	0.00839605	5
GO:0042803	Hsp90aa1/Nr4a3/Ect2/H2-Q7/Gzma/Sdcbp2/Irak2/Gimap7/Gbp2b/Bcl2a1a/Tmem173/Jchain/Coro1a/Bcl10/Ptpro/Zfp365/Clcn1/Bard1/Trim30d/Runx1/Camk2a/Slc4a1/Mb21d1/Add2/Hoga1/Cip2a/Cd4/Jaml/Kynu/Atf3/Rasip1/Rrm2/Pirb/H2-D1/Kcnh2/Dck/Birc5/Rab11fip4/Bnip3l/Abcg1/H2-Q4/Kif20b/H2-K1/Hmox1/Ddit3/Gch1/Tlr9/H2-Q6/Ahr/Ikzf3/Ccl5/Bcl2a1d/Gen1/Top2a/Trim30c	protein homodimerization activity	0.00855147	55
GO:0051087	Atp1a3/Dnajb1/Fn1/Dnaja1/Birc5/H2-Q4/H2-Q7/Slc12a2/H2-K1/Alb/Ahr/H2-Q6/Sdf2l1/H2-D1	chaperone binding	0.00956554	14
GO:0016538	Ccna2/Ccnb1/Ccnd3/Ccnb2/Ccnf/Ccnd1	cyclin-dependent protein serine/threonine kinase regulator activity	0.0115858	6
GO:0005102	Hck/Gas6/H2-Q7/Cd4/Angptl7/Pik3ap1/Nppb/Apln/Plaur/Cd86/Hspa1b/H2-D1/Serpine1/Angpt2/Fn1/Ptprc/H2-Q4/Cd2/Sla/H2-K1/Fgr/Angptl4/Zap70/Edn1/Gm15448/Il6/H2-Q6/Lck/Wif1/Hspa1a/Tlr4/Fes	receptor binding	0.0126871	32
GO:0005201	Fn1/Tnc/Tinagl1/Fbn2/Pxdn/Vwa1/Thbs1/Thbs4/Sparc/Emid1/Nid2/Col4a2/Col4a1	extracellular matrix structural constituent	0.0127296	13
GO:0005125	Tnfsf8/Cxcl10/Cd40lg/Cklf/Il1b/Cxcl5/Ltb/Cxcl9/Edn1/Il6/Ifnb1/Ccl9/Ccl5/Ccl7/Ccl8/Ccl12/Ccl2/Gdf6/Cx3cl1/Il18	cytokine activity	0.0137636	20
GO:0017116	Mcm3/Pif1/Rad51/Dna2/Mcm5	single-stranded DNA-dependent ATP-dependent DNA helicase activity	0.0147075	5
GO:0003690	Ifi207/Mb21d1/Fosl2/Ifi213/Fosb/Rad51/Mterf2/Ifi208/Pcbp3/Myc/Klf6/Tef/Ifi214/Neil3/Ifi209/Ifi204	double-stranded DNA binding	0.0150624	16
GO:0046703	Ulbp1/Clec2i/H2-Q6/H2-Q4/H2-Q7/H2-K1/H2-D1	natural killer cell lectin-like receptor binding	0.0154463	7
GO:0000976	Egr2/Kcnh2/Fosl2/E2f1/Pou2f2/Irf7/Irf8/Per3/Spi1/Tcf7/Foxm1/Atf3/Runx1/Ddit3/Ciita/Brca1/Ahr/Nr1d1/Arid5a/Arntl/Cebpd/Ikzf1	transcription regulatory region sequence-specific DNA binding	0.0160911	22
GO:0004713	Txk/Hck/Btk/Flt3/Fgr/Pbk/Itk/Zap70/Lck/Mertk/Melk/Fes/Ttk	protein tyrosine kinase activity	0.0169837	13
GO:0005547	Btk/Adap1/Myo1g/Pla2g4e/Racgap1/Arhgap9/Anxa8	phosphatidylinositol-3,4,5-trisphosphate binding	0.0171431	7
GO:0070182	Cdt1/Fanci/Hsp90aa1/Fancd2/Rad51	DNA polymerase binding	0.0173297	5
GO:0044877	Pgf/Slc4a1/Akap2/Nuf2/Cngb3/Slc34a1/Itgb2/Tlr2/Pfkp/Ripk3/Trem2/Fyb/Myc/Tef/Nckap1l/Bcl2a1a/Ciita/mt-Cytb/Ccnb1/Cav3/Pirb/H2-D1/Carmil2/Bcl10/Ccnd1/Kcnh2/Sesn2/Cdca5/Cflar/Flt3/H2-Q4/H2-K1/Nefh/Adora2a/Gch1/H2-Q6/Lck/H2-Aa/Bcl2a1d/Pvalb/H2-Ab1/Hbb-bt/Cdkn1c/Itgal/Icam1	macromolecular complex binding	0.019205	45
GO:0030547	Lilrb4a/Lilr4b/Clec12b	receptor inhibitor activity	0.0196242	3
GO:0016887	Kif15/Atp1a3/Ercc6l/Mcm3/Atad2/Hsp90aa1/Iqca/Hsph1/Hspa1b/Fignl1/Rnf213/Kif23/Carns1/Kif2c/Kif20b/Mcm6/Smc2/Kif21b/Mcm5/Kif20a/Hspa1a/Pif1/Kif18b/Fign/Atp2c2/Dna2/Kif22	ATPase activity	0.0207251	27
GO:0031625	Ube2l6/Hsp90aa1/Grik2/Myc/Tmem173/Brca1/Hspa1b/Bcl10/Trib1/Prr5l/Actg1/Egr2/Kcnh2/Uchl1/Dnaja1/Usp2/Flt3/Per3/Traf1/Ptpn22/Cd40/Hspa1a/Cxcr4/H2-Ab1/Ifi204	ubiquitin protein ligase binding	0.0218831	25
GO:0019955	Gbp2b/Cxcr4/Ccr2/Il2rg/Il3ra/Cd74/Tnfrsf9	cytokine binding	0.0229911	7
GO:0030296	Cd79b/Stap1/Gas6/Cd79a	protein tyrosine kinase activator activity	0.0247689	4
GO:1990405	Lck/Klrd1/H2-Ab1/Itga4	protein antigen binding	0.0247689	4
GO:0044183	Dnajb1/Hspa1a/Hsp90aa1/Sparc/Hspa1b/Calr3/Cd74	protein binding involved in protein folding	0.0252048	7
GO:0042605	H2-Eb2/H2-Q6/H2-Aa/H2-Q4/H2-Q7/H2-Ab1/H2-K1/H2-D1/H2-Eb1	peptide antigen binding	0.0262207	9
GO:0003779	Slc4a1/Add2/Dixdc1/Flnb/Diaph3/Myo1f/Vash1/Rai14/Gbp2b/Lcp1/Coro1a/Was/Fscn1/Ccr5/Coro2a/Tpm3/Aif1/Abra/Mefv/Tnni1/Snca/Myo1g/Parvg/Gcsam/Cotl1/Vill/Cxcr4/Dbn1	actin binding	0.0272833	28
GO:0046979	H2-Q6/H2-Q4/H2-Q7/H2-K1/H2-D1	TAP2 binding	0.034658	5
GO:0034987	Clec4d/Ighv3-6/Ighv5-17/Fgr/Ighv1-64/Trbc1/Ighv5-6/Ighv1-81/Ighv1-26/Igkc/Ighd/Jchain/Igha/Ighv10-1/Ighv1-42/Fes	immunoglobulin receptor binding	0.0372332	16
GO:0071723	Cd14/Tlr2/Tlr1	lipopeptide binding	0.0387378	3
GO:0017108	Gen1/Dna2/Exo1	5'-flap endonuclease activity	0.0387378	3
GO:0031726	Ccl9/Ccl5/Ccl7	CCR1 chemokine receptor binding	0.0387378	3
GO:0030881	H2-Q6/H2-Q4/H2-Q7/H2-K1/H2-D1	beta-2-microglobulin binding	0.0389972	5
GO:0046978	H2-Q6/H2-Q4/H2-Q7/H2-K1/H2-D1	TAP1 binding	0.0389972	5
GO:0042834	Pglyrp2/Jchain/Tlr2/Trem2	peptidoglycan binding	0.0417498	4
GO:0015643	Ahr/H2-Ab1/Alb/Nefh	toxic substance binding	0.0417498	4
GO:0043274	Btk/Was/Snca/Lck/Sele	phospholipase binding	0.043632	5
GO:0002020	Fn1/Bdkrb2/Cflar/Adamts4/Lcn2/F2rl1/Tnfrsf26/Hspa1a/F2rl3/Hspa1b/Serpine1/Tnfrsf22/Bcl10/Tnfrsf23	protease binding	0.0459513	14
GO:0003700	Fosl2/E2f1/Pou2f2/Zfp457/Nr4a3/Fosb/Irf7/E2f7/Irf8/Crem/Spi1/Myc/Klf6/Maff/Tef/Nr1d2/Hlf/Atf3/Mybl1/Nr1d1/Six4/Cebpd/Ikzf1/Dbp/Egr2/Meox1/Runx3/Zfp366/Snai3/Tcf7/Foxm1/Ddit3/Runx1/Ahr/Ikzf3/Nfil3/Spib/Mycn/Arntl/Elf4/Foxq1	transcription factor activity, sequence-specific DNA binding	0.0461786	41
