# Supplementary material for: Discovery and confirmation of crucial genes associated with radiation-induced heart disease
Source: Int J Med Sci. 2025 Feb 18;22(6):1278–91. doi: 10.7150/ijms.107667 (PMC11898860; doi:10.7150/ijms.107667)
Supplement: Supplementary file 3 — Supplementary table 3. [file ijmsv22p1278s3.xlsx]

## Sheet: Control 1d vs. IRR 1d
Supplementary Table3: KEGG enrichment analysis of DEGs identified in irradiated-1 day samples compared with non-irradiated-1 day samples
Term	Genes																Description	Count	PValue
mmu04640	Fcer2a/Cd1d1/Fcgr1/Ms4a1/Cd3e/H2-Eb1/H2-Ob/Il9r/Cd24a/Anpep/Csf3r/Thpo/H2-Aa/Gypa/Cd19/H2-Ab1/Siglech/Cd8a																Hematopoietic cell lineage	18	1.55636e-08
mmu04115	Sesn2/Bbc3/Zmat3/Gtse1/Cdkn1a/Pmaip1/Bax/Thbs1/Pidd1/Rrm2/Rprm/Ccnb2/Cdk1																p53 signaling pathway	13	5.17854e-06
mmu04514	Itgb7/H2-T22/Ptprd/Cd80/Sdc1/Siglec1/Itgb8/H2-Eb1/H2-Ob/Cadm3/Cldn15/Ncam1/Slitrk6/H2-Aa/H2-Q10/H2-T23/H2-Ab1/Cd8a/Cldn11/H2-T-ps																Cell adhesion molecules	20	1.44661e-05
mmu04512	Thbs1/Itgb7/Col1a1/Reln/Fn1/Thbs3/Comp/Lamc3/Sdc1/Vwf/Itgb8/Hmmr																ECM-receptor interaction	12	0.000195775
mmu05165	Itgb7/Ptgs2/H2-T22/Thbs3/Wnt16/Lamc3/Creb3l4/Col1a1/Ccna2/Isg15/Fn1/Oasl2/Atp6v0d2/Itgb8/Cdkn1a/Vwf/Bax/Mx1/Thbs1/Wnt9b/Fzd1/Reln/H2-Q10/H2-T23/Comp																Human papillomavirus infection	26	0.000659829
mmu05330	H2-T22/Cd80/H2-Aa/H2-Q10/H2-T23/H2-Ab1/H2-Eb1/H2-Ob/H2-T-ps																Allograft rejection	9	0.00130899
mmu05332	H2-T22/Cd80/H2-Aa/H2-Q10/H2-T23/H2-Ab1/H2-Eb1/H2-Ob/H2-T-ps																Graft-versus-host disease	9	0.00130899
mmu04610	C4b/Plau/Pros1/C3/Serpinf2/Cfh/C1ra/Vwf/Vsig4/Masp2/Serpine2																Complement and coagulation cascades	11	0.00137072
mmu04145	H2-T22/Thbs3/C3/Fcgr1/Atp6v0d2/C1ra/H2-Eb1/H2-Ob/Thbs1/H2-Aa/Cd209f/H2-Q10/H2-T23/Comp/H2-Ab1/H2-T-ps																Phagosome	16	0.00145466
mmu05169	Fcer2a/H2-T22/Irf7/Runx3/Cd3e/H2-Eb1/H2-Ob/Cdkn1a/Bax/E2f2/Ccna2/H2-Aa/H2-Q10/H2-T23/Isg15/Cd19/H2-Ab1/H2-T-ps																Epstein-Barr virus infection	18	0.00243509
mmu04940	H2-T22/Cd80/H2-Aa/H2-Q10/H2-T23/H2-Ab1/H2-Eb1/H2-Ob/H2-T-ps																Type I diabetes mellitus	9	0.00259451
mmu05416	Rac3/H2-T22/Cd80/H2-Aa/H2-Q10/H2-T23/H2-Ab1/H2-Eb1/H2-Ob/H2-T-ps																Viral myocarditis	10	0.00309083
mmu05144	Thbs1/Thbs3/Gypa/Comp/Ccl12/Lrp1/Sdc1/Met																Malaria	8	0.00316145
mmu04672	Itgb7/Cd80/H2-Aa/Cxcr4/H2-Ab1/H2-Eb1/H2-Ob																Intestinal immune network for IgA production	7	0.00323829
mmu04612	H2-T22/H2-Aa/H2-Q10/H2-T23/H2-Ab1/H2-Eb1/H2-Ob/Cd8a/H2-T-ps/Cd74																Antigen processing and presentation	10	0.00359988
mmu04510	Itgb7/Mylpf/Myl9/Fn1/Thbs3/Lamc3/Vwf/Itgb8/Met/Thbs1/Col1a1/Rac3/Reln/Mylk/Comp/Flna																Focal adhesion	16	0.00380163
mmu05166	H2-T22/Cd3e/Tspo/H2-Eb1/H2-Ob/Cdkn1a/Rasl2-9/Espl1/Bax/Creb3l4/E2f2/Ccna2/H2-Aa/H2-Q10/H2-T23/H2-Ab1/Ccnb2/H2-T-ps																Human T-cell leukemia virus 1 infection	18	0.00548071
mmu05320	H2-T22/Cd80/H2-Aa/H2-Q10/H2-T23/H2-Ab1/H2-Eb1/H2-Ob/H2-T-ps																Autoimmune thyroid disease	9	0.00550093
mmu05323	Cd80/H2-Aa/Ccl12/Atp6v0d2/H2-Ab1/Ccl3/H2-Eb1/H2-Ob/Tnfsf11																Rheumatoid arthritis	9	0.00974452
mmu05140	Ptgs2/C3/H2-Aa/Fcgr1/Nos2/H2-Ab1/H2-Eb1/H2-Ob																Leishmaniasis	8	0.0098323
mmu00260	Alas2/Bpgm/Agxt2/Cbs/Bhmt/Aoc3																Glycine, serine and threonine metabolism	6	0.0112909
mmu04060	Gdf15/Lepr/Tnfrsf11b/Mstn/Bmpr1b/Ccl3/Relt/Tnfsf11/Il9r/Gdf10/Csf3r/Thpo/Lif/Ccl12/Cx3cr1/Cxcr4/Inhbb/Ccr7/Eda2r																Cytokine-cytokine receptor interaction	19	0.0116104
mmu04270	Myl9/Mylk/Pla2g4a/Myh10/Acta2/Kcnmb1/Calcb/Myh11/Pla2g2d/Adora2a/Edn3																Vascular smooth muscle contraction	11	0.0261625
mmu05150	C4b/C3/H2-Aa/Fcgr1/H2-Ab1/Cfh/C1ra/H2-Eb1/H2-Ob/Masp2																Staphylococcus aureus infection	10	0.0316637
mmu04151	Itgb7/Lpar2/Ereg/Fn1/Thbs3/Efna3/Lamc3/Vwf/Itgb8/Met/Cdkn1a/Thbs1/Col1a1/Creb3l4/Sgk1/Brca1/Reln/Csf3r/Comp/Cd19																PI3K-Akt signaling pathway	20	0.0399998
mmu04972	Clca3a1/Atp1a3/Amy2a3/Cpa3/Rab3d/Car2/Clca2/Pla2g2d/Pnlip																Pancreatic secretion	9	0.0418824
mmu04350	Id4/Thbs1/Fst/Smad6/Id2/Bmpr1b/Inhbb/Fmod																TGF-beta signaling pathway	8	0.046418
mmu05205	Mmp2/Gpc3/Fn1/Wnt16/Sdc1/Met/Cdkn1a/Thbs1/Col1a1/Wnt9b/Plau/Fzd1/Flna																Proteoglycans in cancer	13	0.0493312

## Sheet: Control 6w vs. IRR 6w
Supplementary Table3: KEGG enrichment analysis of DEGs identified in irradiated-6 weeks samples compared with non-irradiated-6 weeks samples
Term	Genes																								Description	Count	PValue
mmu05144	Selp/Thbs3/Hba-a1/Sele/Lrp1/Tlr2/Hba-a2/Thbs1/Il6/Tlr9/Cd40/Gypa/Ackr1/Ccl12/Ccl2/Hbb-bt/Tlr4/Hbb-bs/Il18/Tgfb2/Icam1																								Malaria	21	1.70857e-12
mmu05171	Selp/Oas3/C1qb/C3/C6/Tlr2/Adar/Rps27a/Mmp3/Tlr8/Cybb/C4b/Cfb/Rpl34-ps1/Tlr7/Tlr3/Isg15/Ccl12/Oas1a/Rps27/Cxcl10/C5ar1/Oas2/C2/Mx2/Eif2ak2/Ifih1/Irf9/C3ar1/Mx1/Ddx58/Il6/Stat2/Ifnb1/Oas1g/Ccl2/Tlr4/Rps10																								Coronavirus disease - COVID-19	38	2.33572e-09
mmu04060	Gdf15/Tnfsf13b/Tnfsf8/Tnfrsf11b/Il10ra/Csf2ra/Cxcl5/Bmp2/Ccr2/Cxcl9/Tnfrsf11a/Il18rap/Il1rn/Prlr/Il20rb/Ccl9/Ccl7/Ccl12/Cx3cr1/Cxcr3/Cxcl1/Csf2rb2/Il1rl2/Il18/Tgfb2/Csf2rb/Cxcl10/Ccl6/Ccr5/Tnfrsf10b/Tnfrsf1b/Inhba/Il6/Fas/Cd40/Ifnb1/Ccl8/Ccl2/Gdf6/Gdf3/Eda2r																								Cytokine-cytokine receptor interaction	41	6.49092e-09
mmu04145	Ncf2/H2-T22/Thbs3/C3/Fcgr1/H2-Q7/Dync1i1/Tlr2/Fcgr4/Clec7a/Cybb/Itgb3/H2-D1/Ctss/Itgam/Ncf4/Msr1/Itgav/H2-K1/H2-Eb1/Mrc1/Fcgr2b/Thbs1/Tubb3/H2-Q6/H2-Aa/H2-DMb1/Tlr4/H2-Q1/Ncf1/Itga2																								Phagosome	31	7.74443e-09
mmu05164	Oas3/Irf7/Adar/Rsad2/Tlr7/Tlr3/Ccl12/Oas1a/Il18/Cxcl10/Tnfrsf10b/Oas2/Mx2/Eif2ak2/Ifih1/Irf9/H2-Eb1/Bax/Mx1/Ddx58/Il6/Fas/Stat2/Ifnb1/Oas1g/H2-Aa/Ccl2/H2-DMb1/Tlr4/Icam1																								Influenza A	30	9.35427e-09
mmu05169	Cd44/H2-T22/Oas3/Ccna1/H2-Q7/Irf7/Tlr2/Gadd45g/Vim/Isg15/Oas1a/H2-D1/Ccnd1/Cxcl10/Btk/Oas2/Eif2ak2/H2-K1/Irf9/Cdkn1a/H2-Eb1/Bax/Ddx58/Il6/Fas/Stat2/Cd40/Polk/H2-Q6/Ifnb1/Oas1g/H2-Aa/H2-DMb1/Icam1/H2-Q1																								Epstein-Barr virus infection	35	1.51511e-08
mmu04061	Cxcl10/Il10ra/Ccl6/Cxcl5/Ccr5/Tnfrsf10b/Ccr2/Cxcl9/Il18rap/Tnfrsf1b/Il6/Il20rb/Ccl9/Ccl7/Ccl8/Ccl12/Ccl2/Cx3cr1/Cxcl1/Cxcr3/Il18																								Viral protein interaction with cytokine and cytokine receptor	21	4.01457e-08
mmu04380	Ncf2/Gm9733/Btk/Fosl2/Tnfrsf11b/Ppp3r2/Fcgr1/Pira2/Fcgr4/Irf9/Lilrb4a/Trem2/Tnfrsf11a/Spi1/Fcgr2b/Sirpb1a/Gm15448/Stat2/Itgb3/Ifnb1/Pirb/Ncf4/Tgfb2/Ncf1																								Osteoclast differentiation	24	8.84631e-08
mmu04610	C5ar1/C1qb/Bdkrb2/C3/C6/C2/Procr/Cd55/C3ar1/F5/Serpine2/C4b/Cfb/Plau/Plaur/Pros1/Cd46/Serpine1/Itgax/Itgam																								Complement and coagulation cascades	20	1.7443e-07
mmu05323	Tnfsf13b/Cxcl5/Cd80/Flt1/Tlr2/Tnfrsf11a/H2-Eb1/Mmp3/Il6/Cd86/H2-Aa/Ccl12/Ccl2/Cxcl1/H2-DMb1/Tlr4/Il18/Tgfb2/Icam1																								Rheumatoid arthritis	19	2.5469e-07
mmu04933	Col1a2/Mmp2/Agt/Fn1/Sele/Col3a1/Vegfd/Bax/Edn1/Col1a1/Cybb/Il6/Ccl12/Ccl2/Col4a2/Serpine1/Col4a1/Tgfb2/Icam1/Ccnd1																								AGE-RAGE signaling pathway in diabetic complications	20	5.67448e-07
mmu05162	Oas3/Oas2/Eif2ak2/Mx2/Ifih1/Irf7/Adar/Tlr2/Irf9/Fcgr2b/Bax/Mx1/Ddx58/Il6/Tlr9/Stat2/Fas/Ifnb1/Tlr7/Oas1g/Cd46/Oas1a/Tlr4/Ccnd1																								Measles	24	1.02497e-06
mmu05167	Calml4/Ptgs2/Hck/H2-T22/C3/H2-Q7/Irf7/Rps27a/Cd86/Tlr3/Cxcl1/H2-D1/Ccnd1/Angpt2/Ccr5/Ppp3r2/Eif2ak2/H2-K1/Irf9/Cdkn1a/Bax/Cd200r4/Il6/Fas/Stat2/H2-Q6/Ifnb1/Fgf2/Icam1/H2-Q1																								Kaposi sarcoma-associated herpesvirus infection	30	2.71698e-06
mmu05140	Ncf2/Ptgs2/C3/Fcgr1/Fcgr4/Tlr2/H2-Eb1/Cybb/H2-Aa/H2-DMb1/Tlr4/Ncf4/Itgam/Tgfb2/Ncf1																								Leishmaniasis	15	8.40391e-06
mmu05152	Calml4/Il10ra/C3/Fcgr1/Tlr1/Tlr2/Fcgr4/Clec7a/Itgax/Ctss/Itgam/Il18/Tgfb2/Rfxap/Ppp3r2/H2-Eb1/Mrc1/Fcgr2b/Bax/Il6/Tlr9/Ifnb1/H2-Aa/H2-DMb1/Tlr4																								Tuberculosis	25	1.2017e-05
mmu05165	Tnr/Ptgs2/Wnt2/H2-T22/Thbs3/Ccna1/Tnc/H2-Q7/Col1a1/Itgb3/Tnn/Tlr3/Isg15/Lama4/H2-D1/Ccnd1/Col1a2/Fn1/Ppp2r2c/Oasl1/Itgav/Oasl2/Mx2/Eif2ak2/H2-K1/Irf9/Cdkn1a/Bax/Mx1/Thbs1/Wnt9b/Fas/Stat2/H2-Q6/Ifnb1/Col4a2/Col4a1/H2-Q1/Itga2																								Human papillomavirus infection	39	1.36577e-05
mmu05143	Il6/Fas/Tlr9/Hba-a1/Sele/Hba-a2/Lama4/Hbb-bt/Icam1/Hbb-bs/Il18																								African trypanosomiasis	11	1.68405e-05
mmu05330	H2-T22/Cd80/H2-Q7/H2-K1/H2-Eb1/Cd40/Fas/H2-Q6/Cd86/H2-Aa/H2-D1/H2-DMb1/H2-Q1																								Allograft rejection	13	6.15955e-05
mmu05332	H2-T22/Cd80/H2-Q7/H2-K1/H2-Eb1/Il6/Fas/H2-Q6/Cd86/H2-Aa/H2-D1/H2-DMb1/H2-Q1																								Graft-versus-host disease	13	6.15955e-05
mmu04621	Oas3/Irf7/Gbp3/Cybb/Gbp2b/Trpm2/Ccl12/Oas1a/Naip2/Cxcl1/Casp4/Il18/Oas2/Irf9/Nlrp1b/P2rx7/Nlrp1a/Il6/Gbp7/Naip5/Stat2/Ifnb1/Oas1g/Ccl2/Tlr4/Ifi204																								NOD-like receptor signaling pathway	26	7.08393e-05
mmu05160	Cxcl10/Ifit1/Oas3/Ppp2r2c/Oas2/Eif2ak2/Mx2/Irf7/Irf9/Cdkn1a/Bax/Mx1/Rsad2/Ddx58/Stat2/Fas/Ifnb1/Tlr3/Oas1g/Oas1a/Ifit1bl1/Ccnd1																								Hepatitis C	22	8.38653e-05
mmu05417	Calml4/Selp/Ncf2/Pou2f2/Sele/Irf7/Tlr2/Mmp3/Cybb/Abca1/Ccl12/Cxcl1/Ncf4/Il18/Ppp3r2/Tnfrsf10b/Bax/Il6/Fas/Cd40/Ifnb1/Ccl2/Tlr4/Cyp1a1/Icam1/Ncf1																								Lipid and atherosclerosis	26	8.90877e-05
mmu04512	Col1a2/Tnr/Cd44/Fn1/Thbs3/Tnc/Itgav/Thbs1/Col1a1/Itgb3/Tnn/Lama4/Col4a2/Col4a1/Itga2																								ECM-receptor interaction	15	0.000121221
mmu05416	H2-T22/Cd80/H2-Q7/H2-K1/Cd55/H2-Eb1/Cd40/H2-Q6/Cd86/H2-Aa/H2-D1/H2-DMb1/Icam1/Ccnd1/H2-Q1																								Viral myocarditis	15	0.000121221
mmu04151	Pgf/Tnr/Ereg/Thbs3/Ntf5/Tnc/Tlr2/Pkn3/Efna1/Pik3ap1/Prlr/Col1a1/Itgb3/Tnn/Lpar4/Lama4/Ccnd1/Col1a2/Angpt2/Fn1/Ppp2r2c/Itgav/Lpar5/Flt1/Vegfd/Cdkn1a/Epha2/Pdgfc/Thbs1/Il6/Ifnb1/Col4a2/Fgf2/Tlr4/Col4a1/Itga2																								PI3K-Akt signaling pathway	36	0.000136806
mmu04620	Irf5/Cxcl10/Cd80/Irf7/Tlr1/Cxcl9/Tlr2/Tlr8/Il6/Tlr9/Cd40/Ifnb1/Tlr7/Cd86/Tlr3/Tlr4																								Toll-like receptor signaling pathway	16	0.000138869
mmu04668	Cxcl10/Ptgs2/Cxcl5/Mlkl/Sele/Vegfd/Tnfrsf1b/Gm5431/Mmp3/Edn1/Il6/Fas/Ifnb1/Ccl12/Ccl2/Cxcl1/Icam1																								TNF signaling pathway	17	0.000168211
mmu05146	Col1a2/Fn1/Col3a1/Tlr2/Hspb1/Col1a1/Il6/Serpinb9b/Gna15/Lama4/Cxcl1/Col4a2/Tlr4/Itgam/Col4a1/Tgfb2																								Amoebiasis	16	0.000298604
mmu05320	H2-T22/Cd80/H2-Q7/H2-K1/H2-Eb1/Cd40/Fas/H2-Q6/Cd86/H2-Aa/H2-D1/H2-DMb1/H2-Q1																								Autoimmune thyroid disease	13	0.000566803
mmu05142	C1qb/Bdkrb2/C3/Ppp2r2c/Tlr2/Il6/Tlr9/Fas/Ifnb1/Ccl12/Ccl2/Gna15/Serpine1/Tlr4/Tgfb2																								Chagas disease	15	0.000647835
mmu05150	Selp/C5ar1/C1qb/C3/Fcgr1/C2/Fcgr4/H2-Eb1/C3ar1/Fcgr2b/C4b/Cfb/H2-Aa/Ptafr/H2-DMb1/Itgam/Icam1																								Staphylococcus aureus infection	17	0.000704812
mmu04940	Fas/H2-T22/H2-Q6/Cd80/Cd86/H2-Aa/H2-Q7/H2-K1/H2-D1/H2-DMb1/H2-Eb1/H2-Q1																								Type I diabetes mellitus	12	0.000711984
mmu04640	Cd44/Csf2ra/Fcgr1/Ms4a1/Cd55/H2-Eb1/Cd33/Il6/Itgb3/H2-Aa/Gypa/H2-DMb1/Itgam/Itga2																								Hematopoietic cell lineage	14	0.000848556
mmu05205	Col1a2/Mmp2/Wnt2/Cd44/Fn1/Itgav/Flnb/Tlr2/Cdkn1a/Thbs1/Col1a1/Wnt9b/Fas/Itgb3/Plau/Plaur/Hpse/Fgf2/Tlr4/Tgfb2/Ccnd1/Itga2																								Proteoglycans in cancer	22	0.00160121
mmu04514	Selp/H2-T22/Cd80/Sele/Itgav/H2-Q7/H2-K1/Siglec1/H2-Eb1/Slitrk4/Cd40/H2-Q6/Vcan/Cd86/H2-Aa/H2-D1/H2-DMb1/Itgam/Icam1/H2-Q1																								Cell adhesion molecules	20	0.0021162
mmu04510	Col1a2/Pgf/Tnr/Fn1/Thbs3/Tnc/Itgav/Flnb/Flt1/Vegfd/Pdgfc/Thbs1/Col1a1/Itgb3/Shc3/Tnn/Lama4/Col4a2/Col4a1/Ccnd1/Itga2																								Focal adhesion	21	0.00288831
mmu04974	Col1a2/Prcp/Col12a1/Col5a2/Col14a1/Col3a1/Col18a1/Col1a1/Slc7a7/Col16a1/Kcne3/Col8a1/Col4a2/Col4a1																								Protein digestion and absorption	14	0.00305262
mmu05168	Zfp944/H2-T22/Oas3/Pou2f2/Zfp101/C3/H2-Q7/Irf7/Tlr2/Itgb3/Cfp/Pilra/Tlr3/Ccl12/Oas1a/H2-D1/Oas2/Eif2ak2/Ifih1/Bst2/H2-K1/Irf9/H2-Eb1/Bax/Ddx58/Il6/Fas/Tlr9/Stat2/H2-Q6/Ifnb1/Oas1g/H2-Aa/Ccl2/H2-DMb1/Zfp57/Zfp853/H2-Q1																								Herpes simplex virus 1 infection	38	0.0031599
mmu04115	Thbs1/Fas/Sesn2/Tnfrsf10b/Zmat3/Serpine1/Cdkn1a/Gadd45g/Pmaip1/Ccnd1/Bax																								p53 signaling pathway	11	0.00318353
mmu05321	Il6/Rorc/H2-Aa/Tlr2/H2-DMb1/Il18rap/H2-Eb1/Tlr4/Tgfb2/Il18																								Inflammatory bowel disease	10	0.00373323
mmu04672	Tnfsf13b/Il6/Cd40/Cd80/Cd86/H2-Aa/H2-DMb1/H2-Eb1																								Intestinal immune network for IgA production	8	0.00536588
mmu05222	Ptgs2/Polk/Fn1/Itgav/Lama4/Col4a2/Cdkn1a/Col4a1/Gadd45g/Ccnd1/Bax/Itga2																								Small cell lung cancer	12	0.00707483
mmu05322	Hist3h2ba/C1qb/Cd80/C3/C6/Fcgr1/C2/Snrpd1/Hist1h2af/Fcgr4/H2-Eb1/C4b/Cd40/Cd86/H2-Aa/H2-DMb1																								Systemic lupus erythematosus	16	0.00832452
mmu04062	Cxcl10/Hck/Ccl6/Cxcl5/Ccr5/Ccr2/Cxcl9/Stat2/Shc3/Ccl9/Ccl7/Ccl8/Ccl12/Ccl2/Cx3cr1/Rasgrp2/Cxcl1/Cxcr3/Ncf1																								Chemokine signaling pathway	19	0.00844163
mmu05145	Il10ra/Ccr5/Igtp/Tlr2/H2-Eb1/Irgm1/Irgm2/Cd40/H2-Aa/Lama4/H2-DMb1/Tlr4/Tgfb2																								Toxoplasmosis	13	0.0094867
mmu05134	Il6/Naip5/C3/Tlr2/Naip2/Cxcl1/Tlr4/Itgam/Il18																								Legionellosis	9	0.0112576
mmu04623	Cxcl10/Ddx58/Il6/Ifnb1/Irf7/Adar/Ifi202b/Zbp1/Il18																								Cytosolic DNA-sensing pathway	9	0.013566
mmu03267	Cd80/Cd86/Cd46																								Virion - Adenovirus	3	0.0143223
mmu04612	Rfxap/H2-T22/H2-Q6/H2-Aa/H2-Q7/H2-K1/H2-D1/H2-DMb1/Ctss/H2-Eb1/H2-Q1																								Antigen processing and presentation	11	0.015182
mmu05133	Calml4/C4b/Il6/C1qb/Cxcl5/C3/C2/Irf8/Tlr4/Itgam																								Pertussis	10	0.0152678
mmu05200	Calml4/Pgf/Ptgs2/Wnt2/Csf2ra/Bdkrb2/Ccna1/Slc2a1/Bmp2/Gadd45g/Spi1/Pmaip1/Lpar4/Rasgrp2/Lama4/Csf2rb2/Ccnd1/Tgfb2/Csf2rb/Mmp2/Agt/Fn1/Itgav/Lpar5/Vegfd/Cdkn1a/Hmox1/Bax/Edn1/Wnt9b/Gli1/Il6/Fas/Stat2/Polk/Zbtb16/Col4a2/Fgf2/Col4a1/Itga2																								Pathways in cancer	40	0.0158882
mmu04064	Tnfsf13b/Ptgs2/Ddx58/Cd40/Btk/Plau/Cxcl1/Tnfrsf11a/Tlr4/Gadd45g/Icam1/Eda2r																								NF-kappa B signaling pathway	12	0.0168646
mmu04613	Selp/Hist3h2ba/Ncf2/C5ar1/C3/Fcgr1/Hist1h2af/Fcgr4/Tlr2/Clec7a/Tlr8/Cybb/Itgb3/Tlr7/Tlr4/Casp4/Ncf4/Itgam/Ncf1																								Neutrophil extracellular trap formation	19	0.0181727
mmu04662	Ifitm1/Gm15448/Btk/Ppp3r2/Pira2/Pirb/Lilrb4a/Fcgr2b/Pik3ap1/Cd72																								B cell receptor signaling pathway	10	0.020703
mmu04936	Cpt1c/C5ar1/C1qb/C3/Scd4/C2/C3ar1/C4b/Il6/Fas/Ifnb1/Cxcl1/Tlr4/Ccnd1																								Alcoholic liver disease	14	0.026147
mmu05166	H2-T22/Ccna1/Ppp3r2/1700009N14Rik/H2-Q7/Slc2a1/H2-K1/H2-Eb1/Cdkn1a/Spi1/Bax/Il6/Cd40/H2-Q6/H2-Aa/H2-D1/H2-DMb1/Tgfb2/Icam1/Ccnd1/H2-Q1																								Human T-cell leukemia virus 1 infection	21	0.0283864
mmu05202	Ccna1/Fcgr1/Flt1/Cdkn1a/Gadd45g/Spi1/Mmp3/Bax/Tlx1/Il6/Cd40/Polk/Plau/Gria3/Zbtb16/Cd86/Etv4/Mycn/Itgam																								Transcriptional misregulation in cancer	19	0.0349396
mmu05418	Calml4/Mmp2/Ncf2/Ass1/Sele/Itgav/Hmox1/Edn1/Itgb3/Trpv4/Ccl12/Ccl2/Ncf1/Icam1																								Fluid shear stress and atherosclerosis	14	0.0351314
mmu05163	Calml4/Ptgs2/H2-T22/Il10ra/Ccr5/Ppp3r2/Itgav/H2-Q7/H2-K1/Cdkn1a/Bax/Il6/Fas/Itgb3/H2-Q6/Ifnb1/Ccl12/Ccl2/H2-D1/Ccnd1/H2-Q1																								Human cytomegalovirus infection	21	0.035399
mmu05161	Ccna1/Ifih1/Irf7/Tlr2/Cdkn1a/Bax/Ddx58/Il6/Stat2/Fas/Ifnb1/Tlr3/D1Pas1/Tlr4/Tgfb2																								Hepatitis B	15	0.0365582
mmu05415	Col1a2/Mmp2/Ncf2/Agt/Col3a1/Slc2a1/mt-Co3/mt-Atp6/mt-Nd4l/Col1a1/Cybb/mt-Cytb/mt-Co2/mt-Nd1/mt-Nd4/Ncf4/Tgfb2/Ncf1																								Diabetic cardiomyopathy	18	0.0388073
mmu05217	Gli1/Wnt9b/Wnt2/Polk/Bmp2/Cdkn1a/Gadd45g/Bax																								Basal cell carcinoma	8	0.0389883
mmu04657	Ptgs2/Cxcl10/Il6/Cxcl5/Ccl7/Ccl12/Ccl2/Cxcl1/Lcn2/Mmp3																								IL-17 signaling pathway	10	0.0451419
mmu04218	Calml4/H2-T22/Ccna1/Ppp3r2/H2-Q7/H2-K1/Cdkn1a/Gadd45g/Il6/H2-Q6/Trpv4/H2-D1/Serpine1/Tgfb2/Ccnd1/H2-Q1																								Cellular senescence	16	0.0460905

## Sheet: Control 1d vs. Control 6w
Supplementary Table3: KEGG enrichment analysis of DEGs identified in non-irradiated-6 weeks samples compared with non-irradiated-1 day samples
Term	Genes										Description	Count	PValue
mmu04710	Nr1d2/Cry1/Rorc/Nr1d1/Nfil3/Per3/Arntl/Dbp/Per2										Circadian rhythm	9	2.62254e-06
mmu04141	Dnaja1/Hsp90aa1/Ube2d2b/Hsph1/Derl3/Pdia4/Dnajc5b/Syvn1/Hspa1a/Hspa1b/Eif2ak3/Sec61b/Hyou1										Protein processing in endoplasmic reticulum	13	0.0025215
mmu04512	Thbs1/Gp5/Col6a5/Col4a4/Itgb6/Frem2/Gp6/Itga2b										ECM-receptor interaction	8	0.00987577
mmu04612	H2-Eb2/Klrd1/Hspa1a/Hsp90aa1/H2-Q7/Hspa1b/Psme2/H2-Q1										Antigen processing and presentation	8	0.0111066
mmu05144	Thbs1/Hba-a1/Gypa/Hba-a2/Hbb-bt/Klrb1c										Malaria	6	0.0189384
mmu03010	Rplp1/Rpl34-ps1/Rps14/Rps13/Rplp2/Rps21/Rpl37a/Rps19/Rps27a/Rpl34/Rpl13a										Ribosome	11	0.021769
mmu05171	Rplp1/Rps19/Rps27a/Rpl34/Rps14/Rpl34-ps1/Rps13/Rplp2/Oas1g/Rpl37a/Rps21/Oas1a/Rpl13a										Coronavirus disease - COVID-19	13	0.0379095
mmu05162	Rab9b/Cd209a/Oas1g/Hspa1a/Oas1a/Hspa1b/Ccnd3/Bcl2l1/Eif2ak3										Measles	9	0.0455193

## Sheet: IRR 1d vs. IRR 6w
Supplementary Table3: KEGG enrichment analysis of DEGs identified in irradiated-6 weeks samples compared with irradiated-1 day samples
Term	Genes																														Description	Count	PValue
mmu04640	Fcer2a/Il1b/Cd8b1/Cd4/H2-Ob/Il7r/Cd3g/Il3ra/H2-Eb2/Cd5/Il4ra/Cd19/H2-DMa/Flt3/Ms4a1/Cd2/Cd3d/Cd3e/H2-Eb1/Itga4/H2-Oa/Il9r/Cd33/Il6/Cd14/H2-Aa/Gypa/H2-Ab1/H2-DMb1/Cd22/H2-DMb2/Cd8a																														Hematopoietic cell lineage	32	1.00213e-17
mmu05169	Fcer2a/Pik3cd/Oas3/E2f1/H2-Q7/Irf7/Tlr2/H2-Ob/Cd3g/Gadd45g/Myc/H2-Eb2/Ccna2/Oas1a/Cd19/Ccnd3/H2-D1/Skp2/Ccnd1/H2-DMa/Cxcl10/Btk/H2-Q4/Cd3d/Runx3/H2-K1/Cd3e/Oas1b/H2-Eb1/H2-Oa/Cdk6/Il6/Cd40/H2-Q6/Ifnb1/Nfkbie/H2-Aa/H2-Ab1/Mapk11/H2-DMb1/Itgal/Icam1/H2-DMb2																														Epstein-Barr virus infection	43	3.03911e-13
mmu05340	Btk/Cd40lg/Ptprc/Cd8b1/Cd79a/Cd3d/Cd4/Cd3e/Il7r/Zap70/Ciita/Tnfrsf13c/Cd40/Lck/Cd19/Il2rg/Cd8a																														Primary immunodeficiency	17	4.67554e-12
mmu04659	Il1b/Hsp90aa1/Cd4/H2-Ob/Cd3g/H2-Eb2/Il4ra/Il21r/Lat/H2-DMa/Cd3d/Cd3e/H2-Eb1/H2-Oa/Zap70/Runx1/Il6/Ahr/Lck/Il2rb/Nfkbie/H2-Aa/H2-Ab1/Mapk11/H2-DMb1/Il2rg/H2-DMb2																														Th17 cell differentiation	27	8.93308e-12
mmu05144	Cd40lg/Klrb1b/Il1b/Sele/Itgb2/Tlr2/Thbs1/Il6/Tlr9/Cd40/Thbs4/Gypa/Ccl12/Ccl2/Hbb-bt/Tlr4/Itgal/Klrk1/Il18/Icam1																														Malaria	20	2.05778e-11
mmu05164	Dnajb1/Pik3cd/Oas3/Il1b/Irf7/H2-Ob/Rsad2/H2-Eb2/Ciita/Tlr7/Ccl12/Oas1a/Ccnd3/Il18/Actg1/H2-DMa/Cxcl10/2210010C04Rik/Oas1b/H2-Eb1/H2-Oa/Mx1/Cdk6/Il6/Ifnb1/Ccl5/H2-Aa/Ccl2/H2-Ab1/H2-DMb1/Tlr4/Prkcb/Icam1/H2-DMb2																														Influenza A	34	3.10499e-11
mmu04061	Il10ra/Cxcl5/Ccr2/Cxcl9/Il18rap/Ccr4/Il20rb/Ccl9/Ccl7/Ccl12/Cx3cr1/Cx3cl1/Cxcr3/Il18/Cxcl10/Ccr5/Il6/Il2rb/Ccl5/Ccl8/Ccl2/Cxcr4/Cxcr5/Il2rg/Ccr7																														Viral protein interaction with cytokine and cytokine receptor	25	3.6293e-11
mmu04612	H2-DMa/Klrd1/Hsp90aa1/Cd8b1/H2-Q4/H2-Q7/Cd4/H2-K1/H2-Eb1/H2-Ob/H2-Oa/Cd74/H2-Eb2/Ciita/H2-Q6/Hspa1a/H2-Aa/H2-Ab1/Hspa1b/H2-D1/H2-DMb1/Ctss/Cd8a/H2-DMb2																														Antigen processing and presentation	24	7.2687e-11
mmu04672	Itgb7/H2-DMa/Cd40lg/H2-Eb1/H2-Ob/Itga4/H2-Oa/Il6/H2-Eb2/Tnfrsf13c/Cd40/Cd86/H2-Aa/Cxcr4/H2-Ab1/H2-DMb1/H2-DMb2																														Intestinal immune network for IgA production	17	1.21681e-10
mmu04514	Itgb7/Cd40lg/Sele/Pdcd1/Itgb2/Cd8b1/H2-Q7/Cd4/H2-Ob/H2-Eb2/Icam2/Cd86/H2-D1/H2-DMa/Cd6/Ptprc/H2-Q4/Cd2/H2-K1/H2-Eb1/Itga4/H2-Oa/Cd40/H2-Q6/Cdh4/H2-Aa/H2-Ab1/H2-DMb1/Cd22/Itgal/Icam1/H2-DMb2/Cd8a/Spn																														Cell adhesion molecules	34	1.28082e-10
mmu04060	Tnfsf8/Cd40lg/Il10ra/Cxcl5/Il1b/Cd4/Ccr2/Cxcl9/Il18rap/Il7r/Il3ra/Tnfrsf9/Ccr4/Il20rb/Ccl9/Il4ra/Ccl7/Ccl12/Cx3cr1/Cx3cl1/Cxcr3/Il21r/Il18/Csf2rb/Cxcl10/Ccr5/Ltb/Cxcr6/Il9r/Il6/Tnfrsf13c/Cd40/Il2rb/Ifnb1/Tnfrsf12a/Ccl5/Ccl8/Ccl2/Gdf6/Cxcr4/Cxcr5/Cd27/Il2rg/Ccr7																														Cytokine-cytokine receptor interaction	44	2.1928e-10
mmu05323	H2-DMa/Il1b/Cxcl5/Itgb2/Ltb/Tlr2/H2-Eb1/H2-Ob/H2-Oa/Il6/H2-Eb2/Cd86/H2-Aa/Ccl5/Ccl12/Ccl2/H2-Ab1/H2-DMb1/Tlr4/Itgal/Il18/Icam1/H2-DMb2																														Rheumatoid arthritis	23	2.36808e-10
mmu05416	Actg1/H2-DMa/Cd40lg/Rac2/Itgb2/H2-Q4/H2-Q7/H2-K1/H2-Eb1/H2-Ob/H2-Oa/H2-Eb2/Cd40/H2-Q6/Cd86/H2-Aa/H2-Ab1/H2-D1/H2-DMb1/Itgal/Icam1/H2-DMb2/Ccnd1																														Viral myocarditis	23	3.01028e-10
mmu05166	Cdc20/Pik3cd/E2f1/Itgb2/H2-Q7/Slc2a1/Cd4/H2-Ob/Cd3g/Spi1/Espl1/Myc/H2-Eb2/Ccna2/Ccnd3/H2-D1/Ccnd1/H2-DMa/Egr2/H2-Q4/Cd3d/H2-K1/Cd3e/H2-Eb1/H2-Oa/Il6/Tnfrsf13c/Cd40/H2-Q6/Lck/Il2rb/H2-Aa/H2-Ab1/H2-DMb1/Ccnb2/Itgal/Il2rg/Icam1/H2-DMb2																														Human T-cell leukemia virus 1 infection	39	1.04447e-09
mmu05152	Calml4/Il10ra/Il1b/Cd209a/Itgb2/Tlr1/Tlr2/Fcgr4/H2-Ob/Irak2/H2-Eb2/Ciita/Coro1a/Itgax/Ctss/Bcl10/Il18/H2-DMa/H2-Eb1/H2-Oa/Cd74/Il6/Tlr9/Cd14/Ifnb1/Camk2a/H2-Aa/H2-Ab1/Mapk11/H2-DMb1/Tlr4/H2-DMb2																														Tuberculosis	32	1.77687e-09
mmu04658	H2-DMa/Runx3/Cd3d/Cd4/Cd3e/H2-Eb1/H2-Ob/Cd3g/H2-Oa/Zap70/H2-Eb2/Lck/Il2rb/Nfkbie/H2-Aa/Il4ra/H2-Ab1/Mapk11/H2-DMb1/Lat/Il2rg/H2-DMb2																														Th1 and Th2 cell differentiation	22	1.93132e-09
mmu05321	H2-DMa/Il1b/Tlr2/Il18rap/H2-Eb1/H2-Ob/H2-Oa/Il6/H2-Eb2/H2-Aa/Il4ra/H2-Ab1/H2-DMb1/Tlr4/Il21r/Il2rg/Il18/H2-DMb2																														Inflammatory bowel disease	18	7.10581e-09
mmu05140	H2-DMa/Il1b/Itgb2/Fcgr4/Tlr2/H2-Eb1/H2-Ob/Itga4/H2-Oa/Cybb/H2-Eb2/H2-Aa/H2-Ab1/Mapk11/H2-DMb1/Tlr4/Ncf4/Prkcb/H2-DMb2																														Leishmaniasis	19	7.84485e-09
mmu05332	H2-DMa/Klrd1/Il1b/H2-Q4/H2-Q7/H2-K1/H2-Eb1/H2-Ob/H2-Oa/Il6/H2-Eb2/H2-Q6/Cd86/H2-Aa/H2-Ab1/H2-D1/H2-DMb1/H2-DMb2																														Graft-versus-host disease	18	9.28047e-09
mmu04145	Cd209a/Tubb2a/Itgb2/H2-Q7/Tlr2/Fcgr4/H2-Ob/Cybb/H2-Eb2/Tubb2b/Coro1a/H2-D1/Ctss/Ncf4/Actg1/H2-DMa/H2-Q4/H2-K1/H2-Eb1/H2-Oa/Thbs1/Tubb3/H2-Q6/Cd14/Thbs4/H2-Aa/H2-Ab1/H2-DMb1/Tlr4/H2-DMb2																														Phagosome	30	3.67238e-08
mmu04660	Card11/Pik3cd/Cd40lg/Ptprc/Pdcd1/Cd8b1/Rasgrp1/Cd3d/Cd4/Cd3e/Itk/Lcp2/Cd3g/Zap70/Lck/Nfkbie/Grap2/Mapk11/Lat/Bcl10/Cd8a/Vav1																														T cell receptor signaling pathway	22	3.86898e-08
mmu05330	H2-DMa/Cd40lg/H2-Q4/H2-Q7/H2-K1/H2-Eb1/H2-Ob/H2-Oa/H2-Eb2/Cd40/H2-Q6/Cd86/H2-Aa/H2-Ab1/H2-D1/H2-DMb1/H2-DMb2																														Allograft rejection	17	6.51179e-08
mmu05135	Pik3cd/Il1b/Cd8b1/Cd4/Lcp2/Fyb/Ccl12/Lat/Il18/Actg1/Was/Fn1/Rac2/Itga4/Zap70/Mefv/Il6/Lck/Ifnb1/Rps6ka3/Ccl2/Mapk11/Tlr4/Cd8a/Vav1																														Yersinia infection	25	6.75324e-08
mmu04062	Hck/Pik3cd/Cxcl5/Ccr2/Cxcl9/Dock2/Ccr4/Ccl9/Pik3r5/Ccl7/Ccl12/Cx3cr1/Cx3cl1/Cxcr3/Cxcl10/Was/Rac2/Ccr5/Cxcr6/Fgr/Itk/Ccl5/Ccl8/Ccl2/Cxcr4/Cxcr5/Prex1/Prkcb/Ccr7/Vav1																														Chemokine signaling pathway	30	1.22296e-07
mmu05310	H2-DMa/Cd40/H2-Eb2/Cd40lg/H2-Aa/H2-Ab1/H2-DMb1/H2-Eb1/H2-Ob/H2-DMb2/H2-Oa																														Asthma	11	1.7835e-07
mmu05162	Pik3cd/Oas3/Il1b/Cd209a/Irf7/Tlr2/Cd3g/Tlr7/Oas1a/Hspa1b/Ccnd3/Ccnd1/Bbc3/Cd3d/Cd3e/Oas1b/Mx1/Cdk6/Il6/Tlr9/Il2rb/Ifnb1/Hspa1a/Tlr4/Il2rg																														Measles	25	3.11451e-07
mmu04662	Card11/Btk/Pik3cd/Rac2/Cd79a/Lilrb4a/Inpp5d/Pik3ap1/Cd72/Cd79b/Gm15448/Nfkbie/Pirb/Cd19/Cd22/Prkcb/Bcl10/Vav1																														B cell receptor signaling pathway	18	5.00908e-07
mmu05145	H2-DMa/Cd40lg/Il10ra/Ccr5/Tlr2/H2-Eb1/H2-Ob/Irgm1/H2-Oa/H2-Eb2/Ciita/Cd40/Pik3r5/Hspa1a/H2-Aa/H2-Ab1/Hspa1b/Mapk11/H2-DMb1/Tlr4/H2-DMb2																														Toxoplasmosis	21	5.8353e-07
mmu04064	Card11/Btk/Cd40lg/Il1b/Cflar/Ltb/Gadd45g/Zap70/Traf1/Bcl2a1a/Tnfrsf13c/Cd40/Lck/Cd14/Bcl2a1d/Tlr4/Lat/Prkcb/Bcl10/Icam1																														NF-kappa B signaling pathway	20	1.20674e-06
mmu04650	Ulbp1/Pik3cd/Klrd1/Rac2/Itgb2/Fcgr4/Lcp2/Sh2d1b1/Sh2d1a/Zap70/Lck/Cd244a/Ifnb1/Icam2/Prkcg/Itgal/Lat/Prkcb/Klrk1/Icam1/Vav1																														Natural killer cell mediated cytotoxicity	21	1.21842e-06
mmu04940	H2-DMa/Il1b/H2-Q4/H2-Q7/H2-K1/H2-Eb1/H2-Ob/H2-Oa/H2-Eb2/H2-Q6/Cd86/H2-Aa/H2-Ab1/H2-D1/H2-DMb1/H2-DMb2																														Type I diabetes mellitus	16	1.78647e-06
mmu05320	H2-DMa/Cd40lg/H2-Q4/H2-Q7/H2-K1/H2-Eb1/H2-Ob/H2-Oa/H2-Eb2/Cd40/H2-Q6/Cd86/H2-Aa/H2-Ab1/H2-D1/H2-DMb1/H2-DMb2																														Autoimmune thyroid disease	17	1.7975e-06
mmu05142	Pik3cd/C1qb/Il1b/Bdkrb2/Ppp2r2c/Cflar/Cd3d/Tlr2/Cd3e/Cd3g/Il6/Tlr9/Ifnb1/Ccl5/Ccl12/Ccl2/Mapk11/Serpine1/Tlr4																														Chagas disease	19	3.87363e-06
mmu04110	Cdc20/E2f1/Mcm3/Bub1/Mcm6/Dbf4/Gadd45g/Mcm5/Espl1/Myc/Cdk6/Ccna2/Ccnb1/Plk1/Ccnd3/Cdkn1c/Ttk/Ccnb2/Skp2/Ccnd1/Cdk1																														Cell cycle	21	4.656e-06
mmu04620	Cxcl10/Pik3cd/Il1b/Irf7/Tlr1/Cxcl9/Tlr2/Tlr8/Il6/Tlr9/Cd40/Cd14/Ifnb1/Tlr7/Cd86/Ccl5/Mapk11/Tlr4																														Toll-like receptor signaling pathway	18	1.05464e-05
mmu05417	Calml4/Pik3cd/Cd40lg/Pou2f2/Il1b/Hsp90aa1/Sele/Irf7/Tlr2/Cybb/Ccl12/Hspa1b/Ncf4/Il18/Abcg1/Ddit3/Il6/Cd40/Cd14/Ifnb1/Hspa1a/Ccl5/Camk2a/Ccl2/Mapk11/Tlr4/Icam1/Vav1																														Lipid and atherosclerosis	28	1.36339e-05
mmu04668	Cxcl10/Pik3cd/Il1b/Cxcl5/Sele/Cflar/Ripk3/Gm5431/Traf1/Edn1/Il6/Ifnb1/Ccl5/Ccl12/Ccl2/Ifi47/Mapk11/Cx3cl1/Icam1																														TNF signaling pathway	19	1.48173e-05
mmu04151	Pgf/Itgb7/Pik3cd/Hsp90aa1/Tnc/Tlr2/Il7r/Efna1/Myc/Il3ra/Pik3ap1/Fgf9/Brca1/Lpar4/Pik3r5/Il4ra/Cd19/Ccnd3/Ccnd1/Pdgfd/Angpt2/Fn1/Ppp2r2c/Flt3/Lpar5/Itga4/Thbs1/Cdk6/Il6/Sgk1/Il2rb/Thbs4/Ifnb1/Col4a2/Tlr4/Col4a1/Il2rg/Lpar6																														PI3K-Akt signaling pathway	38	3.21221e-05
mmu05200	Calml4/E2f1/Bdkrb2/Hsp90aa1/Il7r/Spi1/Il3ra/Lpar4/Il4ra/Notch4/Skp2/Fn1/Rassf5/Bbc3/Lpar5/Rad51/Traf1/Tcf7/Runx1/Il6/Camk2a/Cxcr4/Col4a2/Col4a1/Il2rg/Rassf1/Lpar6/Pgf/Pik3cd/Slc2a1/Gadd45g/Pmaip1/Myc/Fgf9/Ccna2/Ccnd3/Ccnd1/Csf2rb/Birc5/Rac2/Flt3/Rasgrp1/Tpm3/Hmox1/Edn1/Cdk6/Il2rb/F2rl3/Prkcg/Prkcb																														Pathways in cancer	50	5.86983e-05
mmu04015	Calml4/Pgf/Pik3cd/Itgb2/Lcp2/Efna1/Fyb/Fgf9/Lpar4/Lat/Pdgfd/Actg1/Angpt2/Rassf5/Rac2/Rgs14/Lpar5/Adora2a/Thbs1/Prkd2/F2rl3/Mapk11/Prkcg/Itgal/Prkcb/Vav1																														Rap1 signaling pathway	26	8.80386e-05
mmu05143	Il6/Tlr9/F2rl1/Il1b/Sele/Hbb-bt/Prkcg/Prkcb/Icam1/Il18																														African trypanosomiasis	10	0.000116979
mmu05235	Pik3cd/Pdcd1/Rasgrp1/Cd3d/Cd4/Tlr2/Cd3e/Cd3g/Zap70/Tlr9/Lck/Nfkbie/Mapk11/Tlr4/Lat																														PD-L1 expression and PD-1 checkpoint pathway in cancer	15	0.000132953
mmu04218	Calml4/Pik3cd/E2f1/Rassf5/H2-Q4/H2-Q7/H2-K1/Gadd45g/Myc/Foxm1/Cdk6/Il6/Mybl2/Ccna2/H2-Q6/Ccnb1/Ccnd3/H2-D1/Mapk11/Serpine1/Ccnb2/Ccnd1/Cdk1																														Cellular senescence	23	0.000165232
mmu04933	Pik3cd/Fn1/Il1b/Sele/Edn1/Cybb/Il6/Ccl12/Ccl2/Mapk11/Col4a2/Serpine1/Col4a1/Prkcb/Icam1/Ccnd1																														AGE-RAGE signaling pathway in diabetic complications	16	0.000171387
mmu05167	Calml4/Hck/Pik3cd/E2f1/H2-Q7/Irf7/Myc/Ccr4/Cd86/Pik3r5/H2-D1/Ccnd1/Angpt2/Ccr5/H2-Q4/H2-K1/Rcan1/Tcf7/Cdk6/Cd200r4/Il6/H2-Q6/Ifnb1/Mapk11/Prex1/Icam1																														Kaposi sarcoma-associated herpesvirus infection	26	0.00018325
mmu05170	Calml4/Mb21d1/Pik3cd/H2-Q7/Cd4/Tlr2/Apobec3/Cd3g/Tmem173/Ccnb1/H2-D1/Cdk1/Rac2/Ccr5/Trim30d/H2-Q4/Cd3d/H2-K1/Cd3e/H2-Q6/Ifnb1/Cxcr4/Mapk11/Tlr4/Ccnb2/Prkcg/Prkcb																														Human immunodeficiency virus 1 infection	27	0.00022062
mmu04115	Sesn2/Bbc3/Gadd45g/Pmaip1/Thbs1/Cdk6/Ccnb1/Rrm2/Ccnd3/Serpine1/Ccnb2/Ccnd1/Cdk1																														p53 signaling pathway	13	0.000254148
mmu04380	Gm9733/Btk/Fosl2/Pik3cd/Il1b/Fosb/Fcgr4/Lilrb4a/Trem2/Lcp2/Spi1/Sirpb1a/Gm15448/Lck/Ifnb1/Pirb/Mapk11/Ncf4																														Osteoclast differentiation	18	0.000260096
mmu04670	Actg1/Txk/Pik3cd/Rassf5/Rac2/Itgb2/Itk/Itga4/Cybb/Cxcr4/Mapk11/Prkcg/Ncf4/Itgal/Prkcb/Icam1/Vav1																														Leukocyte transendothelial migration	17	0.000308807
mmu05171	Mb21d1/Pik3cd/Oas3/C1qb/Il1b/C6/Tlr2/Tlr8/Cybb/C4b/Cfb/Tmem173/Tlr7/Ccl12/Oas1a/Cxcl10/Oas1b/Masp2/Rpl17/Mx1/Il6/Ifnb1/Ccl2/Mapk11/Tlr4/Prkcg/Prkcb																														Coronavirus disease - COVID-19	27	0.000367911
mmu05163	Calml4/Mb21d1/Pik3cd/Il10ra/E2f1/Il1b/H2-Q7/Myc/Tmem173/Ccl12/Cx3cl1/H2-D1/Ccnd1/Rac2/Ccr5/H2-Q4/H2-K1/Cdk6/Il6/H2-Q6/Ifnb1/Ccl5/Ccl2/Cxcr4/Mapk11/Prkcg/Prkcb																														Human cytomegalovirus infection	27	0.00060401
mmu05150	H2-DMa/C1qb/Itgb2/Fcgr4/H2-Eb1/H2-Ob/Masp2/H2-Oa/C4b/Cfb/H2-Eb2/H2-Aa/H2-Ab1/H2-DMb1/Itgal/Icam1/H2-DMb2																														Staphylococcus aureus infection	17	0.000774239
mmu05134	Il6/Naip5/Cd14/Il1b/Hspa1a/Itgb2/Hspa1b/Tlr2/Naip2/Tlr4/Il18																														Legionellosis	11	0.000940164
mmu05020	Pik3cd/C1qb/Il1b/C6/Tubb2a/mt-Co3/mt-Nd4l/Cybb/mt-Co1/mt-Cytb/Tubb2b/mt-Co2/Cav3/Hspa1b/Ncf4/Rac2/mt-Nd2/mt-Nd5/mt-Nd6/Tubb3/Ddit3/Il6/Hspa1a/Ccl5/mt-Nd1/mt-Nd4/Mapk11																														Prion disease	27	0.00119307
mmu04621	Oas3/Il1b/Hsp90aa1/Irf7/Ripk3/Oas1b/Cybb/Mefv/Tmem173/Il6/Gbp2b/Naip5/Ifnb1/Trpm2/Ccl5/Ccl12/Ccl2/Oas1a/Naip2/Mapk11/Tlr4/Ifi204/Il18																														NOD-like receptor signaling pathway	23	0.0012567
mmu04657	Cxcl10/Il1b/Cxcl5/S100a8/Hsp90aa1/Fosb/Lcn2/Il6/Ccl7/Ccl12/Ccl2/Mapk11/Mmp13																														IL-17 signaling pathway	13	0.00261378
mmu05221	Runx1/Pik3cd/Bcl2a1a/Cd14/Ccna2/Bcl2a1d/Flt3/Spi1/Ccnd1/Myc/Tcf7																														Acute myeloid leukemia	11	0.00274594
mmu04510	Itgb7/Actg1/Pgf/Pik3cd/Fn1/Rac2/Tnc/Flnb/Itga4/Thbs1/Thbs4/Parvg/Cav3/Ccnd3/Col4a2/Prkcg/Col4a1/Prkcb/Pdgfd/Ccnd1/Vav1																														Focal adhesion	21	0.00319154
mmu04810	Itgb7/Actg1/Fgd3/Pik3cd/Fn1/Bdkrb2/Iqgap3/C6/Rac2/Itgb2/Diaph3/Lpar5/Spata13/Itga4/Nckap1l/Fgf9/Lpar4/Itgae/Cxcr4/Itgax/Itgal/Pdgfd/Vav1																														Regulation of actin cytoskeleton	23	0.00348468
mmu05322	H2-DMa/Hist1h2bb/Cd40lg/C1qb/C6/Fcgr4/H2-Eb1/H2-Ob/H2-Oa/C4b/H2-Eb2/Cd40/Cd86/H2-Aa/H2-Ab1/H2-DMb1/H2-DMb2																														Systemic lupus erythematosus	17	0.0038035
mmu04623	Mb21d1/Cxcl10/Tmem173/Il6/Il1b/Ifnb1/Ccl5/Irf7/Ripk3/Il18																														Cytosolic DNA-sensing pathway	10	0.0044116
mmu05132	Actg1/Pik3cd/Pik3c2a/Il1b/Tubb2a/Hsp90aa1/Ptprc/Flnb/Tlr2/Ripk3/Myc/Tcf7/Nckap1l/Tubb3/Il6/Tlr9/Naip5/Tubb2b/Cd14/Naip2/Mapk11/Tlr4/Il18/Cyth4																														Salmonella infection	24	0.00506326
mmu05133	Calml4/C4b/Il6/Cd14/Il1b/C1qb/Cxcl5/Itgb2/Mapk11/Irf8/Tlr4																														Pertussis	11	0.00552914
mmu04914	Pik3cd/Ccna2/Ccnb1/Rps6ka3/Hsp90aa1/Plk1/Bub1/Mapk11/Ccnb2/Kif22/Spdya/Cdk1																														Progesterone-mediated oocyte maturation	12	0.00695477
mmu04666	Hck/Pik3cd/Was/Rac2/Ptprc/Fcgr4/Inpp5d/Pla2g4e/Prkcg/Lat/Prkcb/Vav1																														Fc gamma R-mediated phagocytosis	12	0.0075371
mmu04610	Cfb/C4b/C1qb/Plaur/Bdkrb2/C6/Itgb2/F2rl3/Serpine1/Itgax/Vsig4/Masp2																														Complement and coagulation cascades	12	0.00815674
mmu03260	Cd209a/Ccr5/Cxcr4/Cd4																														Virion - Human immunodeficiency virus	4	0.0121184
mmu04066	Angpt2/Pik3cd/Slc2a1/Pfkp/Hmox1/Edn1/Cybb/Il6/Camk2a/Serpine1/Tlr4/Prkcg/Prkcb																														HIF-1 signaling pathway	13	0.013252
mmu04010	Pgf/Il1b/Flnb/Gadd45g/Efna1/Myc/Fgf9/Hspa1b/Pla2g4e/Map4k1/Pdgfd/Angpt2/Rac2/Flt3/Rasgrp1/Ptprr/Ddit3/Cacna1i/Cd14/Hspa1a/Rps6ka3/Ptpn7/Mapk11/Prkcg/Prkcb																														MAPK signaling pathway	25	0.0152608
mmu05168	Mb21d1/Pik3cd/Oas3/Pou2f2/Il1b/Zfp457/H2-Q7/Irf7/Tlr2/H2-Ob/Tmem173/H2-Eb2/Ccl12/Oas1a/H2-D1/H2-DMa/Zfp810/H2-Q4/H2-K1/Oas1b/H2-Eb1/H2-Oa/Cd74/Zfp612/Il6/Tlr9/H2-Q6/Ifnb1/Ccl5/H2-Aa/Ccl2/H2-Ab1/H2-DMb1/Zfp57/H2-DMb2																														Herpes simplex virus 1 infection	35	0.0179252
mmu00970	mt-Tp/mt-Tl1/mt-Tl2/mt-Tm/mt-Te/mt-Ta/mt-Tg/mt-Tw/mt-Tc																														Aminoacyl-tRNA biosynthesis	9	0.0185076
mmu04664	Pik3cd/Btk/Rac2/Mapk11/Inpp5d/Lcp2/Pla2g4e/Lat/Vav1																														Fc epsilon RI signaling pathway	9	0.0185076
mmu05222	Cdk6/Pik3cd/E2f1/Fn1/Col4a2/Skp2/Col4a1/Gadd45g/Ccnd1/Myc/Traf1																														Small cell lung cancer	11	0.0198169
mmu05146	Il6/Pik3cd/Cd14/Fn1/Il1b/Itgb2/Tlr2/Col4a2/Tlr4/Prkcg/Col4a1/Prkcb																														Amoebiasis	12	0.02032
mmu05202	Itgb7/Nr4a3/Flt3/Gadd45g/Spi1/Myc/Traf1/Runx1/Ddit3/Il6/Bcl2a1a/Cd40/Ccna2/Il2rb/Cd14/Cd86/Bcl2a1d/Six4/Mycn/Nfkbiz																														Transcriptional misregulation in cancer	20	0.0203687
mmu04114	Calml4/Cdc20/Bub1/Espl1/Fbxo5/Ccnb1/Camk2a/Rps6ka3/Plk1/Mapk11/Ccnb2/Spdya/Cdk1																														Oocyte meiosis	13	0.0204255
mmu04210	Actg1/Pik3cd/Birc5/Cflar/Bbc3/Gadd45g/Pmaip1/Il3ra/Traf1/Ddit3/Bcl2a1a/Bcl2a1d/Ctss/Csf2rb																														Apoptosis	14	0.0213832
mmu05415	Pik3cd/Rac2/Slc2a1/mt-Co3/mt-Nd2/mt-Nd5/mt-Nd6/mt-Nd4l/Cybb/mt-Co1/mt-Cytb/mt-Co2/Camk2a/mt-Nd1/mt-Nd4/Mapk11/Prkcg/Ncf4/Prkcb																														Diabetic cardiomyopathy	19	0.0223876
mmu05203	Cdc20/Egr2/Hist1h2bb/Pik3cd/Ccr5/H2-Q4/H2-Q7/Irf7/H2-K1/Pmaip1/Traf1/Ccr4/Cdk6/Ccna2/H2-Q6/Ccnd3/H2-D1/Skp2/Ccnd1/Cdk1																														Viral carcinogenesis	20	0.0248643
mmu04710	Nr1d2/Nr1d1/Nfil3/Per3/Arntl/Dbp																														Circadian rhythm	6	0.0277639
mmu04630	Pik3cd/Il10ra/Il7r/Myc/Il3ra/Il9r/Il6/Il20rb/Il2rb/Ifnb1/Il4ra/Ccnd3/Il21r/Il2rg/Csf2rb/Ccnd1																														JAK-STAT signaling pathway	16	0.0283196
mmu05223	Cdk6/Pik3cd/E2f1/Rassf5/Prkcg/Gadd45g/Prkcb/Rassf1/Ccnd1																														Non-small cell lung cancer	9	0.02965
mmu05214	Calml4/Cdk6/Pik3cd/E2f1/Camk2a/Prkcg/Gadd45g/Prkcb/Ccnd1																														Glioma	9	0.0342131
mmu05418	Actg1/Calml4/Pik3cd/Il1b/Rac2/Sele/Hsp90aa1/Hmox1/Edn1/Cav3/Ccl12/Ccl2/Mapk11/Icam1																														Fluid shear stress and atherosclerosis	14	0.0372946
mmu05160	Cxcl10/Pik3cd/Oas3/E2f1/Ppp2r2c/Cflar/Irf7/Oas1b/Myc/Mx1/Rsad2/Cdk6/Ifnb1/Oas1a/Ccnd1																														Hepatitis C	15	0.0424308
